# Supplementary material for: A three-dimensional hybrid electrode with electroactive microbes for efficient electrogenesis and chemical synthesis
Source: Proc Natl Acad Sci U S A. 2020 Feb 12;117(9):5074–80. doi: 10.1073/pnas.1913463117 (PMC7060665; doi:10.1073/pnas.1913463117)
Supplement: Supplementary File [file pnas.1913463117.sd01.xlsx]

## Sheet: 0.1 V vs. Ctrl
	GeneName	logFC	logCPM	PValue	FDR	0.1 V_S1	0.1 V_S2	0.1 V_S3	Ctrl_S1	Ctrl_S2	Ctrl_S3
GSU1574	NA	2.00135	7.84754	3.02217e-32	1.09161e-28	6.60459	6.64864	6.62687	8.60034	8.46541	8.11031
GSU1006	NA	1.85698	8.03185	4.3578e-29	7.87019e-26	6.88302	6.95017	6.93903	8.73578	8.60127	8.32165
GSU2020	accB	1.42663	7.63037	1.17109e-23	1.41e-20	6.95444	6.80918	6.78652	8.19538	8.09836	7.86493
GSU1744	NA	1.73147	8.06151	7.73789e-21	6.98731e-18	7.02044	7.06108	7.07204	8.77971	8.63181	8.20606
GSU1024	ppcD	1.58736	7.6236	2.0328e-20	1.46849e-17	6.73862	6.71208	6.72265	8.26198	8.20689	7.73498
GSU0966	NA	1.52796	6.95637	3.33474e-20	2.00751e-17	6.16425	6.12146	6.0254	7.6284	7.46068	7.08077
GSU3364	hgtR	1.67547	7.85616	1.39025e-17	7.17369e-15	6.84511	6.81831	6.99352	8.60515	8.4076	7.91751
GSU3383	gatC	0.986825	7.11171	2.44792e-17	1.10524e-14	6.62634	6.6141	6.66928	7.47562	7.36487	7.41345
GSU2959	NA	1.17936	8.14512	3.28775e-17	1.31948e-14	7.60934	7.53866	7.47208	8.57487	8.53016	8.41105
GSU0424	fliQ	1.11612	6.96985	2.63021e-16	9.50032e-14	6.43807	6.39914	6.39135	7.421	7.35311	7.14126
GSU1536	NA	0.965404	7.12098	2.94729e-16	9.67783e-14	6.74431	6.71126	6.52651	7.41685	7.45014	7.38764
GSU1406	NA	1.42993	7.64349	1.57551e-15	4.74229e-13	6.68671	6.83265	7.0262	8.28428	8.11268	7.75834
GSU2498	NA	1.2552	8.14569	2.08195e-15	5.78463e-13	7.44755	7.54807	7.46181	8.68187	8.54725	8.32408
GSU2961	modB	2.18433	10.1441	2.49032e-15	6.42503e-13	8.68708	8.80516	8.81757	10.9054	10.7916	10.4837
GSU3551	NA	1.02819	6.78535	2.75879e-15	6.64317e-13	6.33337	6.33324	6.18717	7.17156	7.13981	6.98122
GSU1627	secG	1.10466	7.2503	3.57425e-15	8.06888e-13	6.76371	6.68071	6.64843	7.78886	7.5376	7.40713
GSU1142	cheW34H-1	1.75096	8.41735	4.03053e-15	8.18023e-13	7.33345	7.34899	7.48367	9.14428	9.05195	8.45119
GSU2638	NA	1.60347	8.81903	4.18813e-15	8.18023e-13	7.90389	7.92813	7.88616	9.33631	9.37886	9.16068
GSU0624	NA	2.15814	10.6454	4.303e-15	8.18023e-13	9.20516	9.36218	9.31027	11.4132	11.2595	11.0047
GSU1727	NA	1.62381	7.71867	1.16479e-14	2.10362e-12	6.84544	6.75749	6.7745	8.49904	8.28143	7.63576
GSU1075	ruvC	1.29543	7.90215	1.51164e-14	2.60001e-12	7.21006	7.26074	7.1748	8.47425	8.35182	8.00078
GSU3529	NA	1.47505	7.97645	1.63615e-14	2.62349e-12	6.96454	7.09873	7.36818	8.60399	8.48283	8.10447
GSU0099	mglA	1.85806	9.07156	1.67055e-14	2.62349e-12	8.00709	7.95011	7.93356	9.7845	9.66149	9.31137
GSU1398	NA	1.26212	7.99938	1.93642e-14	2.9143e-12	7.39333	7.34741	7.26938	8.50527	8.48553	8.10533
GSU1007	NA	2.09518	10.8769	2.19468e-14	3.17088e-12	9.53108	9.59294	9.60602	11.5943	11.5199	11.2234
GSU1461	pyrF	1.85584	9.11711	3.02559e-14	4.20325e-12	7.91718	8.08092	8.02248	9.85099	9.66278	9.38808
GSUR030	GSUR030	1.22864	5.88501	3.40082e-14	4.54954e-12	5.26356	5.24759	5.24137	6.42609	6.30827	6.01565
GSU1801	NA	1.5249	7.90271	3.73364e-14	4.81639e-12	6.97335	7.09904	7.06866	8.62079	8.42666	7.89585
GSU3482	fliO	1.24912	8.05636	5.1277e-14	6.38664e-12	7.40416	7.42867	7.37342	8.61964	8.47177	8.16461
GSU1026	NA	1.37981	8.34859	9.12202e-14	1.09829e-11	7.56077	7.64279	7.59572	8.96577	8.79409	8.47757
GSU1408	NA	1.96229	10.034	1.2303e-13	1.43349e-11	8.73022	8.87784	8.90503	10.7262	10.5955	10.4342
GSU1025	NA	1.35395	8.33769	2.95603e-13	3.33661e-11	7.60152	7.646	7.57789	8.93079	8.80618	8.4404
GSU1743	NA	1.28611	8.17168	3.66354e-13	4.00991e-11	7.51154	7.47705	7.48528	8.75097	8.62388	8.24123
GSU1518	rplT	1.01535	7.23742	4.15686e-13	4.41606e-11	6.77974	6.73396	6.7203	7.69834	7.55396	7.35919
GSU3511	NA	1.02597	7.92188	4.68948e-13	4.83954e-11	7.33675	7.46231	7.45382	8.29622	8.25823	8.14807
GSU1599	rpmF	1.33527	6.15779	4.84174e-13	4.85788e-11	5.39423	5.34243	5.58552	6.67221	6.72044	6.23452
GSU1403	rluB	1.53381	8.81665	5.37082e-13	5.24308e-11	7.93456	7.98449	7.94667	9.36269	9.37123	9.05718
GSU0455	NA	0.973418	7.5773	5.8643e-13	5.57417e-11	7.19584	7.0805	7.05971	8.00877	7.87877	7.70724
GSU2387	NA	0.82535	7.64178	6.08258e-13	5.63341e-11	7.31946	7.30093	7.19692	7.8754	7.91588	7.87971
GSU0020	yrdA	1.27532	8.22611	6.4882e-13	5.85884e-11	7.59917	7.55628	7.5061	8.77309	8.69761	8.30475
GSU3382	NA	0.794067	6.9527	7.21347e-13	6.35489e-11	6.68005	6.53598	6.5939	7.20689	7.16805	7.20256
GSUC0044	GSUC0044	1.21063	3.50161	8.84532e-13	7.52265e-11	3.1253	2.75412	2.81862	4.09912	3.892	3.67119
GSU1397	NA	1.99764	10.4884	8.95553e-13	7.52265e-11	9.26301	9.30228	9.23995	11.1793	11.1801	10.7193
GSU3204	yajQ	1.44898	8.42349	1.0659e-12	8.75005e-11	7.53267	7.65919	7.67364	9.08213	8.89808	8.51643
GSU3550	NA	0.937738	5.69292	1.26856e-12	1.01823e-10	5.26257	5.2777	5.2249	6.04478	5.97264	5.93301
GSU0964	NA	1.27306	6.81452	1.58419e-12	1.24393e-10	6.17588	6.20333	6.05861	7.42775	7.28201	6.79314
GSU1076	ruvA	1.00273	7.68474	1.81612e-12	1.39571e-10	7.23504	7.1798	7.1842	8.10789	8.04119	7.78648
GSU0263	NA	1.13598	7.62211	1.92377e-12	1.44764e-10	6.98211	7.04528	7.10452	8.17433	7.988	7.68215
GSU0805	fxsA	0.979647	7.71883	2.11494e-12	1.55902e-10	7.26356	7.26214	7.22121	8.10929	8.06841	7.84766
GSUC0143	GSUC0143	1.1066	3.05382	2.48079e-12	1.79212e-10	2.73715	2.46724	2.38483	3.57414	3.41469	3.28047
GSU2962	modA	1.89172	10.1595	2.66085e-12	1.88451e-10	8.91815	9.01713	9.11957	10.8472	10.7327	10.4921
GSUC0151	GSUC0151	1.13464	2.95159	4.31394e-12	2.99653e-10	2.50201	2.38767	2.36091	3.51898	3.32924	3.13167
GSU1155	NA	0.895146	6.94953	4.42618e-12	3.00119e-10	6.62441	6.56476	6.41864	7.37358	7.16469	7.10657
GSU1972	NA	1.21178	8.31935	4.55595e-12	3.00119e-10	7.66405	7.7381	7.66837	8.84621	8.72828	8.44846
GSU3445	nuoA-2	1.0614	7.94332	4.56991e-12	3.00119e-10	7.40797	7.4309	7.41515	8.41183	8.28711	8.07043
GSU1971	NA	1.6534	9.11159	5.14989e-12	3.32168e-10	8.13652	8.22766	8.11581	9.73732	9.67906	9.33126
GSUC0153	GSUC0153	1.05923	2.85601	5.58368e-12	3.52379e-10	2.61196	2.34618	2.12567	3.20626	3.28865	3.17199
GSU2640	NA	1.16299	8.50226	5.68336e-12	3.52379e-10	7.97325	7.88042	7.87054	8.94198	8.86361	8.7665
GSU3379	mtnA	1.55312	8.90706	5.81867e-12	3.52379e-10	8.1376	7.99073	7.96827	9.49221	9.41442	9.17966
GSUC0042	GSUC0042	1.09736	3.54105	5.85347e-12	3.52379e-10	3.11655	3.04608	2.89278	3.95278	4.03134	3.69905
GSU1626	NA	1.65868	8.8576	7.21862e-12	4.27437e-10	7.88565	7.92672	7.89521	9.5489	9.41065	8.9979
GSU2965	NA	1.16202	8.32718	7.75375e-12	4.51718e-10	7.71441	7.72804	7.75447	8.82661	8.70861	8.47791
GSU1573	NA	1.96547	9.73438	7.99037e-12	4.58115e-10	8.36189	8.56033	8.66853	10.5142	10.3585	9.8991
GSUC0043	GSUC0043	1.17461	3.27785	9.47132e-12	5.34538e-10	2.84176	2.66918	2.61797	3.86702	3.7011	3.38708
GSU1576	NA	1.41974	8.49832	1.04814e-11	5.82443e-10	7.74951	7.76236	7.65409	9.14599	8.99191	8.54421
GSU2834	rpsM	-1.08969	6.93174	1.08715e-11	5.9406e-10	7.15929	7.85698	7.29774	6.02907	6.1024	6.41614
GSU1867	NA	1.18413	6.95057	1.10194e-11	5.9406e-10	6.32674	6.35798	6.34435	7.50253	7.41239	6.92679
GSU1027	aguB	1.54413	9.01308	1.34477e-11	7.1431e-10	8.14891	8.18711	8.09738	9.56711	9.55526	9.27066
GSU1310	NA	1.49119	8.9897	1.41742e-11	7.41987e-10	8.15266	8.1874	8.14002	9.52425	9.45396	9.33284
GSUC0146	GSUC0146	1.19556	3.01898	1.63515e-11	8.43738e-10	2.73143	2.58607	1.91185	3.55233	3.3842	3.32883
GSU3159	NA	1.04305	8.3592	1.75204e-11	8.88409e-10	7.8445	7.89254	7.80132	8.73639	8.70688	8.58553
GSU0623	NA	1.83428	10.0356	1.77904e-11	8.88409e-10	8.91255	9.00235	8.91747	10.7603	10.5942	10.2806
GSUC0127	GSUC0127	1.10534	3.74972	1.80497e-11	8.88409e-10	3.23045	3.18436	3.24175	4.30227	4.11728	3.86811
GSU1973	NA	0.708455	7.39816	1.82011e-11	8.88409e-10	7.10915	7.11272	7.08396	7.57902	7.60236	7.63696
GSU2708	frx-2	1.40468	7.77537	2.01327e-11	9.69592e-10	6.87947	6.86936	7.23525	8.38451	8.34762	7.7375
GSU0568	NA	0.994077	7.13117	2.11601e-11	1.00566e-09	6.67111	6.60665	6.67737	7.5518	7.50918	7.19646
GSU1008	fabI	1.43782	8.72422	2.19439e-11	1.02937e-09	7.88871	7.91045	7.99555	9.34674	9.21351	8.84172
GSU3446	trx-3	0.862989	7.77062	2.60843e-11	1.19886e-09	7.41558	7.3571	7.35814	8.076	8.0609	7.94564
GSU2021	NA	1.66587	9.22905	2.62209e-11	1.19886e-09	8.26484	8.2801	8.2606	9.90571	9.77932	9.40527
GSU2625	NA	0.800254	7.22811	2.8086e-11	1.26808e-09	6.9331	6.86129	6.83145	7.56138	7.42929	7.40219
GSU3627	tpi	0.826169	7.80608	2.84962e-11	1.27072e-09	7.5059	7.43214	7.37093	8.18123	7.94653	8.02873
GSU3214	NA	1.31053	8.66194	3.9547e-11	1.74199e-09	8.02635	7.89254	7.97091	9.22868	9.09554	8.80867
GSU3604	NA	0.827768	7.66566	4.29508e-11	1.86914e-09	7.33863	7.25319	7.29117	7.98581	7.92253	7.8199
GSUC0148	GSUC0148	1.06047	2.95228	5.55507e-11	2.38868e-09	2.63053	2.40394	2.35285	3.53575	3.20389	3.16535
GSU2960	modC	1.77086	10.2621	6.02975e-11	2.54148e-09	9.15862	9.25192	9.24506	10.9439	10.819	10.5203
GSU0430	tssE	0.881179	7.22643	6.05114e-11	2.54148e-09	6.91807	6.81717	6.73006	7.56887	7.54924	7.33349
GSU3227	NA	1.17799	7.9945	7.11728e-11	2.9549e-09	7.44275	7.37656	7.35234	8.58111	8.40071	7.98531
GSU3215	NA	1.23885	6.7245	7.72912e-11	3.17245e-09	6.00205	5.9936	6.22244	7.33298	7.18142	6.68468
GSUC0144	GSUC0144	1.12066	2.90898	7.86784e-11	3.1931e-09	2.26119	2.53528	2.34474	3.50201	3.2469	3.08316
GSU1404	NA	1.64579	9.44353	8.73416e-11	3.48276e-09	8.44202	8.53228	8.51489	10.0895	9.9772	9.67493
GSU1705	panB	1.16504	8.22252	8.7744e-11	3.48276e-09	7.65104	7.64472	7.58544	8.74543	8.66112	8.25224
GSU0175	NA	1.04555	8.21079	9.31547e-11	3.62838e-09	7.70148	7.6931	7.69393	8.68155	8.55369	8.31416
GSU1002	NA	0.988645	7.8064	9.34217e-11	3.62838e-09	7.39943	7.30419	7.28906	8.24296	8.16742	7.86133
GSU2809	NA	0.84602	7.4965	1.16314e-10	4.46943e-09	7.15369	7.08555	7.10241	7.8953	7.73061	7.59648
GSU0826	NA	0.940052	7.51743	1.29972e-10	4.94168e-09	7.03677	7.11642	7.06466	7.95211	7.83752	7.57127
GSUC0163	GSUC0163	0.953416	3.295	1.56995e-10	5.90694e-09	2.95901	2.88737	2.75886	3.73286	3.60521	3.48635
GSU2963	modD	1.48761	9.535	1.76296e-10	6.56475e-09	8.6727	8.71625	8.73051	10.0031	9.94826	10.0218
GSU1028	aguA	1.53269	9.24511	1.8022e-10	6.64238e-09	8.45542	8.39888	8.30214	9.80684	9.79244	9.47105
GSU1707	NA	1.89337	10.3423	2.09116e-10	7.62957e-09	9.13938	9.14611	9.31494	11.0967	11.0052	10.4149
GSU1457	NA	0.905575	8.02088	3.09848e-10	1.11917e-08	7.61227	7.63549	7.55018	8.36704	8.34391	8.15102
GSU1395	NA	0.744732	6.89095	4.13121e-10	1.47742e-08	6.59557	6.59872	6.52516	7.16349	7.10518	7.05629
GSUC0046	GSUC0046	1.14793	2.61754	4.33712e-10	1.53585e-08	2.05677	2.13826	2.05785	3.18516	3.10452	2.69764
GSU1379	fur	0.985933	7.98746	4.49049e-10	1.57472e-08	7.49771	7.54761	7.49241	8.41523	8.34886	8.05074
GSU3117	ssb-2	0.940476	7.74077	4.76656e-10	1.65546e-08	7.31802	7.26242	7.30821	8.18279	8.05274	7.79457
GSU2822	gnfR	1.17147	8.37284	5.35105e-10	1.84076e-08	7.77372	7.77649	7.76647	8.95164	8.74919	8.41455
GSU1123	ycbL	1.22231	8.45174	5.4272e-10	1.84934e-08	7.82096	7.84101	7.78587	9.04588	8.8506	8.49787
GSU1402	accA	1.4271	9.17488	6.34461e-10	2.14175e-08	8.36616	8.46251	8.34545	9.67087	9.68249	9.44549
GSU0643	rpsP	1.09056	7.45421	6.42474e-10	2.14872e-08	6.63249	7.03553	7.01156	7.9853	7.81412	7.49915
GSU3362	NA	1.04141	6.67146	6.5739e-10	2.17843e-08	6.23621	6.0695	6.17807	7.20602	7.03146	6.64942
GSUC0150	GSUC0150	1.02314	2.57373	7.38927e-10	2.42637e-08	2.30036	2.15758	1.87854	3.15653	2.70886	2.88718
GSU1575	NA	1.53329	9.05306	8.02162e-10	2.61028e-08	8.12019	8.2499	8.19995	9.73468	9.55591	9.15451
GSU1146	NA	1.63762	9.5448	8.52763e-10	2.72958e-08	8.56302	8.62182	8.62766	10.1987	10.1196	9.68911
GSU1938	NA	0.880503	7.09841	8.5394e-10	2.72958e-08	6.80072	6.68487	6.59731	7.49825	7.40101	7.15095
GSU0477	NA	1.61636	9.23453	8.85065e-10	2.80426e-08	8.27028	8.32578	8.33449	9.91662	9.81681	9.29378
GSU0807	citX	0.758584	7.61085	1.08288e-09	3.40118e-08	7.2695	7.29685	7.28191	7.88689	7.85985	7.74141
GSUC0050	GSUC0050	1.02369	2.74795	1.1099e-09	3.45599e-08	2.3975	2.34618	2.11617	3.34594	2.96726	2.94262
GSU0301	NA	1.26026	8.6863	1.31773e-09	4.06808e-08	8.08487	8.01311	7.97502	9.20113	9.18725	8.74828
GSU2615	NA	0.881024	8.13655	1.35094e-09	4.13524e-08	7.81031	7.72319	7.66043	8.50757	8.41799	8.25674
GSUC0162	GSUC0162	0.906465	2.9045	1.56704e-09	4.75643e-08	2.61818	2.51295	2.40836	3.27446	3.2469	3.11108
GSU1147	NA	1.54509	9.25289	1.68172e-09	5.06197e-08	8.36166	8.40052	8.38589	9.86281	9.83885	9.35225
GSUC0154	GSUC0154	1.03298	2.74059	1.70014e-09	5.07512e-08	2.36091	2.30346	2.16303	3.29431	3.09514	2.85452
GSU2639	NA	1.60623	11.357	1.71419e-09	5.07512e-08	10.4184	10.444	10.4577	11.9225	11.9236	11.6197
GSU1624	glcF-2	1.6828	9.89717	1.81323e-09	5.3247e-08	8.82996	8.96549	8.96427	10.6279	10.4317	10.0205
GSU2821	nifH	1.47483	9.26271	2.1062e-09	6.13515e-08	8.44508	8.45765	8.43241	9.85392	9.77803	9.43068
GSUC0145	GSUC0145	1.01522	3.36394	2.17547e-09	6.28624e-08	3.00715	2.93292	2.75275	3.83124	3.79681	3.4265
GSUC0147	GSUC0147	1.01952	2.9619	2.20625e-09	6.32458e-08	2.56126	2.52788	2.41612	3.33321	3.49537	3.05469
GSUC0142	GSUC0142	1.04733	2.95586	2.31492e-09	6.58384e-08	2.62436	2.45948	2.34474	3.53575	3.31314	3.02564
GSUC0136	GSUC0136	0.952925	3.81273	2.40323e-09	6.78163e-08	3.38786	3.51907	3.22418	4.28253	4.13112	3.91638
GSU2124	NA	0.899767	7.73464	2.74871e-09	7.69638e-08	7.30316	7.28812	7.35563	8.11953	8.07618	7.77507
GSU1638	NA	0.806902	7.68685	2.82039e-09	7.83634e-08	7.38493	7.27684	7.32453	8.04119	7.9449	7.76357
GSU1409	NA	1.54672	8.87056	2.95961e-09	8.16038e-08	7.73886	7.94073	8.25046	9.56771	9.34549	9.00466
GSUC0045	GSUC0045	1.10408	2.84593	3.37901e-09	9.24621e-08	2.37566	2.62128	1.9444	3.35856	3.28865	2.9885
GSU2995	cbiL	0.852554	8.16538	3.63074e-09	9.86032e-08	7.84847	7.78757	7.6993	8.52762	8.4269	8.28688
GSU1396	NA	0.743054	6.98367	3.69376e-09	9.9566e-08	6.70252	6.65672	6.64142	7.30879	7.18584	7.09176
GSUC0047	GSUC0047	1.0033	2.75047	3.83958e-09	1.0273e-07	2.31574	2.3207	2.27819	3.18516	3.2126	2.85452
GSU1001	NA	0.786447	7.21234	4.18469e-09	1.1114e-07	6.92623	6.8774	6.8014	7.54215	7.47748	7.28797
GSU0423	fliP	1.20876	8.71209	4.26313e-09	1.12397e-07	8.0777	8.10661	8.07136	9.2554	9.12638	8.80159
GSU2780	NA	0.796178	6.37837	4.38015e-09	1.14646e-07	6.05683	6.00431	6.02603	6.76641	6.54978	6.51481
GSU0098	mglB	1.25364	8.69228	5.94491e-09	1.54482e-07	7.94108	8.04474	8.10415	9.29821	9.09921	8.74466
GSUC0161	GSUC0161	0.915991	2.50753	6.15242e-09	1.58732e-07	2.28482	2.03759	2.02779	2.98802	2.63309	2.83791
GSUR029	GSUR029	0.996723	5.26886	6.24901e-09	1.60081e-07	4.87719	4.82214	4.68636	5.79836	5.60558	5.25397
GSU1388	cas5e	0.957708	7.87521	6.77802e-09	1.7241e-07	7.40101	7.53012	7.32221	8.34184	8.21774	7.86672
GSU0858	NA	1.12441	8.22139	6.92038e-09	1.748e-07	7.72525	7.64643	7.59102	8.73215	8.70341	8.14069
GSU2967	NA	0.767982	7.7577	7.22248e-09	1.81164e-07	7.47006	7.40916	7.39468	8.10813	7.95077	7.8731
GSUC0141	GSUC0141	1.06485	3.24809	7.41761e-09	1.84775e-07	2.82574	2.93852	2.46929	3.82215	3.6249	3.2988
GSU1717	cysD	1.07407	8.21826	8.84722e-09	2.18878e-07	7.73117	7.70689	7.61755	8.77309	8.59442	8.16898
GSU1970	neuB	1.36701	9.12638	1.05064e-08	2.58157e-07	8.35922	8.4224	8.37796	9.72641	9.56719	9.27327
GSU0425	fliR	0.921593	8.41587	1.09642e-08	2.66181e-07	8.00398	8.00346	7.94382	8.766	8.71322	8.5953
GSU1719	NA	0.770129	6.54639	1.09804e-08	2.66181e-07	6.2795	6.18521	6.17579	6.81129	6.85091	6.63807
GSU1650	NA	0.72523	6.89028	1.23155e-08	2.96556e-07	6.70106	6.56249	6.48976	7.12521	7.16749	6.9944
GSUC0156	GSUC0156	0.920552	2.84392	1.27615e-08	3.05261e-07	2.4885	2.37947	2.46929	3.26108	3.22125	2.96574
GSU1755	pyrD	0.935641	8.2772	1.29311e-08	3.07284e-07	7.88501	7.86306	7.76058	8.66767	8.61529	8.36179
GSU1102	phoB	0.810514	7.77385	1.44168e-08	3.4035e-07	7.50128	7.38041	7.36016	8.13727	8.04088	7.82939
GSU1577	cobA	0.7469	7.20711	1.53404e-08	3.59802e-07	6.9418	6.87558	6.84624	7.54249	7.42602	7.28261
GSU1125	NA	0.849445	8.2068	1.54534e-08	3.60114e-07	7.86555	7.82165	7.77818	8.55359	8.49447	8.30965
GSU1460	proS	1.43041	9.80441	1.57012e-08	3.63542e-07	9.00793	9.07081	8.97736	10.3705	10.2503	10.0651
GSU1309	NA	1.42443	9.72898	1.61358e-08	3.69279e-07	8.90812	8.99263	8.93976	10.3252	10.1345	9.99458
GSU1124	coaBC	1.36245	9.13089	1.61534e-08	3.69279e-07	8.44541	8.41251	8.32949	9.69105	9.63391	9.23997
GSU1376	NA	0.704133	8.02731	1.73623e-08	3.94419e-07	7.77285	7.7369	7.69193	8.24339	8.21395	8.23846
GSU2980	nikR	0.68693	7.60289	1.8478e-08	4.1714e-07	7.33863	7.34214	7.27952	7.88552	7.78851	7.70924
GSU2009	NA	0.797053	7.68417	1.86423e-08	4.18236e-07	7.35965	7.36725	7.27126	8.04265	7.96113	7.7138
GSU2580	NA	0.706365	6.45158	1.93086e-08	4.30511e-07	6.17061	6.16983	6.13406	6.76107	6.59042	6.61327
GSU0393	NA	0.720028	5.58087	1.97391e-08	4.37409e-07	5.35756	5.29416	5.19251	5.81334	5.80435	5.76414
GSUC0164	GSUC0164	0.843378	2.80543	1.98851e-08	4.37956e-07	2.41188	2.428	2.52057	3.15653	3.07619	3.04024
GSU1152	NA	0.696466	6.8756	2.14674e-08	4.69942e-07	6.62518	6.60093	6.53766	7.17111	7.06248	6.9798
GSUR052	GSUR052	0.654557	4.95496	2.16206e-08	4.70443e-07	4.74003	4.73801	4.614	5.16425	5.10738	5.17351
GSU3074	murE	1.47535	9.98659	2.2399e-08	4.84462e-07	9.16401	9.18767	9.15267	10.5704	10.4909	10.1827
GSU1462	rlmB	0.650983	7.77654	2.33622e-08	5.02287e-07	7.55268	7.55583	7.43867	8.02371	7.86779	7.99307
GSU0476	NA	1.53802	9.74844	2.47643e-08	5.26526e-07	8.88769	8.90908	8.85516	10.3915	10.3173	9.81082
GSU1639	NA	1.14451	7.06844	2.47811e-08	5.26526e-07	6.33431	6.31615	6.75207	7.62285	7.52673	6.98877
GSU3213	obgE	1.37856	9.41269	2.84885e-08	6.01758e-07	8.73576	8.66444	8.59749	9.96837	9.89915	9.5733
GSU2610	NA	1.45944	10.6236	3.02299e-08	6.34827e-07	9.75309	9.85522	9.83556	11.1749	11.1125	10.8742
GSU0176	NA	0.718724	7.09836	3.32511e-08	6.94236e-07	6.85468	6.75947	6.77525	7.35165	7.36633	7.18049
GSU0821	NA	0.775213	7.95413	3.35811e-08	6.97097e-07	7.62986	7.61816	7.59999	8.26429	8.19924	8.06553
GSUC0152	GSUC0152	0.843903	2.54434	3.67289e-08	7.58084e-07	2.28482	2.18608	2.12567	2.95515	2.72111	2.82111
GSUC0040	GSUC0040	0.929873	3.66582	3.73733e-08	7.66573e-07	3.30168	3.30621	3.14236	4.11036	4.06056	3.67587
GSU1220	NA	0.709356	8.07757	3.76978e-08	7.66573e-07	7.86767	7.74889	7.72608	8.33586	8.24954	8.26161
GSUC0041	GSUC0041	1.09554	3.49719	3.78541e-08	7.66573e-07	2.98328	3.03045	2.92576	4.09158	3.96593	3.39278
GSU1375	NA	0.606444	7.46395	3.79891e-08	7.66573e-07	7.28447	7.24953	7.15726	7.58373	7.67973	7.624
GSU1517	rpmI	0.788194	6.21695	3.84406e-08	7.71374e-07	5.92079	5.80435	5.89197	6.57212	6.4521	6.30797
GSU3072	mraY	0.857231	8.47882	4.06199e-08	8.10602e-07	8.1681	8.07474	8.02328	8.7972	8.66806	8.75368
GSU2665	NA	1.43518	9.90707	4.24494e-08	8.42457e-07	9.14591	9.11441	9.09546	10.4339	10.452	10.0833
GSU2978	NA	0.680288	6.62533	4.76667e-08	9.36429e-07	6.398	6.33377	6.31197	6.86481	6.84812	6.73601
GSU1753	genX	0.833305	7.94078	4.77029e-08	9.36429e-07	7.60817	7.5515	7.5389	8.30664	8.23919	7.97893
GSU2979	folK	0.659386	7.54803	4.95709e-08	9.67839e-07	7.29929	7.3139	7.23306	7.77921	7.7617	7.64712
GSU1311	pgi	1.38279	10.0274	5.17199e-08	1.00437e-06	9.23668	9.33917	9.24995	10.5126	10.4956	10.3212
GSU3203	NA	0.991241	8.57418	5.28862e-08	1.02152e-06	8.10451	8.08817	8.09421	9.01569	8.88928	8.68945
GSU1653	NA	0.961948	8.49297	6.51684e-08	1.25207e-06	8.17799	7.98618	7.93676	8.85876	8.84886	8.62147
GSU1519	pheS	1.27949	8.99307	7.32167e-08	1.39925e-06	8.30741	8.35222	8.28939	9.56439	9.42663	9.09405
GSU2687	NA	1.34311	9.87207	7.47762e-08	1.42153e-06	9.13248	9.14739	9.16704	10.3799	10.3014	10.1469
GSUC0149	GSUC0149	0.940534	3.02514	7.6399e-08	1.44478e-06	2.73715	2.57174	2.52775	3.59563	3.30502	3.05469
GSUC0053	GSUC0053	0.877943	2.62136	8.29286e-08	1.5601e-06	2.37566	2.37122	1.99708	3.14199	2.65879	2.927
GSU3447	prx-4	0.657722	7.68691	8.364e-08	1.56532e-06	7.44231	7.45159	7.37192	7.90878	7.90082	7.79484
GSU0567	tag	1.03447	8.2799	8.57845e-08	1.59718e-06	7.78343	7.75326	7.78119	8.73865	8.7298	8.21594
GSU2497	NA	1.18102	9.12593	8.66323e-08	1.6047e-06	8.5364	8.55123	8.46819	9.54286	9.52774	9.38532
GSUC0138	GSUC0138	0.95895	2.74049	9.3808e-08	1.72875e-06	2.45418	2.37122	2.1351	3.21323	3.17746	2.76069
GSU1381	NA	0.596085	5.10615	9.69024e-08	1.77594e-06	4.92435	4.92295	4.80191	5.11674	5.26002	5.4539
GSUC0055	GSUC0055	0.823114	3.13575	9.73523e-08	1.77594e-06	2.80953	2.7855	2.78306	3.51898	3.44456	3.23679
GSU3139	NA	0.958884	8.60993	1.07713e-07	1.95507e-06	8.18389	8.16281	8.11342	9.02326	8.92265	8.72757
GSU3073	murF	1.19076	9.19603	1.10599e-07	1.99741e-06	8.63909	8.59274	8.51511	9.64252	9.5787	9.4525
GSU2668	NA	0.617998	6.32533	1.23839e-07	2.2254e-06	6.17061	6.02023	6.06603	6.51476	6.44103	6.54582
GSU0566	NA	0.826689	7.38078	1.25242e-07	2.23948e-06	7.09641	6.96498	6.97131	7.81342	7.67659	7.30997
GSU3051	flgG	0.90991	8.3025	1.26621e-07	2.25299e-06	7.95388	7.88875	7.79259	8.67305	8.66924	8.3378
GSUC0165	GSUC0165	0.759716	2.83617	1.28994e-07	2.28395e-06	2.72569	2.51295	2.35285	3.15653	2.96726	3.14524
GSU3116	NA	0.771512	8.19595	1.32474e-07	2.33412e-06	7.88597	7.86783	7.82701	8.47877	8.4799	8.28516
GSU1151	hpnK	0.701827	7.97442	1.37512e-07	2.41113e-06	7.72705	7.68021	7.64029	8.2624	8.15365	8.10121
GSU1706	panC	1.42356	9.00088	1.39367e-07	2.43185e-06	8.07007	8.19881	8.36499	9.65128	9.54701	8.95148
GSU0857	NA	0.786261	7.7124	1.41429e-07	2.45184e-06	7.41133	7.3461	7.34601	8.10298	7.97527	7.69749
GSU1141	mcp34H-10	1.50644	9.92386	1.4187e-07	2.45184e-06	8.96515	9.00001	9.25179	10.5639	10.4795	9.97733
GSU2695	NA	1.36784	10.2084	1.44494e-07	2.47402e-06	9.49766	9.44097	9.46635	10.7265	10.6958	10.4115
GSU2981	NA	0.721205	8.14093	1.44523e-07	2.47402e-06	7.87255	7.91027	7.7251	8.3991	8.3609	8.28037
GSU3069	murG	1.02078	8.77198	1.80023e-07	3.06719e-06	8.3277	8.25314	8.24203	9.20408	9.10419	8.9147
GSUC0048	GSUC0048	0.964672	2.65573	1.91545e-07	3.24817e-06	2.30036	2.27721	2.1351	3.0438	3.20389	2.65086
GSU1990	NA	1.00489	8.47937	2.13965e-07	3.61141e-06	8.00027	7.97363	8.00104	8.95034	8.84798	8.48726
GSU1652	NA	0.851208	6.43714	2.27629e-07	3.82417e-06	5.97748	6.11407	6.05985	6.70656	6.87852	6.42937
GSU2693	NA	0.594864	7.77897	2.49505e-07	4.17228e-06	7.58972	7.48256	7.58027	7.98148	7.83646	8.01286
GSU0820	sppA	0.964487	8.54865	2.74644e-07	4.5715e-06	8.1016	8.10584	8.05717	8.95905	8.911	8.60561
GSU3316	NA	0.769696	7.94599	2.84733e-07	4.71769e-06	7.63313	7.59643	7.60445	8.29376	8.20116	7.98224
GSU2117	NA	0.831596	6.76206	2.8618e-07	4.72001e-06	6.27999	6.31937	6.54299	7.12429	7.09462	6.75881
GSU0806	citG	1.07965	8.84885	2.88415e-07	4.72829e-06	8.29522	8.32271	8.31309	9.24789	9.23982	9.02876
GSU0392	NA	0.960403	8.7098	2.893e-07	4.72829e-06	8.3239	8.24483	8.18853	9.03449	9.08387	8.86586
GSU1192	NA	0.761563	7.35337	3.0709e-07	4.99644e-06	6.92874	6.98269	7.14243	7.67866	7.6496	7.35335
GSUR028	GSUR028	0.947307	5.8765	3.1807e-07	5.15188e-06	5.43792	5.50019	5.35773	6.38503	6.23433	5.77618
GSU1487	ribF	0.811036	8.17153	3.36846e-07	5.43164e-06	7.90437	7.80529	7.72354	8.49279	8.5089	8.18405
GSU1387	cse4	0.67235	8.16507	3.62534e-07	5.81987e-06	7.9946	7.86911	7.80944	8.41919	8.32196	8.32314
GSUC0158	GSUC0158	0.830136	2.47103	3.77756e-07	6.03741e-06	2.41901	2.18608	1.73704	2.77853	2.70886	2.79552
GSUC0132	GSUC0132	0.811814	3.4886	3.87944e-07	6.17292e-06	3.15553	3.17964	3.10924	3.98976	3.64433	3.5692
GSUC0049	GSUC0049	0.985279	2.56184	3.90213e-07	6.1818e-06	2.21274	2.0888	2.09699	3.21323	2.86055	2.53197
GSU1399	corA-1	0.813305	8.45181	4.003e-07	6.28947e-06	8.14649	8.07553	8.04736	8.7323	8.71972	8.62177
GSU2637	NA	1.19073	9.4013	4.00492e-07	6.28947e-06	8.84047	8.76557	8.75605	9.84827	9.79778	9.63793
GSUC0159	GSUC0159	0.827071	2.43295	4.16269e-07	6.50894e-06	2.36091	2.06853	1.8329	2.77853	2.72111	2.66034
GSU2875	rpsI	0.589192	7.32195	4.36915e-07	6.80232e-06	7.11603	7.12258	7.05724	7.54836	7.47838	7.4029
GSU3035	NA	0.633461	7.19693	4.46224e-07	6.91742e-06	7.00393	6.94636	6.89216	7.47126	7.35998	7.26951
GSU0478	NA	0.636638	7.5135	4.61663e-07	7.12479e-06	7.28325	7.27657	7.2248	7.77891	7.70269	7.56686
GSU2779	NA	0.701857	7.90655	4.64597e-07	7.12479e-06	7.63485	7.62729	7.58113	8.23121	8.08065	7.99001
GSU2223	cheY40H-1	0.553402	6.60827	4.65518e-07	7.12479e-06	6.47406	6.45632	6.28997	6.80439	6.6485	6.81771
GSU1516	infC	0.614829	7.07503	4.69533e-07	7.15592e-06	6.84445	6.80612	6.85661	7.34334	7.1897	7.19075
GSU1756	pyrK	0.599688	7.60763	4.72883e-07	7.17669e-06	7.44143	7.39117	7.30194	7.85689	7.74493	7.69691
GSU3212	proB	1.20461	9.3199	4.79394e-07	7.24507e-06	8.75325	8.69026	8.64603	9.78187	9.76191	9.48629
GSU0129	def-1	0.7082	7.73283	4.89353e-07	7.36477e-06	7.4569	7.42469	7.4284	8.03309	7.988	7.74921
GSU1441	frx-1	0.928018	6.41256	4.9595e-07	7.43307e-06	6.07276	5.94648	5.91953	6.87583	6.81992	6.269
GSU1940	NA	1.1076	8.87998	4.99094e-07	7.44929e-06	8.31041	8.31574	8.34061	9.32519	9.25478	9.0519
GSU1074	NA	1.19517	8.87513	5.03003e-07	7.47674e-06	8.29267	8.28065	8.20192	9.45797	9.2731	8.90539
GSUC0129	GSUC0129	0.850497	2.78452	5.39976e-07	7.98608e-06	2.63053	2.34618	2.30351	3.22706	3.11384	2.83791
GSU2643	NA	0.482101	7.47132	5.41691e-07	7.98608e-06	7.40932	7.29195	7.23306	7.59278	7.42882	7.75392
GSU1600	plsX	1.52896	9.23801	5.8683e-07	8.61638e-06	8.0822	8.03089	8.84154	9.84778	9.83207	9.30497
GSUC0052	GSUC0052	0.994792	2.59362	6.13121e-07	8.96596e-06	2.15407	1.82449	2.42383	3.11249	2.99779	2.65086
GSU0599	NA	1.46786	10.2275	6.32848e-07	9.21713e-06	9.27566	9.48674	9.46314	10.8898	10.7862	10.1859
GSUC0135	GSUC0135	0.96763	3.09009	6.37761e-07	9.25137e-06	2.5741	2.82832	2.57009	3.54683	3.59193	3.0109
GSU1679	NA	0.91465	8.43461	6.71424e-07	9.70073e-06	8.06581	7.98466	7.9714	8.84956	8.77824	8.44367
GSU0177	NA	0.539873	7.48069	6.79548e-07	9.77899e-06	7.35128	7.25038	7.25837	7.65902	7.59572	7.60387
GSU0622	NA	1.24755	9.31021	7.02341e-07	1.00669e-05	8.72896	8.6547	8.58679	9.85211	9.77501	9.36942
GSUC0160	GSUC0160	0.745404	2.98893	7.1535e-07	1.02128e-05	2.90919	2.62822	2.52775	3.3773	3.15054	3.15868
GSU3172	tssB	0.628085	7.49753	7.23134e-07	1.02683e-05	7.2421	7.247	7.26052	7.79787	7.64076	7.55071
GSU1609	NA	1.31181	9.32316	7.26813e-07	1.02683e-05	8.56352	8.54734	8.74271	9.88234	9.84149	9.34501
GSU2641	NA	0.800387	8.62713	7.27765e-07	1.02683e-05	8.33809	8.23364	8.2472	8.90964	8.81013	8.8833
GSU1415	NA	0.632663	6.90687	7.54311e-07	1.06014e-05	6.77766	6.65503	6.53988	7.19021	7.06849	6.96936
GSU1145	cheB34H	1.33132	9.43914	7.64244e-07	1.06994e-05	8.64234	8.70018	8.81968	10.0524	9.92205	9.45131
GSU0019	NA	1.13286	8.90836	8.16667e-07	1.13892e-05	8.31424	8.31507	8.36912	9.38831	9.31475	9.01359
GSUC0133	GSUC0133	0.742836	2.77287	8.60376e-07	1.19526e-05	2.73715	2.32924	2.35285	3.08236	2.97751	3.00347
GSUC0134	GSUC0134	0.901905	3.27774	8.90753e-07	1.23272e-05	2.98328	2.9933	2.67081	3.68855	3.73774	3.22406
GSU3384	NA	1.23262	9.88736	9.02197e-07	1.24379e-05	9.23188	9.24036	9.25611	10.3875	10.2726	10.1119
GSU1572	NA	0.653407	7.47564	9.59775e-07	1.31814e-05	7.20645	7.25823	7.17423	7.79989	7.652	7.48754
GSUC0130	GSUC0130	0.738533	2.94211	9.67914e-07	1.32428e-05	2.8311	2.52788	2.58393	3.29431	3.15957	3.09019
GSU0828	NA	1.28353	9.47547	1.00542e-06	1.37041e-05	8.77931	8.82067	8.7862	10.0094	9.98984	9.51057
GSU0315	NA	0.778098	6.64842	1.01057e-06	1.37225e-05	6.41461	6.22352	6.2905	6.99331	6.9884	6.58056
GSUC0131	GSUC0131	0.746135	3.34978	1.06014e-06	1.43416e-05	3.15553	3.04608	2.94734	3.7664	3.53755	3.43205
GSU1868	NA	0.786115	8.15614	1.06816e-06	1.43963e-05	7.87645	7.83052	7.72764	8.52587	8.44363	8.13475
GSU1221	NA	1.18741	9.28696	1.11775e-06	1.50086e-05	8.63124	8.73495	8.65435	9.80504	9.69108	9.40413
GSU1963	NA	1.11656	8.9241	1.12432e-06	1.50409e-05	8.34571	8.25019	8.47203	9.41565	9.28114	9.06378
GSU1649	NA	0.910922	8.38904	1.17391e-06	1.56463e-05	7.99729	7.97022	7.92492	8.78059	8.77787	8.3576
GSU2941	NA	0.85466	8.48153	1.21014e-06	1.607e-05	8.11017	8.07633	8.09073	8.85792	8.74937	8.57602
GSU1459	ispG	0.66781	8.28235	1.21712e-06	1.61035e-05	8.03639	8.02663	7.97008	8.50491	8.39833	8.52099
GSU2000	miaA	0.567319	7.77583	1.26013e-06	1.66117e-05	7.66274	7.54142	7.49241	7.95159	7.89272	7.93714
GSU0644	NA	1.01588	7.43249	1.26841e-06	1.66599e-05	6.53814	7.14392	7.04321	7.93877	7.84733	7.32346
GSU1803	acpS	0.672474	6.54199	1.3103e-06	1.71478e-05	6.28975	6.3183	6.19958	6.87254	6.72425	6.57054
GSU0827	NA	1.06118	8.53748	1.36707e-06	1.77857e-05	7.77841	8.11822	8.10069	9.04722	8.95219	8.48393
GSU1870	NA	1.02272	8.59972	1.36889e-06	1.77857e-05	8.17457	8.09288	8.03576	9.08688	9.03334	8.49606
GSU3070	ftsW	1.30671	9.65122	1.45091e-06	1.87838e-05	8.856	8.92493	9.06602	10.2632	10.0886	9.70944
GSU1486	tatC	0.975646	8.47306	1.49969e-06	1.9346e-05	7.97431	8.0423	7.99604	8.93449	8.87359	8.40207
GSUC0039	GSUC0039	0.80437	5.57776	1.50883e-06	1.93947e-05	5.25262	5.26773	5.15823	6.07282	5.75605	5.56153
GSU3160	truC	0.712207	8.37677	1.5193e-06	1.94599e-05	8.09841	8.12437	8.01068	8.53598	8.62	8.59422
GSU0885	NA	0.72836	8.33656	1.54167e-06	1.96371e-05	8.05397	8.04149	7.98809	8.59418	8.57578	8.46055
GSU2239	yicC	0.63324	7.71852	1.544e-06	1.96371e-05	7.55976	7.4691	7.37715	7.96507	7.93376	7.75641
GSU1539	xth	0.503174	7.73096	1.59241e-06	2.01817e-05	7.64288	7.57907	7.45335	7.81142	7.78268	7.98743
GSU3216	NA	1.07724	9.10266	1.78781e-06	2.25789e-05	8.58073	8.56892	8.54947	9.54588	9.46504	9.25706
GSU1156	asnS	1.17417	9.42104	1.85919e-06	2.33986e-05	8.84229	8.83293	8.78011	9.95421	9.79507	9.54239
GSUC0051	GSUC0051	0.902427	3.08018	1.90371e-06	2.38756e-05	2.78765	2.81012	2.46181	3.69852	3.29686	3.04748
GSUC0137	GSUC0137	0.802214	3.40302	1.91042e-06	2.38769e-05	3.22639	3.07177	2.90386	3.74733	3.79681	3.39278
GSU2095	NA	1.0761	9.23569	1.92751e-06	2.40075e-05	8.71671	8.72447	8.65957	9.58862	9.63371	9.46252
GSUC0155	GSUC0155	0.81391	2.8113	2.07988e-06	2.58162e-05	2.64277	2.49788	2.28668	3.36484	2.91489	2.9112
GSU2476	NA	1.23163	9.92803	2.21679e-06	2.74214e-05	9.23314	9.29977	9.31565	10.4069	10.3863	10.0762
GSU1802	yjeF	1.10813	8.93535	2.33455e-06	2.87795e-05	8.45802	8.37844	8.29965	9.45172	9.32469	8.97624
GSU1729	paaK-1	1.05867	8.83912	2.46935e-06	3.03377e-05	8.36305	8.37509	8.20822	9.28722	9.29209	8.82061
GSU0431	tssF	1.22701	9.73036	2.48477e-06	3.04237e-05	9.14194	9.10028	9.03116	10.2811	10.1507	9.81904
GSU0578	glyQ	1.18076	9.18878	2.50416e-06	3.05576e-05	8.54998	8.62822	8.56318	9.75623	9.60714	9.19299
GSU0577	recO	0.773787	8.35787	2.53724e-06	3.0857e-05	8.07389	8.03171	7.95735	8.62471	8.68828	8.40419
GSUC0021	GSUC0021	-0.665377	3.10945	2.57092e-06	3.11617e-05	3.50985	3.62696	3.30162	2.68139	2.39387	2.77821
GSU0699	NA	1.01976	9.03326	2.6491e-06	3.20018e-05	8.51335	8.53239	8.55782	9.36239	9.40828	9.2554
GSU0967	NA	1.13299	9.19466	2.67946e-06	3.22607e-05	8.63709	8.63265	8.59161	9.70911	9.59388	9.25569
GSU1527	NA	0.875785	8.70778	2.7706e-06	3.32472e-05	8.40363	8.30319	8.20947	9.0751	8.99396	8.81796
GSU0264	NA	1.02738	8.9048	3.02751e-06	3.62037e-05	8.45856	8.36214	8.38638	9.35345	9.21919	9.05629
GSU2808	NA	0.529091	6.92653	3.04102e-06	3.62037e-05	6.82912	6.70471	6.68461	7.17111	6.93352	7.079
GSU0223	ctaB	0.645757	7.89377	3.04704e-06	3.62037e-05	7.72453	7.60986	7.57443	8.08529	8.15195	7.96274
GSU3378	glnE	1.22315	10.7568	3.07265e-06	3.63883e-05	10.1459	10.114	10.0988	11.2812	11.1497	10.9223
GSU3363	NA	1.32768	10.5525	3.08703e-06	3.64059e-05	9.80057	9.73955	9.96549	11.1515	11.044	10.5693
GSU2968	NA	0.529406	6.50757	3.0943e-06	3.64059e-05	6.39348	6.30969	6.25957	6.6873	6.57362	6.67595
GSU1722	NA	0.514909	7.5155	3.29099e-06	3.85943e-05	7.37624	7.35737	7.27526	7.66665	7.63551	7.63034
GSU1597	NA	0.680281	6.63246	3.42265e-06	4.00085e-05	6.3812	6.43817	6.24276	6.9559	6.86823	6.60715
GSU2296	NA	0.675127	8.00755	3.44475e-06	4.01369e-05	7.78498	7.71302	7.69811	8.34679	8.17412	8.04102
GSU3150	NA	0.517557	7.71809	3.4951e-06	4.05926e-05	7.56097	7.55719	7.4931	7.83842	7.83646	7.87463
GSU1637	pyrE	0.546526	6.74218	3.59199e-06	4.15842e-05	6.64624	6.46459	6.52157	6.95538	6.84182	6.85275
GSU0454	mqnD	0.646321	7.15017	3.65077e-06	4.21296e-05	6.98301	6.85316	6.84229	7.50253	7.30152	7.14506
GSUC0139	GSUC0139	0.756306	3.09755	3.66298e-06	4.21359e-05	2.8311	2.82832	2.72803	3.51335	3.36871	3.10415
GSU0040	NA	-0.447179	7.40056	3.70208e-06	4.24506e-05	7.79393	7.66363	7.66125	6.97805	6.89077	7.30394
GSU2002	NA	0.770192	8.44037	3.85723e-06	4.40896e-05	8.12838	8.13217	8.05561	8.79677	8.65075	8.52537
GSU2666	NA	1.16559	9.15066	3.90249e-06	4.44662e-05	8.47095	8.44898	8.71418	9.67277	9.59085	9.17667
GSU0831	NA	0.685254	7.05335	4.11707e-06	4.67637e-05	6.78769	6.79499	6.73395	7.38056	7.30864	6.99768
GSU2938	NA	0.473764	6.66256	4.45362e-06	5.03424e-05	6.59123	6.49386	6.43925	6.75988	6.69738	6.88343
GSU2074	NA	0.61675	8.16641	4.46001e-06	5.03424e-05	7.95848	7.95132	7.86895	8.3849	8.32447	8.29185
GSU1723	NA	1.13652	9.3239	4.64647e-06	5.22837e-05	8.72276	8.75808	8.75729	9.83167	9.72513	9.39697
GSU2977	NA	0.663277	8.11427	4.67867e-06	5.24825e-05	7.86637	7.85864	7.8122	8.40005	8.32397	8.14807
GSU1959	NA	0.505042	7.72905	4.95754e-06	5.54385e-05	7.59248	7.52803	7.54532	7.91707	7.71958	7.93323
GSUR025	GSUR025	0.52741	4.72329	5.06056e-06	5.62652e-05	4.57893	4.55527	4.49267	4.92425	4.71875	4.95406
GSU0432	tssG	0.668195	8.30836	5.06262e-06	5.62652e-05	8.10547	8.02318	7.98255	8.53962	8.49381	8.45375
GSU1754	yjeK	0.832222	8.50787	5.13448e-06	5.68042e-05	8.1584	8.17457	8.06736	8.91512	8.75962	8.54757
GSU0461	fabG-1	0.930782	8.80798	5.14257e-06	5.68042e-05	8.30139	8.41175	8.38774	9.19355	9.1154	8.93559
GSU1899	NA	0.993792	8.55634	5.39501e-06	5.94109e-05	7.97446	7.98499	8.24053	9.04087	8.96335	8.46072
GSU2624	NA	0.945579	8.80694	5.52964e-06	6.07084e-05	8.43224	8.3672	8.27826	9.25645	9.10798	8.86829
GSU0041	lexA-1	-0.468517	6.98181	5.57886e-06	6.10632e-05	7.38219	7.29957	7.20702	6.44767	6.51941	6.90652
GSU2008	NA	0.666507	7.54053	5.59965e-06	6.11055e-05	7.23933	7.2439	7.32118	7.80278	7.83294	7.49385
GSUC0169	GSUC0169	0.737825	2.66061	5.7938e-06	6.30337e-05	2.34601	2.25047	2.51335	3.08236	2.79251	2.82111
GSU1312	NA	0.835308	8.76249	5.91848e-06	6.41969e-05	8.39155	8.44481	8.32008	9.08451	8.99349	8.95425
GSU2313	NA	0.616212	7.88302	6.02335e-06	6.51387e-05	7.6901	7.65474	7.58565	8.16695	8.04545	7.91503
GSU1964	NA	0.566698	8.0894	6.2837e-06	6.77514e-05	7.92456	7.89146	7.82227	8.26869	8.20662	8.24438
GSU2019	accC	0.979528	8.92598	6.55491e-06	7.04653e-05	8.4501	8.5266	8.38712	9.32931	9.22579	9.10157
GSU2094	NA	0.720869	8.5076	6.67491e-06	7.15423e-05	8.28195	8.20854	8.12056	8.76126	8.69257	8.69566
GSU0312	NA	0.543178	7.20635	7.25168e-06	7.74943e-05	7.05292	6.96772	7.00995	7.41043	7.33678	7.28338
GSU0529	nfo	-0.452144	7.54813	7.4956e-06	7.98646e-05	7.93207	7.86966	7.76647	7.03421	7.11333	7.45693
GSU0365	ppcC	0.606992	7.32789	7.60339e-06	8.07748e-05	7.10529	7.08618	7.08943	7.6433	7.49275	7.29863
GSU1728	NA	1.32466	9.28986	7.70105e-06	8.15724e-05	8.3526	8.81213	8.5325	9.92367	9.85171	9.10472
GSU2707	ackA	1.15031	9.66787	8.92871e-06	9.42997e-05	9.1095	9.04795	9.08607	10.1624	10.0946	9.73966
GSU1890	lptC	0.637182	7.13305	9.06657e-06	9.52977e-05	6.92247	6.84909	6.8715	7.35992	7.42649	7.09263
GSU1991	NA	0.662204	7.84041	9.07597e-06	9.52977e-05	7.58774	7.56445	7.56508	8.18965	8.03322	7.80315
GSU0698	NA	1.13352	10.1602	9.11309e-06	9.54101e-05	9.54358	9.59094	9.61532	10.5734	10.5628	10.3669
GSU0640	NA	0.554062	6.64423	9.65233e-06	0.000100725	6.43279	6.41327	6.4773	6.88622	6.74465	6.72758
GSU1898	NA	0.620951	7.64226	9.67652e-06	0.000100725	7.46597	7.40411	7.33019	7.94637	7.83681	7.60816
GSU1067	NA	1.09392	9.27337	9.70926e-06	0.000100775	8.66324	8.72386	8.78105	9.74936	9.68367	9.32718
GSU1608	NA	0.750477	7.89018	9.74943e-06	0.000100902	7.46425	7.45257	7.75179	8.09498	8.27521	7.90485
GSU1386	cse2	0.462669	6.53465	1.00896e-05	0.000104125	6.47534	6.36787	6.31716	6.6056	6.54462	6.7953
GSUC0034	GSUC0034	-0.595342	3.47616	1.02369e-05	0.000105344	3.98169	3.73056	3.76965	3.02016	2.72111	3.32883
GSU0679	NA	0.766373	8.07754	1.10926e-05	0.000113825	7.77041	7.72562	7.73889	8.44069	8.41139	7.96202
GSU0021	nadA	0.778616	8.63532	1.15414e-05	0.000118095	8.3355	8.27845	8.27106	8.97835	8.8693	8.71881
GSU2642	NA	0.553338	8.17119	1.16867e-05	0.000119244	8.09395	7.93182	7.88004	8.32102	8.26792	8.36668
GSUC0167	GSUC0167	0.656277	2.88097	1.27164e-05	0.000129385	2.61818	2.73495	2.56312	3.22016	3.02769	3.0109
GSU1440	NA	0.641503	8.09585	1.28628e-05	0.000130506	7.95465	7.82845	7.73851	8.38277	8.29967	8.10382
GSU0092	hdrC	0.612694	7.51224	1.36274e-05	0.000137878	7.32896	7.26631	7.23004	7.81943	7.70847	7.45863
GSUC0056	GSUC0056	0.762477	3.09433	1.37745e-05	0.000138976	2.78212	2.84629	2.74044	3.46163	3.48103	3.01829
GSU2689	NA	0.559394	4.218	1.38371e-05	0.000139218	4.0291	4.03734	3.99357	4.42437	4.3638	4.3327
GSU0022	tatB	0.490493	6.69728	1.39082e-05	0.000139545	6.61783	6.50332	6.47776	6.87967	6.75511	6.81665
GSUC0014	GSUC0014	-0.599004	3.11422	1.40712e-05	0.000140476	3.45536	3.5413	3.39879	2.57723	2.39387	2.996
GSU3365	cysS	1.08024	9.48349	1.40787e-05	0.000140476	8.96431	8.93064	8.93976	9.99987	9.80939	9.58206
GSU0876	NA	0.691234	8.48893	1.41852e-05	0.000141037	8.1835	8.23449	8.18853	8.61192	8.72923	8.72348
GSU0391	NA	1.0605	9.29222	1.4213e-05	0.000141037	8.80626	8.74706	8.74887	9.76951	9.6708	9.34868
GSU2964	modE	0.97685	9.02763	1.46915e-05	0.000145385	8.50331	8.56712	8.59834	9.50672	9.27375	9.16141
GSU2828	NA	0.619068	8.13114	1.58217e-05	0.000156142	7.94294	7.88532	7.84113	8.35528	8.3555	8.1644
GSU1144	cheD34H	0.790846	7.67618	1.59545e-05	0.000157023	7.14241	7.50607	7.30586	8.11512	7.97175	7.53598
GSU2631	NA	0.495412	7.67225	1.65107e-05	0.000162056	7.52566	7.50465	7.48205	7.83701	7.76652	7.77343
GSU0302	NA	1.17511	9.9449	1.67987e-05	0.000164436	9.36069	9.33751	9.3256	10.5039	10.3736	9.93774
GSU1942	capL	0.929294	8.83585	1.75615e-05	0.000171439	8.39563	8.37341	8.42306	9.25255	9.19056	8.84471
GSU2669	NA	0.810054	8.78986	1.76707e-05	0.000172039	8.51158	8.34631	8.42798	9.12824	8.99017	8.96601
GSU1869	NA	0.72144	8.38563	1.80176e-05	0.000174945	8.14891	8.0968	7.99862	8.64257	8.68085	8.42206
GSU0335	atpI	-0.843434	7.29712	1.85981e-05	0.000180098	7.56057	8.04149	7.6127	7.00339	6.68179	6.29358
GSU3050	flgA	0.604399	7.78011	1.89344e-05	0.000182864	7.62351	7.54967	7.47022	7.99367	8.03169	7.76769
GSU2010	NA	0.782444	7.50292	1.91854e-05	0.000184794	6.93932	7.15568	7.34067	7.89936	7.82693	7.37654
GSU3048	flgH	0.508234	7.76279	1.9237e-05	0.000184798	7.66142	7.58399	7.51719	7.9144	7.87432	7.87717
GSU1414	NA	1.18433	10.36	1.97334e-05	0.000189064	9.684	9.7658	9.79127	10.911	10.7994	10.3609
GSU1143	cheR34H	1.31583	9.63243	1.98159e-05	0.000189352	8.5199	9.06994	9.10306	10.2678	10.1501	9.51832
GSU2635	NA	0.448437	7.63973	2.03715e-05	0.000194148	7.53923	7.51686	7.44129	7.75554	7.67934	7.79726
GSU1189	NA	0.571893	7.75343	2.14353e-05	0.000203748	7.55956	7.56467	7.49653	8.02593	7.88525	7.77643
GSUC0168	GSUC0168	0.66352	2.80236	2.14967e-05	0.000203796	2.66094	2.73495	2.24372	2.96344	3.09514	2.996
GSU1718	cysN	1.02581	9.01302	2.18441e-05	0.000206547	8.57055	8.50696	8.45859	9.4598	9.44671	8.98216
GSU3573	NA	0.752585	6.62878	2.27599e-05	0.000214644	6.12224	6.14101	6.58532	7.01341	6.85717	6.62965
GSU1596	yrdC	0.554417	6.99531	2.29278e-05	0.000215664	6.9569	6.73114	6.68702	7.31204	7.04614	7.0355
GSUC0025	GSUC0025	-0.588289	3.31188	2.3689e-05	0.000222246	3.8023	3.68801	3.47876	2.99612	2.67147	2.94262
GSU1269	NA	1.0875	10.6375	2.4283e-05	0.000227228	10.0699	10.1467	10.0621	11.1141	10.9613	10.8079
GSU2001	mutL	0.991678	9.39425	2.54645e-05	0.000237669	8.93155	8.94644	8.86821	9.73407	9.77959	9.55237
GSU1962	NA	1.3378	9.00796	2.56037e-05	0.000238352	7.84996	7.8956	8.84486	9.55474	9.55087	9.04208
GSU1777	pulG	0.58916	6.54244	2.62956e-05	0.000244163	6.4061	6.32098	6.23401	6.83181	6.7128	6.52132
GSU3071	murD	0.847061	8.92089	2.64509e-05	0.000244976	8.57804	8.54814	8.48488	9.17259	9.08417	9.28949
GSU0316	NA	0.6042	7.69741	2.65434e-05	0.000245204	7.55915	7.41394	7.42167	7.92584	7.96468	7.64026
GSU0159	dapA	0.798427	8.66343	2.6622e-05	0.000245302	8.36709	8.29952	8.26584	8.98064	8.9851	8.68597
GSU1122	yhaM	0.728686	8.48463	2.66998e-05	0.000245394	8.21767	8.18887	8.12101	8.79401	8.71915	8.54469
GSU0376	gcvH-1	0.561174	7.38042	2.68711e-05	0.000246341	7.21801	7.15568	7.14826	7.65038	7.5501	7.34014
GSUC0030	GSUC0030	-0.557836	3.32506	2.70625e-05	0.000247468	3.76358	3.67802	3.54394	2.92151	2.64599	3.13167
GSU3460	NA	-0.398499	7.32177	2.77434e-05	0.000253054	7.73386	7.55287	7.53155	6.97396	6.87783	7.17099
GSU0659	NA	-0.412782	7.58804	2.80251e-05	0.000254979	7.93642	7.87295	7.82883	7.23069	7.12317	7.44327
GSU0666	rpsR	0.845353	6.85856	2.83363e-05	0.000257162	6.3258	6.36371	6.69621	7.17468	7.34917	6.67478
GSU1720	queD	0.574996	6.48006	2.86713e-05	0.000259551	6.3177	6.3032	6.17807	6.71886	6.67078	6.48177
GSU2017	mqnA	0.56954	7.91006	3.10074e-05	0.000279701	7.72092	7.68147	7.69153	8.12393	8.08213	7.95602
GSU1532	NA	0.427931	6.65831	3.1052e-05	0.000279701	6.56654	6.53967	6.48469	6.65185	6.6557	6.96362
GSU3488	NA	0.736293	6.46529	3.12451e-05	0.00028074	6.22811	6.12821	6.10615	6.85649	6.78387	6.28977
GSU1745	NA	1.03198	9.29322	3.13782e-05	0.000281236	8.77532	8.8064	8.7788	9.81395	9.61752	9.32289
GSU1866	NA	0.784563	8.64262	3.39932e-05	0.000303801	8.35248	8.30332	8.24066	8.98701	8.94519	8.6334
GSU1533	recC	1.02337	10.5563	3.4064e-05	0.000303801	10.0152	10.1384	10.0091	10.8613	10.8966	10.8569
GSU1377	NA	0.57087	8.27753	3.55824e-05	0.000316561	8.08641	8.10522	8.00233	8.38316	8.43086	8.48009
GSU1382	ideR	0.391915	7.47487	3.89941e-05	0.000345238	7.47606	7.35004	7.27313	7.50075	7.46205	7.71038
GSU1697	NA	0.901927	8.99493	3.8997e-05	0.000345238	8.62692	8.55613	8.54361	9.37962	9.26449	9.13743
GSUC0022	GSUC0022	-0.591869	3.59079	3.93719e-05	0.000347705	4.06594	4.04254	3.70144	3.31389	2.93607	3.18519
GSU1629	gapA	0.568467	8.02507	4.02054e-05	0.000354199	7.85029	7.78077	7.80963	8.2172	8.22044	8.06642
GSU0196	NA	-0.406376	6.82311	4.33147e-05	0.000380663	7.18385	7.10838	7.04165	6.42008	6.36987	6.72194
GSU0160	dapB	0.645874	8.32006	4.5183e-05	0.000396119	8.1281	8.02186	8.03639	8.53945	8.57599	8.35414
GSU1023	glgA-1	1.03093	9.55242	4.57649e-05	0.000400249	9.04976	9.08192	9.00945	10.0388	9.89409	9.61038
GSU2811	NA	1.0154	9.38214	4.68314e-05	0.000408587	8.78829	8.90935	8.95098	9.86281	9.71741	9.43802
GSU0101	NA	0.970356	9.61725	4.81451e-05	0.000419036	9.22101	9.11255	9.12424	10.0055	9.89999	9.82359
GSU0299	NA	0.618433	4.1237	5.24024e-05	0.000454994	3.94013	3.80595	3.92725	4.52019	4.21148	4.13611
GSU1989	NA	0.522592	8.17159	5.27157e-05	0.000456616	8.0784	7.94855	7.93575	8.37289	8.21882	8.32053
GSU1380	feoB-1	0.959791	9.47474	5.57982e-05	0.000482161	9.08012	9.04576	8.92581	9.83548	9.8202	9.62035
GSUC0013	GSUC0013	-0.575317	3.20775	5.63179e-05	0.00048549	3.39149	3.69794	3.5404	2.6713	2.62006	3.03296
GSU0089	hdrG	0.4964	7.29955	5.68857e-05	0.000489217	7.15742	7.08964	7.14418	7.46544	7.46979	7.30356
GSU0545	NA	-0.431817	7.82185	5.78136e-05	0.000496016	8.15667	8.13476	8.07243	7.38095	7.37895	7.70581
GSU3148	NA	1.00956	10.0035	5.88136e-05	0.000503142	9.52277	9.52338	9.49101	10.4279	10.3127	10.173
GSU1974	NA	0.558534	8.32962	5.89227e-05	0.000503142	8.14878	8.17708	8.04596	8.49065	8.41752	8.52893
GSUC0057	GSUC0057	0.640842	2.26719	6.20906e-05	0.000528942	2.11944	2.15758	1.84445	2.55546	2.3472	2.53197
GSU1538	NA	0.809427	8.85055	6.36498e-05	0.000540949	8.54121	8.51705	8.41401	9.14565	9.09023	9.03253
GSU3104	prfA	0.728596	8.7003	6.68777e-05	0.000567048	8.39947	8.42614	8.34735	8.97091	8.95332	8.78774
GSU0675	NA	0.554842	7.09162	6.75018e-05	0.000570999	6.93901	6.88538	6.84373	7.33218	7.29488	7.03732
GSU1730	livF	0.49636	7.43238	7.03144e-05	0.000592905	7.35686	7.28455	7.15001	7.66824	7.53326	7.43363
GSU2630	NA	0.520496	8.21494	7.04198e-05	0.000592905	8.09952	8.05072	7.94651	8.36509	8.31693	8.35888
GSU1537	exeA	0.813995	9.02072	7.15838e-05	0.000601249	8.71471	8.68341	8.57568	9.26297	9.22256	9.31841
GSU3057	nfnA	0.92644	9.2302	7.17437e-05	0.000601249	8.84561	8.79892	8.74011	9.61919	9.57206	9.29644
GSU1303	mcp34H-11	0.700957	8.70927	7.23934e-05	0.000605289	8.50939	8.41125	8.33205	8.9695	8.88809	8.86982
GSU1528	NA	0.424806	7.80738	7.27702e-05	0.000607035	7.74685	7.67896	7.61565	7.88716	7.76504	8.0595
GSU3202	NA	0.523656	8.13775	7.31204e-05	0.00060855	7.97794	7.95822	7.92287	8.32022	8.25112	8.23271
GSU1891	NA	0.953026	8.80528	7.3425e-05	0.00060878	8.27385	8.3729	8.40001	9.23981	9.26802	8.63295
GSU3103	hemK	0.692831	8.50925	7.34851e-05	0.00060878	8.26658	8.23065	8.17087	8.81863	8.72049	8.54964
GSU0991	NA	0.933923	9.32167	7.53405e-05	0.000622723	8.84146	8.93187	8.86529	9.73687	9.60311	9.44584
GSU2495	NA	0.986403	9.95097	7.63809e-05	0.000629881	9.46306	9.52437	9.43692	10.3217	10.2929	10.1212
GSU0642	ffh	0.873845	8.95174	7.66055e-05	0.000630294	8.55353	8.53008	8.56503	9.35326	9.20385	9.0564
GSU2958	dsbD	0.429089	7.23692	8.05418e-05	0.000661175	7.24561	7.10527	6.96835	7.32335	7.3005	7.37475
GSU0158	lysA	0.95373	9.39232	8.44355e-05	0.000691567	8.97864	8.93467	8.9033	9.79542	9.75206	9.44763
GSU3413	NA	-0.377823	7.39904	9.26088e-05	0.000756794	7.7541	7.6649	7.60699	6.96728	6.96991	7.3497
GSU2120	ihfA-2	0.67716	6.47144	9.30901e-05	0.00075901	6.13313	6.07205	6.3565	6.79164	6.7618	6.36343
GSUC0140	GSUC0140	0.718992	2.96227	9.36578e-05	0.000761919	2.77658	2.77303	2.49881	3.44397	3.2126	2.83791
GSU2388	NA	0.977974	10.162	9.58914e-05	0.000775981	9.6701	9.74015	9.66307	10.5087	10.5114	10.3435
GSU2556	NA	0.903642	9.23482	9.58947e-05	0.000775981	8.84536	8.85842	8.73817	9.62467	9.54119	9.32056
GSU2200	NA	0.456282	6.3259	9.60308e-05	0.000775981	6.3062	6.11654	6.12047	6.46893	6.35127	6.48311
GSU3033	NA	0.418928	7.62629	9.66327e-05	0.000779101	7.59445	7.46037	7.45241	7.71807	7.68286	7.75059
GSU0456	NA	0.993253	10.1816	9.98382e-05	0.000803153	9.73806	9.71118	9.65607	10.616	10.4957	10.3089
GSU1892	kdsC	0.533718	7.32975	0.000101267	0.000812838	7.14457	7.15207	7.12093	7.62187	7.46661	7.25902
GSU1313	NA	0.429824	6.42055	0.00010563	0.000845978	6.32532	6.32366	6.2252	6.49917	6.46034	6.59793
GSU1401	dnaE	0.976735	10.5763	0.000110089	0.000879735	10.1157	10.1441	10.0609	10.9732	10.8789	10.7518
GSU0260	usp-3	0.444041	7.47332	0.000112015	0.000893155	7.43353	7.30283	7.26911	7.62481	7.57394	7.50803
GSU2633	NA	0.487357	8.03892	0.000113811	0.000903819	7.99416	7.8735	7.75772	8.18545	8.12771	8.15668
GSU0194	NA	-0.385085	7.56613	0.000113853	0.000903819	7.96931	7.80145	7.76438	7.16393	7.10868	7.50442
GSU0042	NA	-0.433975	5.00799	0.000114526	0.00090717	5.40685	5.24646	5.25765	4.50607	4.64028	4.86463
GSU0076	NA	-0.361675	7.35171	0.00011605	0.000917229	7.68788	7.60569	7.56944	6.99533	6.89213	7.28606
GSU0195	NA	-0.416599	5.28596	0.000116866	0.00092166	5.60446	5.59269	5.53118	4.90717	4.81333	5.15686
GSUC0180	GSUC0180	0.539705	2.77999	0.000117716	0.000926341	2.69073	2.55726	2.57009	2.80644	2.86055	3.15868
GSUC0023	GSUC0023	-0.514783	3.13829	0.000118028	0.000926775	3.52977	3.48889	3.35102	2.64062	2.62006	2.97337
GSU0124	NA	-0.385447	6.96961	0.000119487	0.000936194	7.37922	7.22914	7.13569	6.55027	6.5677	6.86971
GSU1153	NA	0.835931	9.08176	0.000121713	0.000951577	8.75722	8.70992	8.64809	9.43599	9.32168	9.21898
GSU3495	NA	-0.41363	6.56879	0.000124409	0.000970553	6.92967	6.89585	6.75322	6.10221	6.09418	6.53298
GSU1926	NA	0.407059	6.93183	0.000125868	0.000979815	6.88076	6.79845	6.76693	7.07159	6.91163	7.07147
GSU0674	hcp	1.0376	9.66784	0.000126945	0.000986079	9.1998	9.13603	9.13918	10.1458	10.1096	9.58548
GSUC0058	GSUC0058	0.713943	2.614	0.000129563	0.00100211	2.34601	2.58607	2.06774	3.11249	2.7691	2.6025
GSU1623	glcD-2	0.813669	8.98311	0.00012964	0.00100211	8.63795	8.65002	8.57286	9.30465	9.19578	9.17036
GSU2634	NA	0.44727	7.11162	0.000129842	0.00100211	7.07652	6.94601	6.89286	7.27423	7.18584	7.1714
GSUC0010	GSUC0010	-0.528789	3.12564	0.00013046	0.00100473	3.54941	3.5228	3.272	2.75007	2.42416	2.96574
GSU0661	prsA	-0.389639	7.66926	0.000132235	0.00101624	8.06482	7.92936	7.85671	7.34215	7.22884	7.50902
GSU1587	ylxRQ	0.408954	6.89479	0.000133624	0.00102473	6.85895	6.79228	6.67979	6.95642	6.96283	7.0282
GSU2315	NA	0.782659	7.75922	0.000134719	0.00103095	7.29784	7.50442	7.43342	8.14685	8.18273	7.46406
GSUC0028	GSUC0028	-0.558343	2.95868	0.000138438	0.00105716	3.37691	3.40246	3.08997	2.57723	2.14381	2.82953
GSU3115	NA	0.461307	4.74943	0.000139296	0.00106147	4.73861	4.55527	4.51993	4.92	4.79896	4.86873
GSU1949	NA	0.792022	7.64077	0.000140092	0.00106409	7.32041	7.29631	7.26214	7.97073	8.1477	7.29674
GSU0377	gcvP1	0.901266	9.31175	0.000140229	0.00106409	8.93715	8.88782	8.85328	9.61902	9.69662	9.39617
GSU1598	NA	0.712052	7.99844	0.000143382	0.00108573	7.61129	7.77902	7.6993	8.38239	8.30705	7.80021
GSU0667	NA	0.591944	8.24142	0.000148041	0.00111867	8.0554	7.98415	8.00812	8.50615	8.43807	8.21533
GSU3451	NA	-0.386307	7.69309	0.000151153	0.0011398	8.03218	7.9565	7.93068	7.25579	7.26014	7.63906
GSU0088	hdrD	0.519516	8.15636	0.00015361	0.00115591	8.05883	7.93619	7.92746	8.27744	8.35231	8.21493
GSU3161	msrA	0.420578	7.73853	0.000155048	0.00116431	7.66556	7.65367	7.52169	7.78419	7.81519	7.89359
GSU2942	mcp40H-19	0.869684	9.28072	0.000157639	0.00118131	8.93458	8.87219	8.83992	9.60419	9.59741	9.40007
GSU1126	NA	0.421417	7.49255	0.00015857	0.00118583	7.44515	7.37372	7.2835	7.57463	7.61432	7.55262
GSU0576	NA	0.447373	7.32784	0.000160536	0.00119805	7.27713	7.16615	7.12063	7.51209	7.42415	7.33053
GSU1698	NA	1.29512	10.2533	0.000161777	0.00120482	8.98767	9.3352	10.0933	10.7817	10.8143	10.2283
GSUC0018	GSUC0018	-0.488903	3.40999	0.000171718	0.00127623	3.84266	3.65101	3.66609	2.97168	2.87158	3.25567
GSU1562	NA	0.440847	6.51632	0.00017247	0.00127891	6.3894	6.45535	6.29471	6.5856	6.63237	6.63085
GSU1470	korC	1.11153	8.05784	0.000172787	0.00127891	7.19714	7.31498	7.86364	8.17857	8.94028	7.70895
GSU1488	NA	0.486484	7.92157	0.000176199	0.00130149	7.8719	7.73308	7.67081	8.05942	8.05092	7.99868
GSU2820	nifD	0.863562	9.28426	0.00019211	0.00141461	8.93567	8.88248	8.85087	9.65657	9.55857	9.38621
GSU0645	rimM	0.935588	8.43574	0.000192297	0.00141461	7.51238	8.26918	8.07504	8.92524	8.83518	8.25341
GSU1708	NA	0.888002	8.93862	0.000192873	0.00141597	8.44355	8.55408	8.57557	9.37682	9.26358	8.89902
GSU0832	NA	0.49192	7.70974	0.000195375	0.00143143	7.58892	7.53498	7.50792	7.91867	7.85151	7.68564
GSU0107	NA	-0.380068	7.53592	0.000195942	0.00143268	7.894	7.76807	7.77705	7.07876	7.07208	7.53727
GSU1009	NA	0.800299	9.07857	0.000198217	0.00144639	8.78674	8.71767	8.66944	9.39445	9.30677	9.23582
GSU0660	ispE	-0.353738	7.38848	0.000198984	0.00144905	7.72363	7.65707	7.58178	7.0164	7.00853	7.27453
GSU0531	dapF	-0.379512	7.67687	0.000199446	0.0014495	8.00946	7.94177	7.91057	7.23882	7.27008	7.60969
GSU0467	NA	-0.348152	7.34336	0.000200128	0.00145153	7.71477	7.58287	7.52147	7.00339	6.91564	7.25394
GSU2415	NA	0.39043	7.69739	0.000202884	0.00146857	7.63275	7.63463	7.50132	7.67866	7.76799	7.88629
GSU0142	pgpA	-0.379347	6.64092	0.000214879	0.00155229	6.99321	6.92995	6.82818	6.25772	6.2354	6.51937
GSU2812	NA	0.378337	6.86552	0.000221511	0.001597	6.8014	6.78221	6.71245	6.95538	6.80273	7.06703
GSU1742	NA	0.700191	8.79874	0.000223644	0.00160917	8.55848	8.5181	8.4461	9.06635	9.00246	8.91668
GSU3452	slyX	-0.399135	5.13765	0.000237716	0.00170702	5.44055	5.47923	5.33847	4.79322	4.69099	4.9789
GSU0841	NA	0.845029	8.87723	0.000242024	0.0017345	8.56242	8.49989	8.42234	9.25709	9.22121	8.83781
GSU0481	NA	0.483916	6.21118	0.000253103	0.00180291	6.12278	6.00631	6.02413	6.36092	6.365	6.24558
GSU1680	NA	0.433844	6.58289	0.000253149	0.00180291	6.56131	6.40117	6.39037	6.75392	6.62669	6.6512
GSU3205	rimO	0.873644	9.40135	0.000253482	0.00180291	9.00682	8.9891	9.0023	9.81724	9.65062	9.4877
GSU0407	flgB	0.438324	7.01108	0.000253566	0.00180291	6.97183	6.86643	6.79137	7.172	7.10576	7.03413
GSU0646	trmD	0.598367	7.98299	0.000264061	0.00187153	7.66161	7.82769	7.76134	8.36607	8.09396	7.90659
GSU1478	NA	0.449822	7.18372	0.000264252	0.00187153	7.11438	7.04366	6.96999	7.3852	7.25751	7.19646
GSU1821	NA	0.669862	8.60631	0.000285321	0.00201613	8.37284	8.35732	8.27119	8.89129	8.86637	8.57696
GSU0829	NA	0.6441	8.64854	0.000285786	0.00201613	8.45195	8.3878	8.33589	8.87271	8.88112	8.70585
GSU1197	NA	0.401129	7.21971	0.000286552	0.0020176	7.1654	7.12319	7.03063	7.3693	7.21537	7.32047
GSUC0017	GSUC0017	-0.474439	3.35734	0.000292718	0.002057	3.79956	3.65781	3.52613	2.94681	2.78086	3.23044
GSU2739	NA	-0.41915	4.86291	0.000298686	0.00209486	5.16301	5.24533	5.04645	4.56989	4.35203	4.67424
GSU0530	NA	-0.398606	6.10519	0.00030193	0.00211351	6.41773	6.37974	6.36904	5.70877	5.6859	5.97634
GSUC0117	GSUC0117	0.556508	2.33733	0.000305739	0.00213533	2.26119	2.09883	2.11617	2.49957	2.40909	2.63171
GSU1578	NA	0.494236	6.75748	0.000306229	0.00213533	6.68523	6.61977	6.46659	7.02286	6.86409	6.70829
GSU0197	NA	-0.341181	7.48229	0.000317711	0.00221112	7.83353	7.69372	7.6995	7.139	7.06669	7.39618
GSU0651	NA	-0.367898	7.22194	0.000320926	0.0022292	7.58655	7.44424	7.44934	6.9244	6.78021	7.06881
GSU0052	csx14	0.538097	7.8519	0.000329997	0.00228403	7.72435	7.57077	7.67748	8.15275	7.98673	7.77562
GSU0091	hdrB	0.903989	9.18035	0.000330084	0.00228403	8.74839	8.7562	8.77069	9.66421	9.51636	9.06768
GSUC0003	GSUC0003	-0.496803	3.10733	0.000340623	0.00235245	3.46228	3.38618	3.41049	2.80644	2.39387	2.93483
GSU0140	NA	-0.344294	7.34964	0.000345066	0.00237858	7.7283	7.56196	7.54222	6.96573	6.90023	7.32867
GSU0505	NA	-0.383781	6.56453	0.000346647	0.00238493	6.9486	6.84164	6.73705	6.28111	6.05963	6.42868
GSUC0119	GSUC0119	0.613613	2.87485	0.000348898	0.00239211	2.73715	2.65565	2.58393	3.35856	2.92552	2.83791
GSU0296	cheA64H	0.966515	9.64555	0.000349015	0.00239211	9.15242	9.0868	9.29483	10.0542	10.0865	9.57714
GSU0468	NA	-0.360025	6.82032	0.00035296	0.00241457	7.18201	7.05626	7.02684	6.4609	6.37278	6.74829
GSU0573	NA	-0.367212	7.20808	0.000355788	0.00242931	7.5664	7.47272	7.39958	6.76226	6.80704	7.16184
GSU1804	pdxJ	0.423405	7.21574	0.000357346	0.00243534	7.18934	7.10745	6.97098	7.36969	7.28356	7.25824
GSU3462	NA	-0.341834	7.30012	0.000378417	0.00257409	7.61712	7.55378	7.51132	6.87967	6.87441	7.29446
GSU3052	flgF	0.486111	7.9031	0.00038224	0.00259521	7.85062	7.74111	7.62907	8.09451	8.03261	7.91008
GSU3034	NA	0.419964	6.96718	0.000387482	0.00262586	6.9303	6.84648	6.75283	7.14948	7.01414	6.9944
GSU3226	NA	0.881899	9.5098	0.000390766	0.00264316	9.14147	9.0952	9.07294	9.88411	9.85605	9.52847
GSU2737	omcB	-0.832117	9.9202	0.000400963	0.00270706	10.368	10.4907	10.2654	9.23682	9.23035	9.56473
GSU0313	NA	0.53481	8.09836	0.000402662	0.00271346	8.01668	7.86288	7.84149	8.34838	8.27495	8.03284
GSU0198	NA	-0.356631	7.22711	0.000422328	0.00284069	7.55794	7.47175	7.45241	6.90571	6.7655	7.13702
GSU1941	NA	0.773167	9.03007	0.000425196	0.00285466	8.74989	8.7197	8.60991	9.36962	9.26671	9.10645
GSU3217	NA	0.753665	9.11373	0.000428087	0.00286874	8.82611	8.79005	8.75088	9.35631	9.35523	9.28653
GSU0653	rsmI	-0.342888	7.31495	0.000429107	0.00287025	7.67658	7.51077	7.5389	6.9014	6.87578	7.31373
GSU2874	argC	0.513039	8.33224	0.000434263	0.00289937	8.20843	8.16311	8.09043	8.50598	8.44939	8.4177
GSU2386	NA	0.454058	8.22431	0.000437405	0.00291496	8.09395	8.12022	8.0255	8.231	8.32497	8.43817
GSU2632	NA	0.752183	9.07099	0.000438497	0.00291685	8.81508	8.72891	8.69807	9.3622	9.28101	9.22018
GSU2224	NA	0.752402	9.13499	0.000441242	0.00292972	8.86533	8.82304	8.74522	9.41546	9.33045	9.31672
GSU3421	fnr-1	-0.348112	7.53656	0.000446919	0.00296197	7.87109	7.78389	7.74487	7.09488	7.14209	7.51131
GSU2651	NA	0.430938	7.93221	0.000448459	0.00296673	7.90437	7.74251	7.75657	8.06521	7.95272	8.06598
GSU0184	NA	-0.367634	7.14759	0.000451931	0.00298423	7.54882	7.37449	7.33249	6.69541	6.72501	7.12637
GSUC0054	GSUC0054	0.68036	2.70124	0.000466862	0.0030772	2.38297	2.62128	2.33659	3.18516	2.94654	2.53197
GSU0295	cheR64H	0.517805	8.02234	0.000468746	0.00308399	7.89031	7.76787	7.86187	8.2582	8.18079	7.97656
GSU2609	NA	0.854313	10.1343	0.000469657	0.00308437	9.74162	9.75989	9.73239	10.434	10.3781	10.361
GSUC0032	GSUC0032	-0.544684	3.16026	0.000474323	0.00310935	3.72667	3.40651	3.31827	2.97168	2.36292	2.84624
GSU1800	yjeE	0.433243	6.70356	0.000483508	0.00316382	6.61395	6.57332	6.52964	6.92015	6.74465	6.71342
GSU0528	NA	-0.361492	7.39144	0.000497791	0.00325139	7.73296	7.64322	7.60551	6.86702	7.03576	7.37906
GSU1958	NA	0.548226	8.03535	0.000499076	0.00325391	7.74188	7.68417	8.04095	8.1779	8.25666	8.07487
GSU2119	NA	0.993514	9.34141	0.000503294	0.00327549	8.64443	8.78676	9.09387	9.85503	9.76432	9.16048
GSUC0111	GSUC0111	0.504441	2.76991	0.000505412	0.00328336	2.56126	2.68257	2.59764	2.93	2.88253	2.94262
GSU0930	NA	0.781195	8.96868	0.000507122	0.00328782	8.63709	8.64329	8.59866	9.32177	9.23783	8.99064
GSU2107	NA	0.964032	10.3281	0.000507919	0.00328782	9.80419	9.74819	10.0231	10.7594	10.7241	10.2948
GSU2616	secF	0.560287	8.49563	0.000514885	0.00332695	8.38086	8.26418	8.22294	8.69156	8.62184	8.60928
GSU3625	NA	0.449228	8.01484	0.000520408	0.00335663	7.91181	7.87058	7.83842	8.13589	8.13001	8.07553
GSU0185	NA	-0.405978	8.11523	0.000522467	0.0033639	8.47674	8.39188	8.34316	7.68243	7.66395	8.04284
GSU1937	NA	0.521653	8.28415	0.000526544	0.00338412	8.15467	8.07267	8.07458	8.51851	8.3866	8.32146
GSU2686	rbbA	0.839428	10.5897	0.000544405	0.0034927	10.2191	10.202	10.2077	10.8314	10.8285	10.8739
GSU1213	NA	0.522414	8.42198	0.000555499	0.00355756	8.3056	8.23733	8.17173	8.59101	8.52711	8.54149
GSU2996	cbiET	0.708248	8.87808	0.000561928	0.00359236	8.63067	8.58874	8.52624	9.09126	9.08861	9.0669
GSU1721	queE	0.416728	7.25468	0.00056583	0.00361091	7.17676	7.09748	7.12182	7.41308	7.3467	7.25002
GSU3315	NA	0.820582	9.26586	0.000567793	0.00361705	8.91358	8.9097	8.87218	9.63735	9.56443	9.27327
GSUC0001	GSUC0001	-0.455101	3.98027	0.000573577	0.00364424	4.39573	4.19757	4.25165	3.43207	3.36871	4.03407
GSUC0179	GSUC0179	0.524503	3.15841	0.000574078	0.00364424	2.91425	3.04089	3.00507	3.46163	3.25535	3.18519
GSU0551	NA	0.735962	6.98432	0.000597507	0.00378631	6.48217	6.46459	6.98344	7.25241	7.4423	6.7566
GSU3349	NA	-0.351962	7.16143	0.000602422	0.00381077	7.50778	7.39397	7.37715	6.79048	6.69194	7.13404
GSU0662	rplY	-0.339771	6.95095	0.00062174	0.00392609	7.32754	7.20323	7.0985	6.61878	6.53337	6.8574
GSU0924	NA	-0.324755	7.34869	0.000624087	0.00393403	7.67769	7.62664	7.50041	7.0159	6.89551	7.31411
GSUR024	GSUR024	0.382094	4.8127	0.000640952	0.00403331	4.81634	4.63841	4.68476	4.85466	4.71569	5.1092
GSU0097	por	0.89392	10.8943	0.000659032	0.00413986	10.4883	10.496	10.4534	11.2822	11.2169	10.9442
GSUC0033	GSUC0033	-0.468503	3.29487	0.000664119	0.00416458	3.68879	3.62349	3.48246	2.75007	2.65879	3.32883
GSU3456	def-2	-0.347444	6.79036	0.000680775	0.00426163	7.12424	6.98675	7.04572	6.42759	6.36792	6.71854
GSU0108	atpX	-0.373923	6.51931	0.000682778	0.00426677	6.92811	6.77128	6.67777	6.05354	6.10006	6.49574
GSU1336	NA	0.44918	8.11723	0.000687435	0.00428845	7.97173	8.01012	7.94416	8.25946	8.21801	8.16939
GSU2937	NA	0.511062	8.40507	0.000689856	0.00429614	8.28586	8.25159	8.14616	8.56452	8.50934	8.52131
GSUC0172	GSUC0172	0.568572	2.82638	0.000708944	0.00440741	2.5483	2.80401	2.542	3.16374	3.00783	2.7869
GSU3114	NA	0.413407	6.3914	0.000713515	0.00442821	6.39574	6.2241	6.19339	6.51617	6.46399	6.45343
GSUC0035	GSUC0035	-0.459129	3.50434	0.000723279	0.0044811	3.82933	3.86002	3.72037	2.86954	3.15957	3.39846
GSUC0173	GSUC0173	0.524706	2.84294	0.000734665	0.00454385	2.71413	2.642	2.67081	3.11992	3.01779	2.82953
GSU1655	NA	0.888814	9.6464	0.000745178	0.00460015	9.16785	9.14709	9.36891	10.0284	10.0163	9.62558
GSU0079	NA	0.456361	7.80986	0.000746315	0.00460015	7.75039	7.63484	7.60869	7.97612	7.96339	7.77179
GSU3387	NA	-0.341692	7.60802	0.000757681	0.00466225	7.98682	7.82901	7.78886	7.21992	7.14437	7.60816
GSU2555	NA	0.715754	9.01967	0.000776632	0.00477074	8.77879	8.7139	8.66375	9.29791	9.2274	9.13945
GSU0289	NA	-0.358238	6.47874	0.000780674	0.00478743	6.82073	6.72022	6.69661	6.119	6.02669	6.41334
GSU2680	NA	0.321283	7.50829	0.000801548	0.0049071	7.49897	7.41218	7.40739	7.51632	7.46296	7.70036
GSU3369	selA	0.75098	9.22338	0.000806595	0.00492965	8.93528	8.87146	8.89309	9.49391	9.48729	9.32634
GSU3036	fliS	0.409893	6.98331	0.000829271	0.00505967	6.89138	6.92115	6.78127	7.16483	7.04187	6.98122
GSU1077	ruvB	0.424088	8.02519	0.000831026	0.00506183	7.98847	7.90134	7.80539	8.1881	8.05335	8.10338
GSU3211	proA	0.7376	9.1276	0.000832662	0.00506326	8.81584	8.82917	8.79218	9.43217	9.35351	9.21767
GSU2125	NA	0.66091	8.71906	0.000845022	0.00512978	8.46321	8.42925	8.46094	9.00644	8.97842	8.67301
GSU1193	NA	0.583268	8.70338	0.00084999	0.00515128	8.53363	8.50119	8.41522	8.89523	8.86723	8.80693
GSU1194	NA	0.3242	7.28146	0.000856945	0.00518473	7.28105	7.21796	7.13481	7.33298	7.23259	7.43501
GSU1283	NA	0.373007	7.33257	0.000863277	0.00521431	7.34684	7.21105	7.14622	7.49254	7.34571	7.35737
GSUC0166	GSUC0166	0.512422	2.58651	0.000866793	0.0052268	2.5741	2.52043	2.17222	2.82475	2.64599	2.74296
GSU0740	ehrB	-0.327881	7.50482	0.00087909	0.0052841	7.79342	7.7459	7.73793	7.11176	7.07327	7.50211
GSU0618	omcE	0.432027	7.4989	0.00087922	0.0052841	7.4649	7.31283	7.32453	7.62187	7.6813	7.44052
GSU0167	NA	0.806935	7.08467	0.000885886	0.00531532	6.4843	6.39711	7.14797	7.40092	7.57562	6.83141
GSU3609	ybhF-C	0.417558	7.93347	0.000893685	0.00535322	7.87499	7.81824	7.73851	8.04363	8.00469	8.01563
GSU3088	NA	0.453918	7.68738	0.000909437	0.00543855	7.5543	7.54073	7.53422	7.9077	7.8091	7.61397
GSU3416	NA	-0.349808	7.12418	0.000930834	0.00555731	7.45365	7.37733	7.33403	6.7371	6.61031	7.15305
GSU0549	NA	-0.331345	6.98567	0.000965014	0.00575187	7.33981	7.20235	7.18136	6.5809	6.58624	6.95787
GSU0426	flhB	0.490532	8.44427	0.00097632	0.00580967	8.29788	8.30644	8.23204	8.60912	8.4862	8.59854
GSU1622	NA	0.810771	9.57877	0.000987294	0.00586531	9.17637	9.25178	9.21994	9.98048	9.7995	9.63808
GSU0334	atpB	-0.533975	7.91385	0.00100289	0.0059482	8.11526	8.45204	8.17173	7.69274	7.47929	7.32309
GSU0719	NA	-0.345233	7.66554	0.0010165	0.00601902	7.98637	7.88966	7.90627	7.21949	7.25225	7.66636
GSU3320	NA	-0.319789	7.41451	0.00102163	0.00603012	7.70477	7.66806	7.62321	7.05229	6.98014	7.39866
GSU2203	omcK	0.431528	8.16789	0.00102279	0.00603012	8.16439	8.01344	7.93102	8.31618	8.21259	8.25537
GSU2121	NA	0.485834	6.82899	0.00102338	0.00603012	6.64965	6.59474	6.74708	7.07494	6.98649	6.7225
GSU1607	glyA	0.454088	8.25685	0.00103963	0.00610787	8.16664	8.0671	8.1034	8.36646	8.34292	8.37408
GSU0663	pth	-0.333253	6.93123	0.00103996	0.00610787	7.30532	7.17121	7.08488	6.64478	6.52641	6.78883
GSU0466	macA	-0.383377	8.05416	0.00104189	0.00610927	8.40026	8.32338	8.27573	7.63749	7.59988	8.00637
GSU3330	NA	-0.381573	8.0427	0.00105054	0.00615001	8.3945	8.30941	8.25871	7.64363	7.58403	7.98554
GSU1456	NA	0.788328	9.55291	0.00106737	0.00623842	9.20851	9.23155	9.17706	9.89613	9.7908	9.64287
GSU3611	rpmJ	-0.514707	4.7287	0.00111636	0.0065142	4.69518	5.25434	5.14428	4.35991	4.2458	4.42179
GSU3288	NA	0.403791	7.76998	0.00112557	0.00655738	7.73439	7.63204	7.59828	7.90582	7.84348	7.79699
GSU3105	NA	0.410945	8.12802	0.00114147	0.00663212	8.07092	8.00363	7.95202	8.2582	8.159	8.22395
GSU2316	mscS-2	0.394384	7.71974	0.00114208	0.00663212	7.65898	7.66004	7.50973	7.87458	7.75762	7.75253
GSU1601	fabH-2	1.27188	9.88378	0.0011457	0.00664246	8.49669	8.73304	9.91505	10.4271	10.4777	9.73539
GSU2093	NA	0.687238	9.09683	0.00116267	0.00673006	8.87071	8.84032	8.72925	9.32861	9.28101	9.26756
GSU0043	NA	-0.385562	8.02988	0.00116662	0.00674211	8.407	8.2812	8.24066	7.6001	7.54623	8.01701
GSU0501	yfiO	0.725827	8.45314	0.00118354	0.00682505	8.10824	8.13598	8.1874	8.80918	8.86188	8.14005
GSU0422	fliN	0.420633	6.09446	0.00118577	0.00682505	6.06083	5.99159	5.85962	6.2365	6.18985	6.11895
GSU1103	NA	0.772863	9.31726	0.00118664	0.00682505	8.95613	8.96591	9.01361	9.66382	9.58038	9.3451
GSU0808	NA	0.429733	8.22924	0.00119542	0.00686466	8.15199	8.09961	8.04627	8.29129	8.32998	8.3492
GSUC0177	GSUC0177	0.523349	3.24801	0.00120342	0.00689961	3.10332	3.13161	2.99991	3.55233	3.43715	3.15197
GSU0720	NA	-0.327607	6.8295	0.00121351	0.00694645	7.11466	7.04723	7.08609	6.50059	6.44103	6.7242
GSU1296	NA	0.795151	9.59924	0.00121573	0.0069481	9.30899	9.27393	9.16185	9.95765	9.86514	9.63733
GSU1188	NA	0.36973	7.25682	0.00123793	0.00706384	7.23226	7.17714	7.07388	7.38366	7.30712	7.27376
GSU0569	NA	0.367142	7.45071	0.00125619	0.00715672	7.4311	7.34583	7.29222	7.48824	7.57857	7.47417
GSU0469	NA	-0.382752	6.11781	0.00126646	0.00720386	6.52042	6.33165	6.33107	5.62112	5.68278	6.11981
GSU0139	NA	-0.318269	7.32098	0.00128347	0.00728917	7.67117	7.52199	7.51967	6.97396	6.83056	7.34272
GSU2092	yaeQ	0.305855	7.39779	0.00128612	0.00729274	7.39242	7.34399	7.27712	7.35756	7.31926	7.65099
GSU0288	NA	-0.323525	6.96087	0.0012928	0.00731913	7.30965	7.20931	7.12033	6.63767	6.49018	6.93413
GSU0045	NA	-0.314969	7.27519	0.00133225	0.00752942	7.64592	7.43783	7.48413	6.93392	6.87509	7.21507
GSUR003	GSUR003	-0.408955	4.16606	0.00133412	0.00752942	4.35724	4.5277	4.45551	3.85816	3.55818	4.08423
GSU0524	NA	-0.303381	7.47404	0.00136216	0.00767571	7.77876	7.69867	7.67506	7.12105	7.11855	7.40078
GSU1196	NA	0.36403	6.45311	0.00137579	0.00774041	6.40296	6.37768	6.3031	6.57753	6.41204	6.57368
GSU1889	lptA	0.388136	6.48756	0.00138239	0.00776546	6.48004	6.42677	6.2362	6.64542	6.49286	6.55029
GSUC0008	GSUC0008	-0.430095	3.1213	0.00139705	0.00783564	3.47945	3.43845	3.30162	2.81563	2.58026	2.93483
GSU0465	efp-1	-0.304389	7.32178	0.00142112	0.00795829	7.63275	7.59377	7.47045	6.9559	6.90292	7.31935
GSU3194	thiL	-0.330191	7.71551	0.00143076	0.00799986	8.0815	7.94768	7.88319	7.34532	7.28614	7.68651
GSUC0110	GSUC0110	0.594904	2.4559	0.00144903	0.00807909	2.5677	2.42003	1.64761	2.3684	2.65879	2.89523
GSU0366	NA	0.480123	8.26962	0.00144941	0.00807909	8.1747	8.0525	8.10265	8.41107	8.43482	8.2844
GSU3422	NA	-0.331394	7.44232	0.00145483	0.00809682	7.72092	7.66004	7.71137	7.01341	6.98903	7.48488
GSUC0019	GSUC0019	-0.418187	3.37541	0.00146003	0.00811328	3.74666	3.55957	3.66284	2.97168	2.90418	3.2494
GSU0604	thiC-1	-0.374831	8.13202	0.00147252	0.00817009	8.4876	8.40886	8.32524	7.73632	7.69339	8.06397
GSU0993	NA	0.389476	7.07764	0.00148207	0.00821046	7.04919	6.95052	6.91322	7.23583	7.13924	7.07058
GSU0141	NA	-0.375016	7.95618	0.00150441	0.00832146	8.32947	8.2081	8.15632	7.50714	7.5337	7.92145
GSUR044	GSUR044	0.771204	6.01322	0.00153563	0.00847466	5.25062	5.64666	6.0133	6.49632	6.32442	5.74534
GSU1104	NA	0.812894	6.42903	0.00153679	0.00847466	5.61615	5.93883	6.481	6.87033	6.8362	6.13008
GSU0460	fabF-1	0.650292	8.90285	0.00154229	0.008492	8.65306	8.65268	8.6195	9.10759	9.05935	9.09153
GSU0963	NA	0.709088	8.98331	0.00156099	0.00858187	8.72663	8.68777	8.6451	9.29637	9.23422	8.98487
GSU0588	thiG	-0.316743	7.36544	0.00158122	0.0086799	7.73921	7.56716	7.53667	6.92705	6.97183	7.3855
GSU1430	NA	0.424165	5.42497	0.00158889	0.00870875	5.3815	5.27328	5.24682	5.58397	5.53793	5.41663
GSU3322	corA-2	0.509147	8.38519	0.00160252	0.00877017	8.25416	8.21834	8.15502	8.62112	8.49826	8.38716
GSUC0026	GSUC0026	-0.427085	3.3003	0.00163508	0.00893481	3.76917	3.42256	3.55101	2.92151	2.7691	3.18519
GSU0652	nadE	-0.29986	7.29363	0.00165621	0.00903663	7.64211	7.48328	7.47997	6.95642	6.89821	7.24963
GSU3235	rpmA	0.415201	6.39734	0.00170733	0.00928518	6.31053	6.29177	6.22741	6.5246	6.53424	6.37571
GSU0290	fabH-1	-0.307702	7.58111	0.00170793	0.00928518	7.90086	7.82543	7.7537	7.23882	7.18474	7.5305
GSUC0005	GSUC0005	-0.445229	3.0916	0.00170948	0.00928518	3.48626	3.48889	3.15632	2.80644	2.59365	2.82111
GSU3606	cheY64H-2	0.31241	6.9767	0.00171935	0.00932478	7.05292	6.86973	6.81431	6.94652	6.90225	7.22549
GSUC0031	GSUC0031	-0.418387	3.39142	0.00173233	0.00938109	3.71801	3.7656	3.53685	3.08236	2.80408	3.26812
GSU3032	NA	0.707102	9.26696	0.001741	0.00940943	9.03147	8.96197	8.92071	9.53983	9.48919	9.36227
GSU2670	NA	0.684099	9.16625	0.00174278	0.00940943	8.93598	8.86578	8.85248	9.47564	9.30435	9.2893
GSU0061	NA	-0.313907	7.00839	0.00175994	0.00948792	7.3557	7.2354	7.17765	6.73831	6.57362	6.91099
GSU0664	ychF	-0.31535	7.69655	0.00177297	0.00954391	8.04203	7.9076	7.88616	7.32255	7.33479	7.63034
GSU0162	dapL	0.725166	9.09064	0.00177905	0.00955466	8.8583	8.77762	8.71595	9.42018	9.38055	9.03242
GSU1068	aplA	0.720023	9.40128	0.00178026	0.00955466	9.13857	9.1261	9.02776	9.68519	9.61731	9.50794
GSU0014	NA	0.420153	7.81809	0.00178959	0.00959052	7.80095	7.6288	7.64957	8.00426	7.91155	7.77725
GSU2496	NA	0.69952	9.43592	0.00179285	0.00959372	9.16885	9.17713	9.08789	9.68754	9.56103	9.66863
GSU0125	NA	-0.301375	7.32992	0.00179964	0.00961585	7.6109	7.60635	7.49973	6.91	6.97567	7.32085
GSU1105	NA	0.757234	8.8619	0.00184421	0.00983944	8.38849	8.38767	8.77361	9.25075	9.11931	8.81
GSU2696	acrB	0.778668	10.667	0.00185957	0.00990674	10.3757	10.3024	10.3002	10.9955	10.8822	10.7937
GSU2706	pta	0.661011	8.9376	0.00186413	0.0099164	8.76327	8.64746	8.60047	9.18217	9.13756	9.03583
GSU0769	rarD	-0.322857	7.62691	0.00188922	0.0100351	7.92707	7.89182	7.8188	7.19242	7.21808	7.64832
GSU1416	NA	0.339894	7.66629	0.00189305	0.0100407	7.69562	7.57638	7.4885	7.7002	7.71423	7.75253
GSU3429	nuoN-2	-0.37751	8.14095	0.00191076	0.0101178	8.49447	8.41915	8.33845	7.6714	7.71691	8.12194
GSU2302	NA	-0.297681	7.35964	0.0019132	0.0101178	7.67695	7.592	7.53333	7.01041	6.93088	7.36137
GSU1602	fabD-2	0.415347	7.89756	0.00192335	0.0101431	7.71894	7.72582	7.8686	8.01999	7.97078	7.9589
GSU3368	ispD	0.350418	7.88201	0.0019236	0.0101431	7.83803	7.78311	7.76931	7.92372	7.90283	8.0059
GSU0447	prmA	-0.322483	7.1811	0.001956	0.0102989	7.52814	7.42544	7.3455	6.81416	6.71662	7.19197
GSUC0081	GSUC0081	0.422686	3.04982	0.00195974	0.0103036	3.03064	2.94964	2.82446	3.11249	3.19514	3.17199
GSU2146	NA	0.44049	6.57292	0.00197409	0.010364	6.40924	6.50756	6.39184	6.75571	6.73184	6.48378
GSU0992	NA	0.723137	9.57785	0.0019859	0.0104108	9.34485	9.2711	9.20076	9.8608	9.76561	9.72661
GSU1586	nusA	0.372987	8.04772	0.00199174	0.0104263	8.02956	7.91436	7.90576	8.11791	8.06421	8.17643
GSU2118	NA	0.747272	9.20033	0.00201468	0.0105312	8.79276	8.87639	8.9554	9.54631	9.49478	9.14336
GSU0058	cas2-1	-0.360475	6.16349	0.00201853	0.0105336	6.55363	6.36683	6.37154	5.75843	5.66703	6.17459
GSU0173	NA	-0.30859	7.54096	0.00202097	0.0105336	7.92519	7.7663	7.66594	7.14448	7.1974	7.48887
GSU0222	coxB	0.436409	8.12102	0.0020243	0.0105357	8.05412	7.98601	7.92185	8.29067	8.24265	8.08985
GSU1613	NA	0.365156	7.74566	0.00206758	0.0107455	7.65445	7.66932	7.63157	7.863	7.76282	7.80663
GSU2825	ybhS	0.4048	8.19821	0.00209928	0.0108945	8.11553	8.09382	8.03765	8.28903	8.28814	8.26122
GSU0768	NA	-0.313412	7.28518	0.00210655	0.0109166	7.55835	7.5649	7.47534	6.80957	6.93615	7.30053
GSU1654	NA	1.20943	9.57884	0.00211975	0.0109692	8.26732	8.35012	9.69211	10.1066	10.1373	9.44094
GSU2238	gmk	0.350858	7.26946	0.00216261	0.011175	7.21801	7.18157	7.15291	7.36618	7.33379	7.27762
GSUC0020	GSUC0020	-0.403392	3.51305	0.00216692	0.0111813	3.84	3.90071	3.62317	3.02016	3.10452	3.43757
GSU0036	NA	-0.353937	7.97182	0.00218948	0.0112816	8.32152	8.23364	8.15849	7.58003	7.53673	7.93054
GSUC0037	GSUC0037	-0.408807	3.47426	0.00219656	0.0113019	3.96472	3.69794	3.58582	3.08995	2.92552	3.40974
GSU0587	tenI	-0.32071	6.84317	0.00221965	0.0114045	7.20129	7.06652	7.01379	6.39732	6.4649	6.84861
GSU3171	NA	0.705184	9.13264	0.00225013	0.0115447	8.82795	8.84675	8.83685	9.47102	9.37329	9.10504
GSU0428	tssJ	0.324541	7.3655	0.00225812	0.0115693	7.34567	7.33022	7.20842	7.44856	7.37944	7.41205
GSU0170	NA	-0.32652	6.82681	0.00228773	0.011704	7.14994	7.07194	7.01922	6.33481	6.4649	6.84706
GSU3101	hisGS	-0.286005	7.30618	0.00229089	0.011704	7.61051	7.53797	7.47742	6.93919	6.93615	7.28835
GSU1490	aroE	0.305534	7.3195	0.00233632	0.0119192	7.3931	7.2862	7.09397	7.36657	7.27787	7.44361
GSU0804	wrbA	-0.291479	7.27118	0.00237874	0.0121185	7.5798	7.51077	7.43772	6.9507	6.86409	7.23543
GSU0603	NA	-0.301323	7.60821	0.00242081	0.0123154	7.8863	7.85513	7.8111	7.31852	7.16301	7.56213
GSU1651	fbp	0.576791	8.30474	0.0024563	0.0124784	7.98337	8.23762	8.02756	8.56367	8.58733	8.12836
GSUC0002	GSUC0002	-0.416411	3.09796	0.00247396	0.0125505	3.37691	3.35305	3.4066	2.71122	2.45382	3.08316
GSU3297	glcF-1	-0.353414	7.98137	0.00248539	0.0125908	8.36905	8.22365	8.14747	7.58239	7.53586	7.95722
GSU3407	NA	-0.331202	7.81431	0.00253346	0.0128163	8.18127	8.00646	8.02153	7.46945	7.3467	7.79484
GSU1603	fabG-2	0.309042	7.25923	0.00256219	0.0129436	7.32017	7.11766	7.15146	7.34334	7.15626	7.41135
GSU1520	pheT	0.74635	9.79601	0.00257658	0.0129981	9.47718	9.47776	9.47003	10.1704	9.97224	9.86486
GSU3158	cysM	0.562754	8.7438	0.00260163	0.0131061	8.55838	8.58428	8.46398	9.01032	8.84466	8.79945
GSU0016	NA	0.439961	8.29584	0.0026171	0.0131489	8.23065	8.10179	8.14586	8.43865	8.3772	8.3576
GSU0208	NA	-0.297377	7.46089	0.00261741	0.0131489	7.80895	7.65261	7.64298	7.11129	7.00978	7.48354
GSU0862	folD-2	-0.297253	7.59059	0.00263735	0.0132307	7.89736	7.8453	7.75179	7.24606	7.18584	7.56686
GSU0265	NA	0.443375	8.41887	0.00266384	0.0133451	8.35144	8.25033	8.24107	8.52307	8.48328	8.55267
GSU1588	infB	0.879032	10.1612	0.00268236	0.013416	9.45115	9.67896	10.0463	10.5246	10.5714	10.0874
GSU2681	NA	0.713084	9.57158	0.00268544	0.013416	9.32404	9.27186	9.2207	9.82507	9.8153	9.67171
GSU0120	hyaP	-0.298419	6.98774	0.00269706	0.0134555	7.30267	7.23341	7.15088	6.65569	6.55834	6.97221
GSU2710	NA	0.688332	9.18863	0.00272612	0.0135817	8.91089	8.80305	8.98789	9.52652	9.36404	9.22907
GSU0171	NA	-0.306861	6.76122	0.00274766	0.0136702	7.07934	6.9776	6.96074	6.36406	6.38727	6.74105
GSU3457	NA	-0.30778	6.73587	0.00276107	0.013718	7.09474	6.94462	6.90221	6.47474	6.32442	6.61631
GSU0757	NA	-0.333844	7.56147	0.00277018	0.0137444	7.91576	7.82146	7.71806	7.0401	7.15117	7.63906
GSU0406	NA	0.729867	9.51455	0.00279653	0.0138561	9.29391	9.21169	9.10824	9.84154	9.76894	9.52068
GSU0038	NA	-0.352605	7.03482	0.00281283	0.0139177	7.21211	7.40032	7.27446	6.74373	6.72273	6.76101
GSU1496	pilA-N	0.696254	6.47934	0.00281995	0.0139339	5.93891	5.90922	6.59133	6.78289	6.88193	6.23372
GSU0109	atpF	-0.333754	6.76715	0.00282544	0.0139419	7.12096	7.00085	6.95009	6.42384	6.20082	6.82299
GSU0758	NA	-0.334089	7.11422	0.00286584	0.014115	7.50799	7.33315	7.27045	6.65696	6.64207	7.19197
GSU0574	NA	-0.340004	7.85819	0.00286866	0.014115	8.14649	8.13339	8.07366	7.3763	7.54278	7.80422
GSU1378	NA	0.39051	8.25164	0.00287224	0.014115	8.20288	8.15878	8.07044	8.23143	8.25902	8.50956
GSU3223	NA	0.354091	7.2025	0.00289412	0.0142032	7.21314	7.11642	7.01667	7.32255	7.25066	7.2066
GSU0778	fdnH	-0.286406	7.47408	0.00291812	0.0143016	7.75093	7.7375	7.64153	7.11223	7.07864	7.47484
GSU0420	fliL	0.299121	7.23175	0.00303022	0.0148308	7.29542	7.14483	7.08457	7.2486	7.16917	7.40219
GSU0616	NA	-0.319663	7.85403	0.00303798	0.0148487	8.1818	8.09852	8.03451	7.53521	7.46888	7.74948
GSU0544	NA	-0.276424	7.30045	0.00309609	0.0151123	7.61051	7.50253	7.48205	6.95642	6.96541	7.24215
GSU1477	NA	0.345513	7.19054	0.00311956	0.0152063	7.10943	7.11241	7.10121	7.2846	7.24059	7.21185
GSUC0108	GSUC0108	0.476317	2.33448	0.00312851	0.0152293	2.468	2.11868	1.97624	2.49957	2.43907	2.49005
GSU1475	trmJ	0.304485	7.33463	0.00318373	0.0154773	7.33604	7.22485	7.26294	7.32174	7.39242	7.41029
GSU1656	NA	0.444613	8.26067	0.00320111	0.0155409	8.13706	8.10086	8.12619	8.4141	8.38948	8.2542
GSU2116	NA	0.506816	8.29784	0.00321001	0.0155632	8.05153	8.01724	8.2744	8.51199	8.46313	8.25517
GSU0152	argF	-0.316111	7.8217	0.00322221	0.0156004	8.13665	8.0741	8.00249	7.43931	7.43255	7.78891
GSU1757	rimI	0.333282	6.61423	0.00322911	0.0156004	6.66362	6.54564	6.40555	6.67726	6.64288	6.68294
GSU3291	hppA	0.747446	10.0181	0.00323065	0.0156004	9.67285	9.6849	9.72786	10.3315	10.2748	10.0659
GSUC0007	GSUC0007	-0.389285	3.41848	0.00325042	0.0156749	3.72667	3.7593	3.57892	3.14199	2.96726	3.19826
GSU0985	NA	0.340696	5.43146	0.00326098	0.0157049	5.46834	5.29416	5.29705	5.53198	5.35938	5.58411
GSU1965	NA	0.520516	8.4823	0.00332182	0.0159766	8.33891	8.27983	8.27933	8.69343	8.67358	8.42797
GSU0655	rpoH	-0.333847	7.51916	0.00336374	0.0161567	7.78947	7.65219	7.8716	7.12614	7.26433	7.32458
GSUC0181	GSUC0181	0.397736	4.71611	0.00338117	0.0162188	4.56934	4.70064	4.54845	4.76978	4.894	4.72481
GSU0542	NA	-0.3123	7.84467	0.0034029	0.0162941	8.18258	8.09414	7.99975	7.4767	7.49185	7.76878
GSU0473	NA	-0.337872	7.93248	0.00340587	0.0162941	8.27962	8.17442	8.12027	7.56207	7.52586	7.87004
GSU0506	NA	-0.30213	6.59722	0.00342555	0.0163665	6.89458	6.8668	6.7578	6.30169	6.16091	6.54582
GSU1704	mcp40H-1	0.626801	9.03233	0.0034741	0.0165765	8.82418	8.78414	8.74935	9.27748	9.21621	9.10211
GSU3444	nuoBCD	0.731726	10.1792	0.00349999	0.0166781	9.86416	9.87158	9.86571	10.4928	10.3945	10.262
GSU0511	NA	-0.340268	7.92418	0.00351375	0.01672	8.29158	8.14493	8.11536	7.58171	7.45886	7.88604
GSUR015	GSUR015	-0.345398	4.46947	0.00352453	0.01672	4.86287	4.67908	4.63908	4.03372	3.99144	4.50306
GSU1393	cas2-2	0.335489	6.98073	0.00352647	0.01672	6.96515	6.96738	6.77789	7.12752	6.95117	7.01671
GSU0783	hybA	-0.306106	7.56997	0.0035273	0.01672	7.90833	7.83352	7.70169	7.14448	7.14209	7.62611
GSU1444	NA	0.307976	7.56904	0.00354275	0.0167555	7.63524	7.50324	7.38186	7.6107	7.56589	7.65929
GSU3564	NA	-0.316956	7.00504	0.00354595	0.0167555	7.24687	7.30256	7.21009	6.70903	6.72121	6.77034
GSU3151	NA	0.303834	7.73038	0.00354871	0.0167555	7.7274	7.6875	7.59892	7.70886	7.70539	7.90734
GSUC0029	GSUC0029	-0.393175	3.22804	0.00357727	0.0168683	3.61613	3.45024	3.42978	2.98802	2.68404	3.04024
GSU0106	NA	-0.293813	7.245	0.00363709	0.0171085	7.59583	7.43512	7.42046	6.89654	6.8362	7.23384
GSU0502	NA	-0.332055	6.03626	0.00363769	0.0171085	6.42395	6.21721	6.23016	5.74407	5.56877	5.96012
GSU1044	nudC	0.378026	8.21946	0.00365573	0.017171	8.20495	8.12037	8.03119	8.32203	8.22824	8.32631
GSU1897	NA	0.323467	7.41038	0.00371296	0.0174172	7.41847	7.34557	7.25729	7.52894	7.41003	7.42809
GSU2030	pilO	0.372198	6.93599	0.00372865	0.017448	6.80481	6.80536	6.89841	6.96676	7.10049	6.92777
GSU0657	NA	-0.335845	5.4213	0.0037292	0.017448	5.7202	5.65348	5.65846	5.15705	4.89671	5.35813
GSU1810	NA	0.493764	8.44248	0.00373744	0.0174639	8.29776	8.29952	8.22832	8.70815	8.54833	8.38698
GSU1383	NA	0.32408	6.25915	0.00379703	0.0177195	6.34137	6.14161	6.08258	6.24672	6.16876	6.52262
GSU0090	hdrA	0.728812	9.73244	0.00383888	0.0178753	9.44094	9.41192	9.41507	10.0594	10.0003	9.71677
GSU0421	fliM	0.381511	8.14837	0.00384032	0.0178753	8.08585	8.0714	7.97993	8.26156	8.21205	8.18158
GSU1999	hfq	0.356667	5.54596	0.00385706	0.0179301	5.52152	5.46282	5.39354	5.67636	5.53099	5.62463
GSU3210	nadD	0.296598	6.91777	0.00389999	0.0181064	6.92998	6.87083	6.78801	6.96366	6.86616	7.04186
GSU0369	NA	-0.32016	6.28127	0.00393173	0.0182303	6.58609	6.50285	6.50439	5.89251	5.95459	6.18448
GSUC0038	GSUC0038	-0.381469	4.21663	0.00397302	0.0183703	4.63822	4.55527	4.26245	3.85816	3.57177	4.2535
GSU2581	NA	0.494892	8.69829	0.00397369	0.0183703	8.5844	8.551	8.45613	8.81692	8.83465	8.80065
GSU0402	NA	0.342007	7.10829	0.00397719	0.0183703	7.15582	6.98776	6.93903	7.21299	7.15851	7.1109
GSU2202	NA	0.312607	7.87847	0.00398754	0.0183946	7.93642	7.78077	7.72491	7.9069	7.80227	8.06843
GSU3218	NA	0.628341	9.01165	0.00400028	0.0184299	8.80957	8.78841	8.69498	9.24386	9.22646	9.05909
GSU2270	lolE	0.647412	8.85647	0.00411742	0.0189454	8.46816	8.59074	8.71034	9.16655	9.06026	8.83755
GSU0586	yhcC-2	-0.305724	7.80253	0.0041698	0.019162	8.08977	8.05636	7.99539	7.44191	7.43209	7.74782
GSU1341	NA	0.332974	7.77836	0.00418212	0.0191942	7.74933	7.71588	7.64401	7.85411	7.79323	7.84428
GSU3263	NA	-0.309711	7.41071	0.00427319	0.0195873	7.74597	7.65537	7.56987	6.90571	7.02221	7.49186
GSU0507	plsY	-0.299284	6.84765	0.00431033	0.0197325	7.20645	7.06011	6.99999	6.55987	6.3552	6.84394
GSU0539	NA	-0.324478	5.84174	0.00435432	0.0199083	6.21587	6.02286	6.03802	5.51517	5.47059	5.72063
GSU3304	ompJ	-0.434322	8.57344	0.00435976	0.0199083	8.90899	8.92264	8.79003	8.16471	8.12021	8.43282
GSUC0012	GSUC0012	-0.389294	3.24405	0.00437437	0.0199498	3.63157	3.43845	3.47133	3.00418	2.62006	3.12484
GSU0026	NA	-0.295469	6.75473	0.00441819	0.0201242	7.08636	7.00085	6.89598	6.45283	6.28576	6.74996
GSU0583	mcp64H-1	0.703192	9.49617	0.00445105	0.0202484	9.23118	9.2067	9.17026	9.81366	9.767	9.45148
GSU1047	NA	-0.293738	7.39433	0.00452772	0.0205712	7.78568	7.60217	7.50883	6.9533	7.02653	7.42844
GSU3335	NA	-0.325897	5.72919	0.00461274	0.0209312	6.03435	5.93323	5.97508	5.40994	5.27464	5.67694
GSU3086	rlmL	-0.33583	8.13561	0.00461991	0.0209374	8.46536	8.38665	8.32949	7.75703	7.69844	8.11312
GSU0069	NA	-0.293868	7.2145	0.00466752	0.0211267	7.60368	7.39397	7.35965	6.84589	6.83056	7.1989
GSU2043	pilD	0.306712	7.18692	0.00467899	0.0211521	7.22184	7.12227	7.03442	7.24818	7.18252	7.25472
GSU0186	NA	-0.314028	6.34542	0.00486238	0.0219536	6.74502	6.50191	6.52651	6.04185	5.94939	6.244
GSU1267	lepB	0.284076	7.23216	0.00486987	0.0219548	7.2134	7.20497	7.13392	7.25157	7.08458	7.46304
GSU1400	NA	0.327711	7.94905	0.00487479	0.0219548	7.94216	7.8929	7.79501	7.96764	7.91255	8.129
GSU3475	NA	0.582972	7.37991	0.00490614	0.0220252	6.97365	6.90445	7.5011	7.613	7.72568	7.14885
GSU0500	typA	0.726051	9.47186	0.00490934	0.0220252	9.16911	9.17202	9.1502	9.82514	9.79198	9.32653
GSUC0015	GSUC0015	-0.373368	3.35318	0.00491124	0.0220252	3.73241	3.60953	3.50809	3.10501	2.83822	3.18519
GSU3430	nuoM-2	-0.405246	8.44398	0.0049148	0.0220252	8.82107	8.70347	8.67248	8.02346	7.95822	8.39375
GSUC0175	GSUC0175	0.488898	2.80222	0.00499718	0.0223665	2.70248	2.57892	2.68372	3.02808	3.09514	2.64132
GSU0370	NA	-0.385345	8.36053	0.00501183	0.0224044	8.7233	8.62735	8.57048	7.8999	7.93047	8.32705
GSU0590	NA	-0.284552	6.84709	0.00503398	0.0224756	7.1909	7.05175	7.00192	6.5782	6.46945	6.74161
GSU0517	NA	-0.329428	8.07625	0.00505867	0.022531	8.38531	8.35444	8.25479	7.69056	7.66037	8.05074
GSU0602	NA	-0.285915	7.08029	0.00505888	0.022531	7.40236	7.25627	7.28721	6.72069	6.73788	7.02866
GSU3386	NA	-0.331984	7.99653	0.00507592	0.0225791	8.33278	8.26027	8.16585	7.65678	7.49676	7.99962
GSU2827	NA	0.532537	7.39706	0.00509299	0.0226272	7.14752	7.35266	7.11051	7.75524	7.63348	7.0491
GSUC0078	GSUC0078	0.398772	2.80107	0.00511808	0.0227107	2.76542	2.709	2.63801	2.97987	2.65879	3.04024
GSU0336	atpZ	-0.322522	5.32866	0.00513457	0.0227531	5.63236	5.55767	5.54717	5.06569	4.79317	5.29411
GSU3298	NA	-0.289511	7.08922	0.00514025	0.0227531	7.43639	7.24784	7.29249	6.79571	6.64207	7.06703
GSU1458	NA	0.572697	8.93751	0.00524078	0.0231698	8.75757	8.75501	8.65804	9.12663	9.03242	9.1138
GSU2988	NA	0.575619	9.01588	0.00525703	0.0232132	8.82569	8.82587	8.74877	9.14348	9.1777	9.18859
GSU2614	recJ	0.632708	9.42611	0.00527148	0.0232486	9.2871	9.12893	9.11108	9.62687	9.6091	9.56244
GSU1531	hisI	0.296308	6.58654	0.00528671	0.0232873	6.64814	6.50191	6.4459	6.60824	6.41582	6.85327
GSU2366	rmlB	0.373807	8.2223	0.00532271	0.0234173	8.17312	8.15277	8.04611	8.37832	8.18963	8.30513
GSU2494	NA	0.618568	9.18057	0.00538853	0.0236685	8.95736	8.99666	8.86156	9.45292	9.33929	9.23453
GSU0154	NA	-0.283229	6.84602	0.0053929	0.0236685	7.17545	7.05304	7.0122	6.47763	6.45118	6.85637
GSU3417	NA	-0.411354	8.44842	0.00540091	0.0236749	8.81567	8.7135	8.68919	7.98072	7.93014	8.45902
GSU1731	livG	0.286487	7.332	0.00541319	0.0236999	7.31229	7.30878	7.22563	7.38288	7.3273	7.38157
GSU2318	NA	0.559135	8.53155	0.00542994	0.0237445	8.16319	8.16505	8.58539	8.76452	8.7279	8.49969
GSU0193	NA	-0.324661	7.9622	0.00549775	0.024012	8.29437	8.20839	8.14353	7.61004	7.51182	7.94467
GSU3428	NA	-0.286558	6.97075	0.00551761	0.0240696	7.2358	7.2041	7.17965	6.58962	6.53684	7.02224
GSU1314	NA	0.267872	7.40687	0.00553629	0.0241219	7.41334	7.39905	7.28985	7.35834	7.35998	7.58502
GSU2385	NA	0.282821	7.1863	0.00565316	0.0246015	7.1451	7.1724	7.0976	7.15537	7.1557	7.35043
GSU0188	NA	-0.293793	6.47916	0.00588898	0.0255969	6.74289	6.72428	6.68542	6.16823	6.11754	6.38504
GSU0130	fmt	0.399265	8.28666	0.00597586	0.0259433	8.20753	8.16684	8.14718	8.41995	8.34614	8.3265
GSU3096	hisA	-0.261283	7.36787	0.00599178	0.0259811	7.6482	7.58956	7.53978	6.99887	7.01787	7.37186
GSU0503	crcB	-0.314429	6.06039	0.00603533	0.0261386	6.40476	6.25525	6.26172	5.81334	5.67335	5.88833
GSU2943	NA	0.304331	7.14804	0.0060555	0.0261946	7.11987	7.0931	7.05289	7.22338	7.1438	7.19524
GSU0925	NA	-0.278288	7.09564	0.00626347	0.0270553	7.4129	7.305	7.26563	6.75571	6.69038	7.09744
GSU1510.1	NA	-0.292717	6.6229	0.00627613	0.0270553	6.91902	6.77363	6.88554	6.24247	6.31333	6.54646
GSU1975	NA	0.329043	7.89611	0.00627696	0.0270553	7.87564	7.86343	7.72919	7.98632	7.86054	7.99681
GSU0513	NA	-0.272963	7.14205	0.00629345	0.0270941	7.46576	7.33129	7.31782	6.80266	6.7714	7.11951
GSU1950	NA	0.608827	8.47742	0.00633753	0.0272514	8.08837	8.04328	8.52221	8.67289	8.85164	8.29546
GSU0009	fgrK	0.623133	9.18358	0.00636868	0.0273396	8.97524	8.9288	8.91362	9.46218	9.39329	9.16485
GSU0155	NA	-0.338244	8.21782	0.00637498	0.0273396	8.55363	8.44861	8.42882	7.84376	7.77425	8.19326
GSU0429	tssK	0.460986	8.65532	0.00638075	0.0273396	8.56584	8.51576	8.4404	8.77309	8.78117	8.72263
GSUC0176	GSUC0176	0.405101	3.36059	0.00641192	0.0274406	3.34354	3.18906	3.2286	3.58493	3.45926	3.2988
GSU1268	NA	0.338385	8.10543	0.0064985	0.0277782	7.95955	8.05411	8.05841	8.18057	8.0485	8.25986
GSUC0006	GSUC0006	-0.402937	3.30158	0.00651244	0.0278049	3.67096	3.58833	3.47876	2.75962	2.60692	3.46488
GSU3420	NA	-0.265456	7.54158	0.00657689	0.0280469	7.86751	7.72055	7.71551	7.23283	7.14038	7.53082
GSU0027	NA	-0.305901	6.0955	0.00659726	0.0281006	6.43719	6.29068	6.28944	5.79372	5.62527	6.07356
GSU0187	NA	-0.31041	6.20339	0.00664761	0.0282817	6.56332	6.35642	6.42442	5.85403	5.75754	6.19837
GSU1612	gpmA	0.267153	7.34493	0.00667387	0.02836	7.38356	7.31121	7.22287	7.34651	7.3323	7.43155
GSU2636	NA	0.6334	9.83772	0.00670514	0.0284594	9.6382	9.55838	9.56425	10.0214	9.97983	10.0455
GSU3487	NA	0.531662	6.6759	0.00672543	0.028512	6.29945	6.37356	6.73162	6.89708	6.99724	6.42103
GSU0178	hxlR	0.307606	7.04559	0.00673716	0.0285283	7.04775	6.91584	6.98735	7.13533	7.0333	7.09
GSU3265	NA	-0.272335	7.17769	0.00676136	0.0285972	7.4848	7.41394	7.32272	6.83915	6.81778	7.14506
GSU2282	NA	0.46478	8.32731	0.00681629	0.0287959	8.13652	8.13445	8.24978	8.47805	8.55047	8.22035
GSU1924	NA	0.269953	7.25572	0.00683253	0.0288208	7.30869	7.18304	7.15378	7.29777	7.17252	7.3787
GSU3319	ppiA	-0.258776	7.39796	0.00683816	0.0288208	7.67416	7.60986	7.58027	7.05181	7.03637	7.39582
GSU0203	NA	-0.260318	7.34174	0.00684804	0.0288288	7.62563	7.55355	7.51854	6.94391	7.00915	7.35664
GSU0234	fdhC	-0.267003	7.60725	0.00687305	0.0289004	7.88243	7.84176	7.7795	7.24521	7.23419	7.61793
GSU1438	NA	0.301538	7.7131	0.00690423	0.0289978	7.74668	7.6301	7.58866	7.78973	7.69728	7.76687
GSU2377	NA	0.611	9.2349	0.00697464	0.0292198	8.9486	8.90765	9.11867	9.47682	9.38405	9.33145
GSU0656	ilvE	-0.290474	7.74265	0.00698083	0.0292198	8.08487	7.92408	7.93136	7.44413	7.30101	7.71976
GSU3402	NA	-0.299308	6.25599	0.00698137	0.0292198	6.60498	6.45388	6.43114	5.9044	5.85109	6.23372
GSU3087	srtN	-0.26946	7.6124	0.00707866	0.0295927	7.90293	7.8226	7.79706	7.29449	7.18584	7.62732
GSU1094	NA	-0.338103	3.88152	0.00709292	0.0296181	4.28682	4.0295	4.07913	3.63248	3.37648	3.77082
GSU3303	mceE	-0.297376	6.53838	0.00714893	0.0298175	6.93777	6.72711	6.66725	6.19135	6.08117	6.56235
GSU2823	ybhG	0.30931	7.89233	0.00719149	0.0299604	7.90548	7.80701	7.77799	7.87348	7.88797	8.05164
GSU3427	NA	-0.280265	6.54043	0.00733378	0.030518	6.87136	6.76026	6.68702	6.23222	6.18211	6.46294
GSU3472	NA	-0.296617	6.21663	0.00739623	0.0307425	6.57854	6.44162	6.34689	5.91512	5.83003	6.13264
GSU3264	NA	-0.314317	7.92739	0.00746541	0.0309943	8.26237	8.17353	8.09194	7.52159	7.5193	7.93665
GSU3426	NA	-0.297109	7.86022	0.00749735	0.031066	8.16386	8.06805	8.0709	7.45004	7.48648	7.86825
GSU0067	can-1	-0.270805	7.05432	0.00749987	0.031066	7.35151	7.23369	7.26267	6.76818	6.68336	6.98311
GSU0066	NA	-0.258882	7.34986	0.00756749	0.0312966	7.70805	7.5103	7.49927	7.03372	6.93352	7.37006
GSU2679	NA	0.255349	7.35451	0.00757288	0.0312966	7.42889	7.27684	7.25917	7.25241	7.32278	7.55262
GSU0415	NA	-0.299437	6.52183	0.00761004	0.0314142	6.90129	6.73717	6.64802	6.06514	6.16091	6.55284
GSU3287	NA	0.328844	7.80852	0.00762326	0.0314329	7.83636	7.69537	7.67405	7.83334	7.90988	7.82149
GSU3502	NA	-0.49848	7.66882	0.00766937	0.031587	7.70714	8.12406	8.10084	7.22251	7.5458	7.00234
GSU1703	pfk-1	0.350564	7.93065	0.007697	0.0316647	7.84533	7.88369	7.80557	8.06978	7.94914	7.93957
GSU1350	thiF-2	-0.261808	7.3746	0.00772252	0.0317335	7.64326	7.59488	7.56028	6.97652	6.99975	7.4267
GSU0546	NA	-0.29284	6.38081	0.00780064	0.0320181	6.66587	6.59119	6.59902	5.97988	6.04386	6.35032
GSU0006	gpsA	-0.304507	8.03699	0.00781793	0.0320526	8.33914	8.28051	8.22419	7.71132	7.61637	7.99891
GSU3377	nth	0.274274	7.38533	0.00790085	0.0323559	7.37418	7.35789	7.29485	7.43298	7.35802	7.44636
GSU2153	NA	-0.761007	6.85576	0.00792685	0.0324256	6.71526	7.59488	7.37889	6.53158	6.57193	5.51787
GSU0314	NA	0.503136	8.46199	0.00794896	0.0324792	8.31711	8.25888	8.29058	8.73518	8.65355	8.28344
GSU0224	NA	0.364864	7.27993	0.0079905	0.0326121	7.25137	7.20439	7.10542	7.51139	7.3288	7.14379
GSU0236	NA	-0.277058	6.78711	0.00802442	0.032679	7.08776	7.02505	6.9434	6.39732	6.38438	6.83298
GSU2271	lysS	0.44558	8.70375	0.008025	0.032679	8.6158	8.58729	8.49052	8.8249	8.75329	8.83781
GSU1351	NA	-0.269464	7.63308	0.00808165	0.032867	7.94665	7.88042	7.75676	7.26588	7.24908	7.65485
GSU3453	hemE	-0.306759	8.04229	0.00808936	0.032867	8.34934	8.27859	8.23464	7.6774	7.69805	7.96394
GSU2646	NA	0.265515	6.84505	0.00819864	0.0332564	6.92153	6.76735	6.732	6.81187	6.73637	7.06747
GSU3244	NA	-0.271827	6.72468	0.00820362	0.0332564	7.00452	6.9793	6.87749	6.35857	6.33641	6.74439
GSU3461	NA	-0.288548	6.46325	0.00822147	0.0332914	6.77418	6.65969	6.66481	6.09468	6.04508	6.48578
GSU0929	NA	0.388808	5.4225	0.00825142	0.0333753	5.30652	5.38506	5.25981	5.58397	5.55856	5.32125
GSU0639	NA	0.333701	6.2052	0.00834891	0.0337319	6.08571	6.16745	6.13229	6.29349	6.23647	6.24243
GSU2078	rodA	0.402814	8.30657	0.00838789	0.0338515	8.10575	8.1796	8.2752	8.40348	8.40784	8.34443
GSU0672	NA	-0.254128	7.43729	0.00852253	0.0343565	7.72128	7.66722	7.58716	7.16573	7.11449	7.33016
GSU0598	NA	0.604198	9.01962	0.00853708	0.0343767	8.74954	8.75402	8.848	9.35808	9.18449	8.94519
GSU0471	NA	-0.305977	8.07182	0.00859931	0.0345888	8.39778	8.2983	8.25412	7.7257	7.66435	8.03875
GSU2652	mcp40H-18	0.546576	9.13545	0.00875563	0.0351784	8.97517	8.91166	8.92352	9.30046	9.19414	9.34611
GSU0048	NA	-0.261201	7.28092	0.00878871	0.035272	7.63332	7.39244	7.48482	6.99987	6.86754	7.26097
GSU0733	mreB-2	-0.280124	7.78637	0.00882409	0.0353747	8.09549	8.03122	7.93187	7.43447	7.4423	7.7389
GSU3309	NA	-0.267245	7.64972	0.00887699	0.0355473	7.97143	7.8425	7.81716	7.39097	7.20341	7.62853
GSU1546	NA	0.279102	7.7572	0.00902074	0.036083	7.76324	7.72461	7.64752	7.74115	7.62495	8.00241
GSU2400	NA	0.253802	7.50768	0.00908843	0.0363135	7.57541	7.43685	7.41491	7.51139	7.43302	7.64026
GSU0150	argB	-0.257786	7.51262	0.00918562	0.0366031	7.8572	7.70546	7.64298	7.17066	7.14095	7.51784
GSU2682	NA	0.400559	8.51659	0.00918617	0.0366031	8.45162	8.39976	8.35821	8.58833	8.54617	8.66714
GSU2457	NA	0.301476	5.80259	0.0091913	0.0366031	5.78031	5.76946	5.6876	5.81678	5.78843	5.93203
GSU0742	ehrD	-0.337646	8.23457	0.00929562	0.0369777	8.56101	8.50225	8.41751	7.79526	7.79396	8.26666
GSU0083	NA	-0.260437	7.7089	0.00931765	0.0370246	7.99848	7.94629	7.85475	7.38211	7.37314	7.66077
GSU0172	NA	-0.259551	6.88307	0.00937002	0.0371918	7.16673	7.10341	7.05009	6.58426	6.50265	6.85172
GSU3486	NA	-0.303542	6.23606	0.00946867	0.0375421	6.50876	6.55295	6.37154	6.02215	5.83849	6.05661
GSU1265	NA	0.41494	8.5866	0.00954705	0.0378113	8.56784	8.48491	8.34061	8.73002	8.6052	8.68597
GSU1420	NA	-0.257795	7.25061	0.00961435	0.0380362	7.57122	7.44841	7.40105	6.92546	6.84462	7.27144
GSU2077	NA	0.277667	5.12705	0.00965398	0.0381512	5.11548	5.09813	5.03893	5.11302	5.06955	5.3017
GSU3398	NA	-0.354878	8.27404	0.00979837	0.0386663	8.60557	8.55351	8.4627	7.76357	7.88661	8.29128
GSU0292	NA	-0.28765	6.34086	0.00980575	0.0386663	6.66662	6.52626	6.53544	5.96448	6.05358	6.24558
GSU3371	NA	-0.249834	7.49975	0.00984082	0.038747	7.82281	7.66616	7.66756	7.20383	7.10225	7.49782
GSU3246	prx-2	-0.24829	7.32865	0.00984767	0.038747	7.6425	7.53336	7.46626	6.97754	6.93483	7.3769
GSU0180	NA	0.292186	7.56074	0.00985903	0.0387495	7.52297	7.49946	7.49996	7.67866	7.51886	7.57972
GSU0077	NA	-0.296236	5.58881	0.00989805	0.0388606	5.85982	5.85404	5.76938	5.22928	5.17128	5.58784
GSU3560	NA	-0.576233	9.39393	0.00993344	0.0389572	9.95511	9.61865	9.67469	8.8808	8.76739	9.27395
GSU3415	NA	-0.351608	8.35416	0.0100023	0.0391822	8.68985	8.62302	8.54516	7.93509	7.91188	8.34847
GSU0525	dtd	-0.265411	6.68699	0.0100171	0.0391822	6.94242	6.93835	6.85733	6.34198	6.40066	6.59732
GSU0637	NA	0.273498	7.43195	0.0100233	0.0391822	7.4311	7.39803	7.33914	7.49146	7.41334	7.46743
GSUC0170	GSUC0170	0.435339	2.91311	0.0100368	0.0391925	2.80953	2.73495	2.83608	3.24757	3.00783	2.76069
GSU0325	gspH	-0.264579	6.59194	0.0101357	0.0395357	6.87266	6.78065	6.79844	6.30495	6.23112	6.52132
GSU0527	NA	-0.392526	8.55463	0.010397	0.0405112	8.91524	8.82841	8.76927	8.0964	8.17551	8.45784
GSU1542	NA	0.321435	5.77677	0.0106568	0.0414788	5.75445	5.72321	5.65191	5.68641	5.57553	6.20243
GSU2512	NA	0.286601	6.17791	0.0106984	0.0415959	6.23874	6.07205	6.07464	6.10502	6.16428	6.37428
GSU2458	NA	0.529157	8.98117	0.0108862	0.0422806	8.85608	8.79459	8.72925	9.11342	9.1222	9.10981
GSU0741	ehrC	-0.264922	7.25298	0.0109098	0.0423003	7.52876	7.49733	7.41176	6.83915	6.86271	7.32756
GSU0548	NA	-0.343069	8.3477	0.0109147	0.0423003	8.67102	8.63157	8.52445	7.93377	7.96242	8.29736
GSUR040	GSUR040	0.351835	4.54357	0.0109461	0.0423767	4.53362	4.57516	4.2646	4.65933	4.64672	4.50306
GSU3478	NA	-0.292206	6.04507	0.0109616	0.0423911	6.36881	6.24343	6.2351	5.83157	5.61381	5.91827
GSU0902	NA	-0.259333	6.68704	0.0110871	0.0428307	6.98932	6.89872	6.84373	6.35857	6.28473	6.70429
GSU0480	NA	0.327926	6.54001	0.0111427	0.0429705	6.50499	6.50662	6.39184	6.63248	6.63237	6.48311
GSU2629	bioF	0.311655	8.11134	0.0111471	0.0429705	8.1886	8.04458	7.90644	8.13475	8.11703	8.21654
GSU2885	NA	0.589858	9.76087	0.0111856	0.0430728	9.58298	9.54194	9.48497	9.86475	9.91474	9.98813
GSUR056	GSUR056	-0.310284	4.52	0.0112161	0.0431443	4.84444	4.70393	4.74144	4.299	3.91884	4.50832
GSU0886	NA	0.385353	8.49004	0.0114996	0.0441879	8.45986	8.36669	8.32936	8.55256	8.49848	8.65327
GSU1337	NA	0.275392	7.865	0.0115254	0.0442282	7.84665	7.87295	7.74333	7.82967	7.82444	8.03284
GSUC0123	GSUC0123	0.420424	2.77686	0.0115346	0.0442282	2.86807	2.73495	2.36893	3.08995	2.79251	2.73401
GSU3290	NA	0.30147	6.34368	0.0117577	0.0449932	6.28488	6.30807	6.26441	6.41253	6.34534	6.39003
GSUR022	GSUR022	0.290722	5.13179	0.011759	0.0449932	5.12968	5.06015	5.05393	5.13153	5.17574	5.20137
GSU1554	NA	0.287236	7.8884	0.0118051	0.0451218	7.92111	7.87624	7.71629	7.88906	7.79396	8.09095
GSU2509	NA	-0.263675	7.60797	0.0118473	0.0452351	7.90659	7.89398	7.69791	7.21776	7.20396	7.67691
GSU3395	putA	0.622113	10.2231	0.0118882	0.0453434	10.0199	9.98562	9.9324	10.5082	10.3644	10.2867
GSUC0011	GSUC0011	-0.388493	2.7244	0.0119161	0.0453843	3.24659	2.98792	2.70287	2.33046	2.1619	2.69764
GSU0121	hyaB	-0.243501	7.54622	0.0119241	0.0453843	7.84218	7.76275	7.68312	7.24648	7.23419	7.47484
GSUR047	GSUR047	0.404578	5.94467	0.0120341	0.0457548	5.67471	5.7505	6.0254	6.02413	6.13367	5.89838
GSU0367	yhcC-1	0.341944	7.95439	0.0120572	0.0457946	7.93331	7.84865	7.84005	8.06425	8.03138	7.9128
GSU0797	NA	-0.256817	7.04552	0.0121554	0.0461189	7.35407	7.29003	7.15899	6.70286	6.67157	7.0545
GSU0330	gspC	-0.253463	7.60497	0.0123062	0.046642	7.91497	7.80835	7.75504	7.21385	7.24219	7.65307
GSU2201	NA	0.47695	8.81856	0.0123885	0.0468804	8.69657	8.66137	8.62536	8.99006	8.91451	8.87975
GSU0060	NA	-0.290848	5.40932	0.012395	0.0468804	5.75727	5.61906	5.56036	5.16605	4.89671	5.38696
GSU0634	NA	-0.290626	7.98379	0.0125195	0.0473016	8.24541	8.2215	8.19728	7.62709	7.68325	7.8787
GSU1466	mdh	0.408854	8.16669	0.0125624	0.0474142	7.91781	7.91382	8.26664	8.24636	8.33497	8.14576
GSU3608	ybhF-N	0.298799	7.98092	0.0127126	0.0478821	8.01815	7.88278	7.87195	7.92531	8.02861	8.1049
GSUC0171	GSUC0171	0.382861	2.76321	0.0127129	0.0478821	2.44721	2.85814	2.68372	2.83382	2.79251	2.94262
GSU0032	grpE	-0.249835	7.14507	0.0128428	0.048291	7.42911	7.3358	7.32813	6.83971	6.75437	7.14548
GSU3505	NA	-0.294453	5.7681	0.0128533	0.048291	6.0262	6.05927	5.93311	5.37929	5.32969	5.8149
GSU0287	NA	-0.28816	7.97763	0.0128746	0.048291	8.3271	8.17308	8.14236	7.63197	7.56801	7.97442
GSU1606	rpiB	0.276442	6.46143	0.0128855	0.048291	6.52992	6.45924	6.2601	6.48772	6.39302	6.59732
GSUC0068	GSUC0068	0.370873	2.55335	0.0128883	0.048291	2.52864	2.428	2.45429	2.57723	2.69651	2.66034
GSUC0009	GSUC0009	-0.385863	2.99821	0.0129795	0.0485822	3.19348	3.35305	3.24175	2.93	2.37848	2.67911
GSU0291	NA	-0.256725	7.6757	0.0130201	0.048684	8.02372	7.89991	7.76836	7.35047	7.38185	7.58906
GSU1185	NA	0.309581	7.43513	0.0130791	0.0488442	7.3351	7.40209	7.37616	7.5607	7.47658	7.36825
GSU1345	NA	0.260818	7.15321	0.01309	0.0488442	7.13078	7.17921	7.04102	7.11409	7.14209	7.27338
GSU0601	NA	0.624257	10.4833	0.0131536	0.0489819	10.2578	10.264	10.1919	10.7721	10.6507	10.51
GSU1943	NA	0.320797	6.90024	0.0131541	0.0489819	6.79147	6.75155	6.93734	6.99027	6.96347	6.87175
GSU1250	NA	0.397071	8.61722	0.0131737	0.0490044	8.57714	8.53181	8.40794	8.72775	8.64915	8.71483
GSUC0114	GSUC0114	0.417778	2.41996	0.0133366	0.0495593	2.41901	2.56452	1.90083	2.40537	2.33131	2.82953
GSU1499	xapB	-0.643931	8.18839	0.0133651	0.0496145	8.26361	8.70542	8.69109	7.97201	7.92419	6.97031
GSU0062	NA	-0.289968	6.37608	0.0133904	0.0496571	6.80617	6.5346	6.48976	6.0909	5.88687	6.38074
GSU2390	htpG	0.55065	9.27986	0.0134301	0.0497534	9.15027	9.06107	9.02618	9.4844	9.41206	9.36009
GSU3301	tmk-2	-0.247321	7.3347	0.0134713	0.0498548	7.65973	7.50889	7.48988	7.03372	6.86547	7.40431
GSU3336	NA	-0.285116	5.58961	0.013512	0.0499291	5.91576	5.75129	5.80157	5.30623	5.15557	5.54882
GSU3305	NA	-0.291849	6.59504	0.013519	0.0499291	6.81567	6.90445	6.77374	6.38965	6.29398	6.31999
GSU0442	mqnC-1	-0.290397	8.02952	0.0137779	0.0508333	8.34443	8.25762	8.20051	7.67014	7.59114	8.06151
GSU2876	rplM	0.248182	7.16784	0.0141303	0.0520804	7.15582	7.16347	7.0979	7.09394	7.07268	7.39298
GSU3094	hisE	0.282539	6.69966	0.0141854	0.0522301	6.68449	6.6375	6.63478	6.81588	6.6517	6.71513
GSU0845	NA	0.344494	6.5031	0.0142815	0.0524821	6.47363	6.43224	6.36052	6.67789	6.58288	6.37715
GSU0031	hrcA	-0.285872	8.04336	0.0142829	0.0524821	8.35946	8.23804	8.23971	7.74836	7.61432	8.01309
GSU2297	NA	0.720692	10.0523	0.0143392	0.0526353	9.4947	9.50736	10.1184	10.3757	10.3549	9.97531
GSU0285	radA	-0.288843	7.98986	0.0144355	0.0529038	8.33408	8.1849	8.16138	7.59578	7.59031	8.02047
GSUC0027	GSUC0027	-0.36378	3.22787	0.0144416	0.0529038	3.61923	3.5228	3.31827	3.03596	2.42416	3.22406
GSU1218	NA	0.275563	5.46032	0.0145097	0.0530991	5.49391	5.37374	5.38665	5.4503	5.3633	5.66521
GSU0874	NA	0.604747	10.3146	0.0145396	0.0531547	10.079	10.0774	10.0847	10.5729	10.4471	10.401
GSU3201	cheD44H	0.261328	7.04272	0.0146066	0.053346	7.08664	6.98337	6.95109	7.10569	6.96476	7.1238
GSU0386	NA	-0.231841	7.49341	0.0146371	0.0533665	7.79342	7.69227	7.62802	7.19198	7.154	7.47013
GSU0412	fliH	-0.237328	7.48375	0.0146513	0.0533665	7.84085	7.65771	7.5908	7.13763	7.1438	7.49485
GSU1674	NA	0.292134	6.322	0.0146687	0.0533665	6.32911	6.2786	6.20239	6.43952	6.24921	6.38002
GSU3243	NA	-0.276238	6.36234	0.0146847	0.0533665	6.68745	6.59297	6.49846	5.92152	6.02546	6.39288
GSU0877	NA	0.268159	7.74734	0.0146861	0.0533665	7.7193	7.74071	7.66186	7.72479	7.73326	7.86262
GSUC0121	GSUC0121	0.363234	2.71523	0.0147831	0.0536531	2.76542	2.7855	2.32839	2.7691	2.65879	2.96574
GSU1199	NA	0.234237	7.33458	0.0147947	0.0536531	7.39061	7.29331	7.25621	7.30839	7.29641	7.4319
GSU2957	trx-2	0.270164	6.17511	0.0148665	0.0538593	6.20714	6.11468	6.0838	6.1825	6.10123	6.32893
GSU0943	NA	-0.237777	7.4062	0.0149449	0.0540672	7.65577	7.62555	7.57897	7.06775	7.0333	7.44018
GSU0650	NA	-0.271826	5.91735	0.0149721	0.0540672	6.20301	6.09978	6.13288	5.63286	5.54312	5.8443
GSU0239	NA	0.251627	6.94651	0.0149725	0.0540672	6.97607	6.91513	6.85697	6.89762	6.95442	7.04277
GSU3612	rpsL	-0.28028	6.28937	0.0149837	0.0540672	6.5601	6.54013	6.46613	6.00519	5.78989	6.31624
GSU1672	hprA	0.287825	7.86981	0.0150742	0.0543394	7.86783	7.83559	7.75485	7.93798	7.86676	7.89735
GSU0448	NA	-0.272303	7.8203	0.0153305	0.055208	8.16505	8.02466	7.9595	7.44265	7.39338	7.88578
GSU3399	NA	-0.400843	8.7002	0.0153963	0.05539	9.06988	8.98775	8.9027	8.22109	8.25718	8.67052
GSU0668	rplI	0.317605	6.76646	0.0155365	0.0558386	6.78043	6.63234	6.68542	6.92387	6.80489	6.67536
GSU2690	NA	0.291664	8.17146	0.0155646	0.0558839	8.19537	8.07886	8.08222	8.18168	8.05214	8.39446
GSU0110	atpH	-0.253422	6.55254	0.0156278	0.0560552	6.85698	6.78648	6.67575	6.23394	6.17545	6.54646
GSUC0036	GSUC0036	-0.310828	3.49588	0.0157907	0.0565834	3.81588	3.6476	3.73595	3.11249	3.15957	3.40974
GSU0792	NA	-0.257067	7.21854	0.015817	0.0566214	7.5423	7.44792	7.33275	6.8442	6.79623	7.29901
GSU1017	NA	0.247151	7.48474	0.0158666	0.0567144	7.50632	7.46086	7.40276	7.56785	7.37847	7.55071
GSU0310	NA	0.331067	8.22664	0.0158744	0.0567144	8.21728	8.13735	8.1025	8.25145	8.31945	8.25322
GSU0035	NA	-0.240565	6.90968	0.0159967	0.0570951	7.21288	7.09685	7.06404	6.59896	6.55578	6.89502
GSU2678	NA	0.282123	8.1023	0.0161708	0.0576594	8.12538	8.00729	8.03151	8.1193	8.0025	8.28593
GSU2303	NA	-0.275978	7.88495	0.0162006	0.0577087	8.18938	8.10226	8.05763	7.54663	7.46023	7.90759
GSU0293	cheB64H-1	-0.276082	7.90482	0.0162486	0.0578226	8.22354	8.12283	8.06212	7.61498	7.58445	7.77698
GSU0508	yceG	-0.278861	7.95113	0.0163106	0.0579861	8.26744	8.15247	8.13136	7.59778	7.58194	7.93176
GSU2434	lipB	-0.279472	6.84464	0.0163505	0.0580709	7.15742	7.109	6.96471	6.3804	6.39494	6.9883
GSU2813	ccpA	0.322153	8.28626	0.0164884	0.0585031	8.26063	8.21403	8.17602	8.34877	8.1769	8.48576
GSU1284	NA	0.281104	7.14312	0.0165117	0.0585282	7.16805	7.09372	7.0281	7.23455	7.15287	7.11693
GSU2906	NA	0.247462	6.80843	0.0165483	0.0586005	6.77349	6.84499	6.71991	6.8015	6.70433	6.97459
GSU0168	NA	0.699383	9.47821	0.0166106	0.0587635	8.95467	9.0797	9.45422	9.86232	9.82278	9.18705
GSUC0113	GSUC0113	0.395354	2.51542	0.016637	0.0587993	2.54178	2.23236	2.46929	2.52219	2.79251	2.5216
GSU0414	fliJ	-0.246778	6.74228	0.016656	0.0588088	7.02132	6.9759	6.88345	6.45503	6.30623	6.77034
GSU0846	acnA	0.601788	9.78319	0.0167375	0.0590388	9.5645	9.56003	9.52946	10.0565	9.99851	9.73006
GSU0504	NA	-0.264413	6.0143	0.0167839	0.0591447	6.3177	6.22467	6.17579	5.70011	5.66386	5.96012
GSU0200	NA	-0.240864	6.95169	0.0168302	0.0591778	7.21928	7.14695	7.13451	6.676	6.52029	6.97411
GSU3236	rplU	0.314648	6.76073	0.0168414	0.0591778	6.71344	6.71778	6.65582	6.8835	6.83901	6.6589
GSU0671	NA	-0.239593	7.57477	0.0168424	0.0591778	7.92033	7.7375	7.70822	7.30023	7.26642	7.4802
GSU3506	NA	-0.262904	6.31613	0.0169432	0.0594742	6.63517	6.53136	6.45581	5.96654	5.95199	6.31174
GSU1476	NA	0.305296	5.7684	0.0170108	0.0596534	5.79341	5.72483	5.61024	5.91192	5.71988	5.7892
GSU0057	cas1-1/cas4	-0.366326	8.59483	0.0170636	0.0597806	8.96986	8.82096	8.80765	8.21568	8.11616	8.5625
GSU0522	rhlB	0.540583	9.16509	0.0172476	0.0603116	8.98805	8.98943	8.93267	9.39292	9.35793	9.11542
GSU0118	NA	-0.248033	7.15933	0.0172486	0.0603116	7.47542	7.36492	7.29328	6.84589	6.72349	7.21064
GSUR032	GSUR032	-0.313992	3.63209	0.017302	0.0604019	4.07048	3.89497	3.63651	3.3268	3.16855	3.57923
GSU3406	NA	-0.236885	7.57539	0.0173079	0.0604019	7.8732	7.74391	7.7491	7.29736	7.18695	7.56812
GSU0153	argG	-0.323429	8.36931	0.0174652	0.0608457	8.66793	8.61551	8.58248	7.97458	7.97399	8.34259
GSU2275	NA	-0.241757	6.6898	0.0174687	0.0608457	6.99888	6.89872	6.81797	6.37264	6.31333	6.70027
GSU2940	NA	0.631494	9.46209	0.0174946	0.0608772	9.00926	9.04714	9.5025	9.75317	9.69478	9.40351
GSU0851	NA	-0.237153	7.14088	0.0175754	0.0610993	7.4377	7.38247	7.24182	6.82898	6.80848	7.11219
GSU0521	trmB	0.268161	7.66818	0.0176445	0.0612809	7.66368	7.6475	7.57421	7.73329	7.6552	7.68128
GSU1969	NA	0.346561	8.43199	0.0177438	0.0615663	8.39597	8.38178	8.26892	8.47533	8.429	8.57461
GSU1839	NA	0.242316	7.53176	0.0181194	0.0628094	7.57482	7.54257	7.40007	7.50182	7.52586	7.60816
GSU0324	gspI	-0.264679	6.04864	0.0181569	0.0628789	6.38211	6.21029	6.22741	5.78673	5.66227	5.97634
GSU0308	hypD	0.44105	8.75522	0.0181863	0.0629204	8.63833	8.61834	8.59813	8.9442	8.84589	8.74536
GSU2314	NA	0.564928	9.74389	0.0182619	0.0631214	9.6129	9.51662	9.47433	9.95843	9.89426	9.80795
GSUR009	GSUR009	-0.274311	4.70407	0.0183887	0.0634989	4.95903	4.92012	4.91437	4.25916	4.41372	4.69284
GSU0331	degP	-0.278605	8.12866	0.0184215	0.0635514	8.44224	8.32725	8.31413	7.80969	7.71958	8.11485
GSU0403	cheY64H-1	0.268256	6.71184	0.0186016	0.0641118	6.74182	6.65969	6.61596	6.79048	6.69582	6.71456
GSU0242	acpP-1	-0.272563	5.53045	0.0186373	0.0641734	5.83869	5.69374	5.74186	5.17321	5.16008	5.52178
GSU0526	ymdB	-0.257297	6.34742	0.0186813	0.0642638	6.6367	6.55432	6.51752	5.98192	6.05237	6.29966
GSU3401	NA	-0.315648	8.28322	0.0187105	0.0643029	8.60547	8.4818	8.509	7.92928	7.82799	8.28631
GSU2391	NA	0.419735	3.97028	0.018744	0.0643558	3.68879	3.8776	3.97005	4.27256	4.0892	3.76204
GSU0119	NA	-0.252715	6.52074	0.0187615	0.0643558	6.8378	6.70512	6.68019	6.2594	6.06924	6.52781
GSU3306	NA	0.528806	9.16422	0.0188139	0.0644479	9.05271	8.96626	8.91062	9.4359	9.28836	9.12935
GSU0205	NA	-0.230039	7.26811	0.0188241	0.0644479	7.52007	7.43437	7.47881	7.01739	6.90292	7.22189
GSU0374	hypA	-0.258509	6.317	0.0188564	0.0644974	6.62016	6.48719	6.51074	5.98701	5.95848	6.29586
GSU0779	fdnI	-0.275798	8.08121	0.0191294	0.0653052	8.37708	8.34012	8.22017	7.77715	7.6528	8.07531
GSU1421	sbcD-1	-0.251135	7.74266	0.019152	0.0653052	8.06268	7.94681	7.87846	7.40853	7.35802	7.7633
GSU2265	fabZ-2	0.271919	7.04885	0.0191695	0.0653052	7.00807	6.97113	7.03819	7.10989	7.04553	7.06256
GSU3232	NA	-0.246376	6.59438	0.0191854	0.0653052	6.88592	6.81337	6.73705	6.31146	6.14849	6.62723
GSU1274	NA	-0.230728	7.40605	0.0191939	0.0653052	7.7202	7.62208	7.50724	7.10147	7.00101	7.44875
GSUC0118	GSUC0118	0.411556	2.25315	0.019201	0.0653052	2.11944	2.36292	1.95509	2.35586	2.51139	2.20925
GSU3198	cheY44H	-0.255494	6.37662	0.019356	0.0657704	6.66587	6.62758	6.49983	6.13834	6.00681	6.27904
GSU3277	NA	0.268528	7.77912	0.0194544	0.0660424	7.80095	7.74151	7.67566	7.83447	7.7438	7.8307
GSU0063	NA	-0.275728	5.46413	0.0194846	0.0660727	5.84466	5.63379	5.59836	5.05021	5.12593	5.47151
GSU3367	ispF	0.256904	6.577	0.0194999	0.0660727	6.64965	6.46216	6.51707	6.64026	6.4803	6.67244
GSU3261	NA	-0.237923	6.8749	0.0196496	0.0665177	7.18437	7.06907	7.0122	6.50557	6.54978	6.8915
GSU2321	NA	-0.270636	4.51531	0.0197134	0.0666712	4.84179	4.7492	4.63243	4.12151	4.09392	4.57999
GSU0787	hybT	-0.271246	5.4869	0.0198037	0.066914	5.81454	5.72645	5.60091	5.06954	5.17351	5.4809
GSU2785	NA	-0.27109	5.82538	0.0198322	0.0669433	6.1206	6.07078	5.96915	5.42502	5.43385	5.87719
GSU0676	NA	0.291285	6.76903	0.0198495	0.0669433	6.7286	6.73034	6.69102	6.87254	6.80991	6.70486
GSU0307	hypC	0.314544	5.69173	0.0198705	0.0669516	5.6762	5.6645	5.54274	5.8259	5.71988	5.64745
GSU2970	NA	0.249191	6.51268	0.0199253	0.067074	6.53239	6.51835	6.40067	6.53089	6.39494	6.66892
GSU3089	rpoD	0.504913	9.1456	0.0199535	0.0671061	9.02272	8.9324	8.9593	9.33291	9.26789	9.1938
GSU0540	NA	-0.270164	5.23799	0.0200315	0.0672416	5.57999	5.39933	5.41209	5.06761	4.81904	5.08653
GSU1930	NA	0.222694	7.47351	0.0200482	0.0672416	7.53719	7.42294	7.41515	7.42775	7.40387	7.60878
GSU0692	NA	-0.252416	7.77796	0.020075	0.0672416	8.06837	8.01211	7.9152	7.41232	7.48738	7.73442
GSU0556	NA	0.382716	3.67003	0.0200805	0.0672416	3.60052	3.59897	3.52613	3.88021	3.85356	3.45946
GSU1769	yibQ	-0.225769	7.43334	0.0200868	0.0672416	7.65898	7.68584	7.57876	7.16887	7.12086	7.35554
GSUC0072	GSUC0072	0.335494	2.7152	0.0201335	0.0673354	2.61818	2.7855	2.542	2.75962	2.69651	2.90324
GSU0492	xerC	0.336748	8.0458	0.0201928	0.0674713	8.00709	7.93986	7.95701	8.15366	8.16518	7.93933
GSU2145	NA	0.257021	7.42748	0.0202635	0.0676432	7.39106	7.4403	7.34804	7.43447	7.46342	7.43397
GSU3557	NA	0.339315	7.16398	0.0202817	0.0676432	7.10446	6.9759	7.16447	7.36148	7.23045	7.0107
GSU0775	NA	0.513681	9.27327	0.0204738	0.0682209	9.11823	9.12211	9.04201	9.4508	9.39137	9.35234
GSU0221	coxD	0.279194	5.98079	0.0206201	0.0686448	6.04592	5.93673	5.82362	6.0102	5.99929	6.0221
GSU1544	NA	0.250912	6.72981	0.0208128	0.0692227	6.79901	6.64223	6.65828	6.59963	6.5626	7.07546
GSU0516	NA	-0.220157	7.29432	0.0209258	0.0695344	7.57561	7.47368	7.45123	6.98926	6.92162	7.32421
GSU1279	nikMN	-0.228835	7.55373	0.0210266	0.069749	7.88694	7.76512	7.63635	7.23839	7.20232	7.56023
GSU2969	NA	0.279368	8.08669	0.021029	0.069749	8.08837	8.04652	7.98793	8.13635	8.03813	8.17581
GSU0499	NA	0.249335	7.28181	0.0211375	0.0700446	7.32706	7.23142	7.19889	7.34413	7.25909	7.28146
GSU0068	NA	-0.255884	6.6557	0.0213176	0.0705768	6.97032	6.80727	6.8534	6.45283	6.14508	6.65061
GSU0051	cas3-1	0.627132	9.87891	0.0213581	0.0706459	9.5977	9.45336	9.81049	10.1981	10.1403	9.7228
GSU2561	NA	-0.256846	6.99102	0.0216812	0.071649	7.29445	7.24531	7.10001	6.55234	6.56939	7.12423
GSU0362	NA	0.273171	7.17569	0.0217672	0.0718674	7.15982	7.14604	7.09397	7.2663	7.18086	7.14337
GSU0065	tadA	-0.241815	7.00953	0.0218243	0.0719903	7.35407	7.11148	7.20422	6.74072	6.56939	7.03185
GSU1198	serA	0.482199	9.04075	0.0218948	0.0721527	8.94474	8.87502	8.82141	9.22222	9.12594	9.11013
GSU1190	selU	0.274778	8.10685	0.0219135	0.0721527	8.10975	8.08927	7.9915	8.11233	8.08539	8.20889
GSUR004	GSUR004	-0.268901	5.13496	0.0220535	0.0725475	5.49306	5.30069	5.28757	4.96197	4.61095	5.08301
GSU2569	mnmA	-0.228591	7.39577	0.0221388	0.0727097	7.68437	7.65325	7.47696	7.05859	7.00477	7.45897
GSU3337	NA	-0.230385	7.06567	0.022143	0.0727097	7.35477	7.26882	7.20478	6.74733	6.71586	7.07058
GSU0416	fliK	-0.305442	8.25715	0.0224564	0.0736718	8.60371	8.51377	8.38687	7.87073	7.81733	8.29185
GSU0179	NA	0.303594	7.96975	0.0225398	0.0738782	7.91087	7.89955	7.91861	8.06521	7.99495	7.95265
GSU0767	NA	-0.221562	7.26411	0.0226252	0.0740909	7.53411	7.47054	7.40739	6.94391	6.90426	7.29408
GSU1976	NA	0.273679	7.92138	0.0228136	0.0746192	7.92676	7.88731	7.82227	7.97278	7.87192	8.00125
GSU2932	NA	-0.234457	6.94362	0.0228279	0.0746192	7.21724	7.20816	7.04071	6.58157	6.57024	7.00374
GSU0398	NA	-0.24153	6.52807	0.0228569	0.0746465	6.79319	6.72265	6.71323	6.17627	6.23219	6.49375
GSU0151	argD	-0.302011	8.26971	0.0230802	0.0753079	8.61522	8.48944	8.43349	7.86687	7.88355	8.27556
GSU3134	NA	-0.238317	7.51147	0.0234432	0.0764232	7.85671	7.69289	7.62573	7.13854	7.09815	7.61122
GSUC0128	GSUC0128	0.350712	3.0231	0.0235593	0.0767323	2.97362	2.84629	3.01532	3.16374	3.17746	2.927
GSU3374	rpe	-0.221994	7.46659	0.0236604	0.0769923	7.71695	7.69908	7.60403	7.17557	7.04857	7.52142
GSU0538	hspA-1	-0.249548	6.49381	0.0238759	0.0776237	6.7609	6.67946	6.69581	6.25772	6.18433	6.34151
GSU0116	NA	-0.26697	7.95449	0.0240716	0.0781895	8.24289	8.16863	8.13415	7.60309	7.53543	7.99798
GSU2936	NA	0.302986	7.10246	0.0242312	0.0786341	7.05149	7.05207	7.02684	7.29449	7.10284	6.98594
GSU3299	NA	-0.364281	8.66336	0.024252	0.0786341	9.03779	8.89143	8.87227	8.3184	8.15647	8.62722
GSU1789	NA	-0.230838	7.01458	0.0243394	0.0788466	7.25437	7.2439	7.17708	6.78113	6.59708	6.99861
GSUC0105	GSUC0105	0.417726	2.36758	0.02443	0.0790557	2.41901	2.32924	2.02779	2.49957	2.70886	2.16997
GSU0470	NA	-0.297926	8.281	0.0244477	0.0790557	8.59606	8.5259	8.44515	7.90421	7.90586	8.25908
GSUC0126	GSUC0126	0.352435	2.76088	0.0244849	0.0790715	2.71413	2.88157	2.43914	2.7691	2.95694	2.7869
GSU2305	NA	-0.232478	7.07476	0.0244964	0.0790715	7.36843	7.2914	7.19889	6.77408	6.6549	7.1238
GSU1925	NA	0.235735	7.69408	0.0245387	0.0791372	7.70568	7.6798	7.63032	7.69865	7.64277	7.77343
GSU0143	cinA	-0.276887	8.15356	0.0245756	0.0791857	8.4673	8.3787	8.31036	7.715	7.79902	8.19978
GSU0070	NA	-0.306059	8.30224	0.0246417	0.0793279	8.68292	8.4873	8.46877	8.0175	7.85256	8.24851
GSU0233	NA	-0.21856	7.48271	0.0247013	0.079449	7.7202	7.70279	7.6405	7.14584	7.10693	7.5472
GSU0665	rpsF	0.540978	7.53217	0.0247755	0.0796165	7.04343	7.0824	7.74198	7.78126	7.90418	7.14083
GSU2152	NA	-0.868588	9.6463	0.0250751	0.0805078	9.55875	10.4592	10.164	9.36083	9.29746	7.93225
GSU1750	infA	0.276397	5.8568	0.0251341	0.0806255	5.89287	5.7765	5.77165	5.99512	5.72749	5.92811
GSU1389	cse3	0.442986	8.05287	0.0252128	0.0807665	7.87093	8.1142	7.73831	8.3922	8.20634	7.71038
GSU0105	NA	-0.240545	6.36605	0.025233	0.0807665	6.68079	6.55249	6.50802	6.08046	6.02546	6.31324
GSU0746	NA	-0.234866	6.88198	0.0252614	0.0807665	7.15716	7.09654	7.03032	6.57076	6.4364	6.95883
GSUC0106	GSUC0106	0.382976	2.38716	0.0252675	0.0807665	2.49527	2.24144	2.15378	2.73078	2.10694	2.53197
GSU0633	NA	-0.222199	7.53812	0.025316	0.0808501	7.80555	7.74969	7.67909	7.25663	7.28046	7.42566
GSU2091	purC	0.258042	7.9617	0.025484	0.0813147	7.97658	7.94473	7.86151	7.92292	7.88831	8.14301
GSU1304	mcp34H-12	0.471563	9.0057	0.0255363	0.0813812	8.85912	8.83142	8.86085	9.19608	9.04572	9.10309
GSUR002	GSUR002	-0.268578	4.51599	0.0255499	0.0813812	4.75984	4.78069	4.67832	4.33777	4.1629	4.30879
GSU0933	upp	-0.216403	7.35377	0.0256684	0.0816865	7.58972	7.59974	7.48367	7.04059	6.95766	7.418
GSU0950	NA	-0.250994	7.78696	0.0257728	0.0819465	8.10713	8.02597	7.88651	7.3763	7.43209	7.84869
GSU0010	fgrL	0.52778	9.47592	0.0258372	0.082079	9.35797	9.272	9.23626	9.69565	9.63987	9.45854
GSU2284	NA	-0.258226	5.76078	0.0259535	0.0823762	6.0534	5.95341	5.94254	5.4867	5.30141	5.77618
GSU0126	yccM-1	-0.256437	8.00693	0.0260358	0.0825648	8.29243	8.21215	8.18385	7.65838	7.67934	7.97822
GSU0690	NA	-0.247956	6.52692	0.0261536	0.0828656	6.84246	6.73557	6.65664	6.08427	6.22468	6.56992
GSU1811	NA	0.228665	7.38717	0.0262338	0.0830468	7.41535	7.36414	7.32736	7.424	7.32579	7.43052
GSU2027	aroC	-0.241867	7.75179	0.0262582	0.0830513	8.06752	7.97039	7.86453	7.43447	7.3462	7.79026
GSU3292	NA	0.722985	8.56265	0.0262858	0.0830658	7.62428	7.83671	8.90408	8.97527	8.909	8.25869
GSU0401	mcp40H-12	0.552926	9.34993	0.0264019	0.08336	9.14389	9.16099	9.13625	9.54683	9.65562	9.18818
GSU0796	NA	-0.223452	6.98693	0.0264502	0.0834393	7.25162	7.21969	7.1108	6.62271	6.67157	7.01209
GSU0328	gspE	-0.322421	8.45927	0.0268065	0.0844896	8.76625	8.72335	8.6451	8.07767	8.10364	8.38287
GSU0585	ycgM	-0.22879	7.06687	0.0268465	0.0845418	7.36127	7.23455	7.23333	6.85927	6.6541	7.02316
GSU3418	NA	-0.303588	8.31692	0.0269855	0.0848405	8.65164	8.53031	8.50025	7.95341	7.84173	8.36487
GSU3467	NA	-0.244712	5.13306	0.0269883	0.0848405	5.46575	5.281	5.29705	4.86133	4.68787	5.15183
GSU2985	NA	-0.243803	7.01047	0.0271013	0.0851216	7.34731	7.21249	7.12004	6.57753	6.61934	7.13234
GSU1474	NA	0.234777	7.08189	0.0272145	0.0854028	7.08356	7.0125	7.08183	7.02583	7.06308	7.19075
GSU1552	NA	0.223223	7.12846	0.0273026	0.085605	7.16885	7.15898	7.01092	7.0759	7.06849	7.26175
GSU1741	gppA-1	0.209864	7.37479	0.02756	0.0863373	7.45191	7.36803	7.28005	7.3035	7.31168	7.51131
GSU1238	NA	-0.243658	6.3074	0.0275969	0.0863777	6.57654	6.57736	6.41477	6.01817	5.935	6.28365
GSU0543	NA	-0.224322	7.13218	0.027683	0.0865723	7.37808	7.36725	7.27313	6.82671	6.87372	7.04186
GSU1585	NA	0.269116	7.05826	0.0277996	0.0868398	6.93932	7.03128	7.07266	7.12198	7.06609	7.05045
GSU1450	NA	0.231244	7.20914	0.0278166	0.0868398	7.21416	7.21854	7.13598	7.26252	7.04797	7.34346
GSU2768	NA	0.499077	9.46412	0.0280809	0.0875188	9.36618	9.28605	9.22925	9.59813	9.59876	9.55523
GSU2688	NA	0.241645	5.29911	0.0280826	0.0875188	5.29299	5.31474	5.21826	5.32565	5.15782	5.46205
GSU0755	NA	-0.242853	6.52649	0.0281854	0.0877466	6.74679	6.74837	6.73045	6.30414	6.05479	6.52781
GSU0029	NA	0.288743	7.79719	0.0282043	0.0877466	7.83736	7.68978	7.71059	7.89259	7.8543	7.71465
GSU2158	NA	-0.226563	7.58628	0.0283231	0.0880406	7.82381	7.87113	7.68753	7.24733	7.20341	7.64712
GSU0707	sugE	-0.250702	5.53604	0.0283693	0.0881082	5.85523	5.76001	5.64697	5.26492	5.17128	5.4742
GSU1960	cysE-2	0.404339	7.80839	0.028607	0.0887702	7.30604	7.73288	7.93996	7.92425	7.99274	7.70952
GSU3466	yidC	-0.288941	8.26836	0.0287869	0.0892517	8.60166	8.45802	8.45648	7.91813	7.86296	8.26453
GSUC0125	GSUC0125	0.369295	2.29698	0.02883	0.0893088	2.34601	2.30346	1.99708	2.45324	1.96992	2.66034
GSU3229	NA	-0.237725	7.18504	0.0288697	0.089355	7.51134	7.36206	7.32272	6.83181	6.73788	7.29674
GSU0023	NA	0.264416	8	0.0289212	0.0894379	8.06567	7.92479	7.89608	8.04802	7.95239	8.06776
GSU1966	NA	0.307331	8.34175	0.0290462	0.0897475	8.35586	8.30671	8.17859	8.39527	8.35132	8.40083
GSU1352	tusA-1	-0.264197	5.59702	0.02931	0.0904853	5.91007	5.84885	5.70592	5.2172	5.14196	5.69434
GSU0712	NA	-0.230222	6.67887	0.0295268	0.0910625	6.98572	6.87994	6.80178	6.36092	6.2471	6.7566
GSU2382	trpG	-0.22694	7.08683	0.0295474	0.0910625	7.37188	7.3012	7.21427	6.72191	6.71815	7.15683
GSU3267	NA	0.326627	4.11683	0.0296956	0.0914082	4.16689	4.10358	3.87191	4.24223	4.25846	3.97832
GSU0607	selD	-0.228427	7.66326	0.0297102	0.0914082	7.96672	7.88423	7.76666	7.299	7.43162	7.59525
GSU0638	NA	0.228825	6.812	0.029968	0.0920824	6.78837	6.84686	6.744	6.80035	6.75362	6.90851
GSU0514	NA	-0.210737	7.27105	0.0299803	0.0920824	7.55592	7.4314	7.42983	6.96882	6.90963	7.30242
GSU0948	NA	-0.237412	7.86891	0.030266	0.0928556	8.16704	8.08044	8.00072	7.48824	7.56377	7.87793
GSU0848	frx-5	0.3601	6.34889	0.0302835	0.0928556	6.1869	6.19108	6.38098	6.38426	6.60619	6.17789
GSU0075	NA	-0.232717	7.78152	0.0303233	0.0928928	8.08837	7.95788	7.93288	7.45115	7.44738	7.7797
GSU3424	lpdA-3	-0.324689	8.4999	0.030347	0.0928928	8.82603	8.74656	8.68719	8.15614	8.07946	8.44692
GSU0169	NA	-0.331519	8.52197	0.0303943	0.0929585	8.87817	8.74037	8.71576	8.14935	8.0603	8.52342
GSU1961	NA	0.902516	9.81479	0.0304832	0.0931516	8.21241	9.28393	10.0549	10.1967	10.3507	9.50153
GSU3311	NA	-0.233376	7.79633	0.030641	0.0935547	8.10755	7.96063	7.95602	7.49897	7.40387	7.81726
GSU3329	NA	-0.288135	8.28202	0.0307396	0.0937766	8.60156	8.50237	8.45306	7.91734	7.86986	8.29907
GSU2530	rsgA	-0.266078	7.96321	0.0309615	0.0943737	8.24866	8.20361	8.11834	7.51773	7.58529	8.05254
GSU0033	dnaK	-0.428101	8.87647	0.0310114	0.0944461	9.23074	9.17728	9.11637	8.49172	8.35083	8.79178
GSU1120	NA	0.246966	6.77139	0.0311559	0.0948062	6.75669	6.71819	6.75283	6.77467	6.79478	6.78396
GSU0204	NA	-0.257368	8.16217	0.0314845	0.0957257	8.46515	8.36149	8.32897	7.91172	7.74004	8.12665
GSU0037	serS	-0.257451	8.17723	0.03154	0.0957359	8.45748	8.38486	8.35847	7.87979	7.8216	8.12494
GSU0387	uppP	-0.22063	7.71656	0.0315409	0.0957359	7.99386	7.90206	7.87231	7.45151	7.3318	7.71891
GSU0135	hemB	-0.257738	8.19258	0.0316874	0.0960997	8.46536	8.41853	8.36349	7.86383	7.83046	8.17684
GSU1096	pstB	-0.207072	7.44402	0.0320186	0.0970228	7.68271	7.67478	7.57378	7.18358	7.06369	7.45863
GSU2572	cysE-1	-0.207669	7.3171	0.0321253	0.0972646	7.58059	7.52083	7.45076	6.99281	6.92228	7.40325
GSU2218	cheW40H-2	-0.233972	6.64748	0.032154	0.09727	6.95075	6.88394	6.74284	6.33241	6.19315	6.73601
GSU0809	NA	0.222752	6.98627	0.0323045	0.0975949	7.05091	6.97658	6.88694	7.04743	6.84252	7.08209
GSU3491	NA	0.40351	5.88259	0.0323155	0.0975949	5.60211	5.79898	5.8801	6.06129	6.12678	5.6039
GSU0413	fliI	-0.258203	8.1738	0.0324176	0.0978216	8.48388	8.40747	8.29991	7.87869	7.76799	8.16628
GSU3282	cysG	0.233572	7.4369	0.0325184	0.0979993	7.44099	7.38041	7.42432	7.51632	7.36292	7.45046
GSU3334	NA	-0.230514	6.38683	0.0325308	0.0979993	6.67707	6.60533	6.50848	6.11807	5.99803	6.37931
GSU2306	purE-2	-0.221358	6.91659	0.0328146	0.0987719	7.22235	7.08839	7.05755	6.57076	6.53251	6.99159
GSU0322	gspK	-0.219089	7.20347	0.0330782	0.0994826	7.51758	7.36414	7.34322	7.0044	6.84112	7.11779
GSU3168	NA	-0.262429	8.02297	0.0331983	0.0997605	8.34349	8.24512	8.15589	7.57294	7.6508	8.11635
GSU2135	NA	-0.515321	12.1957	0.033338	0.100097	12.7539	12.3941	12.4293	11.7429	11.6039	12.0914
GSU0937	nifV	-0.255477	8.02147	0.0334174	0.100252	8.34419	8.23321	8.15314	7.70978	7.55438	8.0881
GSU3414	NA	-0.327622	8.55356	0.0337243	0.101089	8.91081	8.77986	8.73333	8.21091	8.0717	8.55123
GSU0694	NA	-0.222835	7.0479	0.0338863	0.10149	7.3046	7.25683	7.20338	6.66143	6.70819	7.1165
GSUC0024	GSUC0024	-0.317785	3.09939	0.0340341	0.101849	3.60679	3.36971	2.99474	2.81563	2.65879	2.996
GSU1087	NA	-0.233447	6.31423	0.0340868	0.101922	6.55322	6.5438	6.47961	6.00519	5.94548	6.32223
GSU0156	argH	-0.298196	8.37896	0.0341171	0.101928	8.67763	8.61168	8.5721	7.98861	7.96113	8.40877
GSU0732	rnk-1	-0.218336	7.04099	0.0341506	0.101944	7.30508	7.21566	7.21649	6.6923	6.70279	7.08165
GSU0348	nuoK-1	-0.247447	5.72979	0.034248	0.102106	6.05168	5.8768	5.90926	5.46934	5.42825	5.59898
GSU0472	NA	-0.22149	6.90818	0.0342614	0.102106	7.22107	7.08018	7.04196	6.61484	6.47217	6.98075
GSU2560	NA	-0.235543	7.6217	0.0342931	0.102116	7.87645	7.86471	7.76267	7.17513	7.25066	7.75004
GSU0903	NA	-0.236281	6.32691	0.0344396	0.102468	6.66399	6.51554	6.43782	5.98802	5.94939	6.36633
GSU3192	NA	-0.241131	5.97811	0.0344821	0.10251	6.32864	6.1153	6.13111	5.66116	5.57722	6.0101
GSU0949	NA	-0.258978	7.89931	0.0345195	0.102537	8.25279	8.11312	8.00072	7.44376	7.55951	7.973
GSU2783	NA	-0.244678	7.22023	0.0346706	0.102896	7.51384	7.48949	7.30638	6.78406	6.79333	7.37367
GSU0127	ttcA	0.287369	8.16091	0.0347219	0.102896	8.13827	8.10101	8.09194	8.25356	8.18743	8.11936
GSU0784	hybB	-0.265015	8.17522	0.0347258	0.102896	8.48228	8.4115	8.31127	7.75524	7.79215	8.24969
GSU3274	NA	0.223449	6.95451	0.0348635	0.103182	7.00926	6.92573	6.88275	6.97856	6.90561	6.99159
GSU0237	NA	-0.230525	6.4771	0.0348798	0.103182	6.82678	6.6448	6.58704	6.12085	6.17879	6.46699
GSU0631	NA	-0.207946	7.56415	0.0352112	0.104031	7.84218	7.73529	7.71511	7.28997	7.28408	7.4922
GSU2237	rpoZ	0.242282	5.97464	0.0352749	0.104031	5.9358	5.99629	5.91474	5.98701	5.90175	6.0824
GSU1541	NA	0.248211	7.38369	0.0352754	0.104031	7.39423	7.37114	7.30063	7.29079	7.06068	7.81752
GSU3254	NA	0.506857	9.81262	0.0353087	0.104031	9.65327	9.60183	9.65448	9.97068	9.96405	9.86293
GSU0082	rluD	-0.249307	8.01494	0.035325	0.104031	8.29352	8.23165	8.17759	7.61859	7.76096	7.96704
GSU0434	NA	0.308286	8.4197	0.0353396	0.104031	8.39732	8.36643	8.3101	8.45325	8.42245	8.51136
GSU0323	gspJ	-0.211682	7.20593	0.0355003	0.104419	7.4814	7.40082	7.34118	6.96779	6.86132	7.15641
GSU3312	hemH	-0.225953	7.80687	0.0355629	0.104518	8.09618	8.01078	7.93962	7.55626	7.40577	7.80182
GSU2173	NA	0.720627	6.62119	0.0361342	0.106111	5.68511	6.55204	6.53232	6.7569	7.39194	5.77945
GSU1988	NA	0.235389	6.06171	0.0361923	0.10619	6.10132	6.00698	6.0133	6.08617	5.92841	6.2081
GSU1055	NA	-0.233565	7.75981	0.0362197	0.10619	8.07995	7.95856	7.87653	7.39212	7.37363	7.83881
GSU2048	NA	0.233918	6.75195	0.036255	0.106207	6.6726	6.75908	6.75398	6.74313	6.72653	6.81612
GSU0017	mfd	0.521072	10.345	0.0363189	0.106259	10.2246	10.1492	10.1111	10.5502	10.4872	10.3668
GSU3225	NA	0.296139	8.36509	0.0363317	0.106259	8.37192	8.32324	8.23519	8.37677	8.39929	8.42658
GSUC0067	GSUC0067	0.350788	2.33433	0.036439	0.106487	2.3683	2.37947	2.02779	2.18211	2.60692	2.44689
GSU0117	NA	-0.278549	8.27435	0.0365379	0.106689	8.62518	8.4898	8.40465	7.963	7.86193	8.25654
GSU2295	NA	0.236669	6.72418	0.036838	0.107409	6.69702	6.71738	6.68902	6.80784	6.64288	6.74718
GSU3140	NA	0.444728	9.17284	0.0368677	0.107409	9.10564	9.0021	8.99422	9.3078	9.23756	9.27066
GSU2096	cooF	0.211564	7.21397	0.0368736	0.107409	7.25212	7.24361	7.11885	7.12059	7.1438	7.38264
GSU1148	NA	0.489409	9.33792	0.0370383	0.107802	9.04451	9.2232	9.2331	9.49783	9.50434	9.3394
GSU1365	NA	-0.249284	7.96334	0.0371312	0.107986	8.18416	8.2052	8.15676	7.63749	7.54537	8.00962
GSU3289	NA	0.219994	7.55381	0.0371758	0.108028	7.55167	7.53912	7.52842	7.6107	7.446	7.61153
GSU0983	NA	0.197117	7.298	0.0372227	0.108078	7.35338	7.31767	7.21899	7.2486	7.22616	7.40255
GSU1329	yadB	-0.215183	7.46695	0.0372691	0.108125	7.76359	7.68147	7.56617	7.07446	7.09285	7.58315
GSU2518	NA	0.211565	6.82512	0.0373282	0.10821	6.84179	6.82323	6.78315	6.77937	6.76402	6.93609
GSU1845	NA	0.607494	8.8928	0.037409	0.108357	8.41226	8.49728	8.97186	8.90157	9.46379	8.59112
GSU1526	apt	0.217388	6.84533	0.0375227	0.108599	6.88495	6.84686	6.76845	6.87419	6.7469	6.92286
GSU1766	xseB	-0.237341	5.54914	0.037629	0.108812	5.79067	5.78274	5.71144	5.27661	5.15782	5.53472
GSU2626	NA	0.377671	8.82062	0.0376566	0.108812	8.83147	8.69822	8.62985	8.84312	8.83641	9.00826
GSUC0070	GSUC0070	0.299938	2.7562	0.0377035	0.108861	2.76542	2.64884	2.7092	2.70135	2.87158	2.86276
GSUC0178	GSUC0178	0.300413	2.80424	0.0384476	0.110921	2.74285	2.8699	2.65122	2.86069	2.86055	2.85452
GSU0708	emrE	-0.225298	6.44704	0.0384805	0.110927	6.7286	6.65588	6.58058	6.20014	6.01927	6.46158
GSU0611	purE-1	0.240823	7.21202	0.0385159	0.11094	7.26059	7.19068	7.1108	7.29162	7.18252	7.1846
GSU2447	NA	-0.231664	7.24112	0.0385733	0.111017	7.50611	7.49827	7.35159	6.84869	6.80273	7.38729
GSU2389	NA	0.277589	8.30733	0.0386134	0.111044	8.30945	8.26097	8.21712	8.25081	8.27599	8.48959
GSU3373	rsmB	-0.281058	8.29588	0.0388505	0.111637	8.61463	8.49384	8.48015	7.95315	7.86123	8.32408
GSU3302	NA	-0.321556	8.58073	0.0390092	0.111871	8.94064	8.78947	8.7669	8.17545	8.13402	8.61371
GSU2335	usp-4	0.206998	7.08779	0.0390237	0.111871	7.1807	7.08587	6.9769	7.0283	6.97375	7.26097
GSU0252	NA	-0.254078	3.80663	0.0390248	0.111871	4.15839	3.99501	3.91362	3.47328	3.3842	3.83918
GSU3327	NA	0.254825	6.18539	0.0391186	0.112051	6.18585	6.19518	6.07892	6.22965	6.19095	6.1853
GSU3397	NA	-0.222896	6.3928	0.0392143	0.112168	6.68227	6.59916	6.51662	6.16733	6.02916	6.32967
GSU1504	xapG	1.00474	10.5632	0.0392214	0.112168	8.75466	9.48984	10.9756	10.9461	11.2114	10.1663
GSU0192	NA	-0.239061	5.80265	0.0393471	0.112438	6.12769	5.94301	5.97573	5.56231	5.37303	5.7892
GSU1222	NA	0.314887	8.39473	0.0395908	0.113045	8.3382	8.4076	8.23889	8.52622	8.36749	8.4128
GSU1121	NA	0.292612	8.26293	0.0399565	0.113999	8.29304	8.20897	8.12767	8.33407	8.28916	8.25752
GSU3449	frx-4	-0.229032	5.35142	0.0403558	0.115048	5.64459	5.55676	5.47843	5.11116	4.96268	5.31526
GSU2456	lpxH	0.212411	7.65602	0.0404675	0.115275	7.7211	7.65919	7.55918	7.50714	7.63955	7.82255
GSU2949	NA	-0.212616	7.65415	0.0407373	0.115952	7.95572	7.84753	7.76628	7.31001	7.27735	7.73526
GSU0104	NA	-0.22612	6.41735	0.0408903	0.116296	6.75316	6.57197	6.54962	6.16284	5.98539	6.44179
GSU0397	NA	-0.192169	7.3237	0.0412368	0.117097	7.61207	7.51779	7.41926	7.07972	6.98395	7.30696
GSU2246	wbjB	-0.479095	8.61382	0.0412707	0.117097	8.5516	8.97564	9.1752	8.3101	8.43296	7.88679
GSU3442	NA	-0.205347	6.73167	0.0412975	0.117097	7.01868	6.91973	6.85269	6.43208	6.40636	6.73433
GSU0915	NA	-0.202857	6.93028	0.0413017	0.117097	7.1786	7.14029	7.06497	6.64284	6.60949	6.92089
GSU1610	NA	0.236646	7.98296	0.0417163	0.118143	8.04203	7.96389	7.8753	7.94166	7.9449	8.09881
GSU2918	tklB	-0.233085	7.77725	0.0417358	0.118143	8.07276	7.99577	7.89885	7.38134	7.3857	7.88578
GSU0243	NA	-0.195267	7.48202	0.0418874	0.118479	7.80793	7.60942	7.6089	7.22338	7.15061	7.4671
GSU3314	NA	-0.234695	8.02138	0.0420468	0.118836	8.34161	8.19764	8.16196	7.76446	7.66831	7.9625
GSU1595	dut	0.222052	6.49089	0.0421066	0.118912	6.55929	6.50851	6.36102	6.51265	6.36987	6.60777
GSU0286	NA	-0.319163	8.63931	0.0422966	0.119356	8.95782	8.8763	8.83658	8.23678	8.21286	8.65549
GSU0704	NA	-0.232845	7.90178	0.0423678	0.119463	8.1747	8.11544	8.05079	7.57226	7.53109	7.93372
GSU3473	NA	-0.234412	6.04798	0.0424122	0.119495	6.39257	6.19342	6.19056	5.79952	5.59729	6.06912
GSU3533	NA	0.263863	5.96369	0.0424888	0.119532	5.99371	5.91419	5.87589	5.84845	5.68747	6.39926
GSU1521	ihfA-1	0.233218	6.18155	0.0425199	0.119532	6.19368	6.2281	6.06109	6.22621	6.01679	6.33338
GSU2317	NA	0.412777	8.90623	0.0425437	0.119532	8.85624	8.78831	8.7131	9.01556	8.946	9.01855
GSU2772	NA	0.277133	8.00522	0.0425577	0.119532	7.89079	7.92373	8.05251	7.82028	8.12656	8.13941
GSU0332	pepA	-0.270779	8.34514	0.0429544	0.120553	8.65976	8.5446	8.51827	8.03996	7.95855	8.30928
GSU0658	clpB	-0.414167	9.114	0.0430346	0.120684	9.47558	9.37649	9.36684	8.75112	8.63161	8.99076
GSU2134	NA	-0.439648	9.25914	0.0435691	0.12201	9.69947	9.44552	9.53588	8.89184	8.90766	8.95437
GSU3359	NA	-0.230644	7.97413	0.0435749	0.12201	8.24941	8.18549	8.11997	7.66379	7.64317	7.95337
GSU2939	NA	0.303263	8.48449	0.043641	0.1221	8.52083	8.42003	8.33551	8.48364	8.44155	8.65727
GSUC0004	GSUC0004	-0.279357	3.13694	0.0438273	0.122527	3.40233	3.42256	3.26342	2.88707	2.49721	3.20475
GSU1272	pyrC	-0.233059	7.92923	0.0439369	0.122738	8.23306	8.15473	8.03482	7.61793	7.56589	7.93689
GSU3085	yqfO	-0.243309	8.11032	0.0442914	0.123633	8.38177	8.35497	8.24394	7.82598	7.64237	8.17084
GSU1873	pepF	0.395635	8.84386	0.044391	0.123802	8.76257	8.77068	8.66558	8.99752	8.90699	8.84627
GSU1273	carA	-0.22278	7.86202	0.0444208	0.123802	8.13069	8.11837	7.95701	7.5418	7.48558	7.9061
GSU0512	NA	-0.304056	8.56145	0.0447227	0.124548	8.87793	8.80602	8.73294	8.21633	8.15788	8.52715
GSU2416	mvhQ	0.206408	7.02442	0.0447629	0.124564	7.0844	7.00119	6.96934	7.00189	6.94074	7.1268
GSU3423	tkt	-0.40952	8.99438	0.0450059	0.125138	9.37745	9.25241	9.22408	8.50863	8.56923	8.93997
GSU2585	NA	-0.248995	5.4452	0.0450387	0.125138	5.76988	5.66027	5.5586	5.03849	4.99079	5.58536
GSU3120	NA	-0.203816	6.88264	0.0451193	0.125266	7.14537	7.10185	6.99514	6.55782	6.53251	6.93462
GSU0157	NA	-0.200142	7.59707	0.0452124	0.125428	7.90675	7.75247	7.7208	7.25663	7.28253	7.63636
GSU2163	NA	0.481976	6.56337	0.0453008	0.12555	6.12442	6.17577	6.78502	6.60692	7.03023	6.21052
GSU0149	NA	-0.238048	8.05915	0.0453515	0.12555	8.3355	8.25971	8.22501	7.70731	7.66514	8.12472
GSUC0083	GSUC0083	0.27204	2.97359	0.0453605	0.12555	2.97362	2.9933	2.85332	2.82475	2.99779	3.21122
GSU2154	NA	-0.574784	8.81714	0.0454627	0.125736	8.62151	9.39746	9.35339	8.39201	8.70032	7.90236
GSU0002	recF	-0.232251	8.05584	0.0457138	0.126334	8.3657	8.25384	8.18229	7.74446	7.68716	8.06999
GSU0685	hpnH	0.299334	8.25363	0.0457515	0.126341	8.2704	8.1937	8.12678	8.33826	8.32472	8.18302
GSU0437	NA	-0.259891	8.24687	0.0460079	0.126881	8.5601	8.47351	8.37933	7.85439	7.87363	8.2966
GSU0250	NA	-0.223164	6.49273	0.0460308	0.126881	6.81025	6.68238	6.60582	6.25012	6.02175	6.5439
GSU1678	NA	0.457667	9.38981	0.0460604	0.126881	9.25187	9.19944	9.27464	9.5483	9.51086	9.40571
GSU0630	NA	-0.201152	7.18856	0.0460873	0.126881	7.49433	7.3461	7.31496	6.94757	6.87166	7.13149
GSU1043	NA	0.451879	9.41918	0.0464078	0.127666	9.33068	9.28832	9.20986	9.56643	9.51954	9.46776
GSU1251	NA	0.485337	10.8781	0.0464453	0.127672	10.7594	10.7618	10.6245	10.9848	10.9884	11.0118
GSU3345	NA	-0.230995	6.33452	0.0466106	0.128028	6.66399	6.54105	6.42827	5.98498	5.90846	6.43352
GSUR034	GSUR034	-0.289171	3.16628	0.0466578	0.128055	3.63157	3.28879	3.24611	2.99612	2.53934	3.13847
GSU0251	NA	-0.227653	6.62648	0.0466912	0.128055	6.94459	6.8334	6.72811	6.27863	6.14962	6.77089
GSU2901	NA	-0.214438	7.23405	0.0467722	0.128057	7.57202	7.42544	7.31185	6.92811	6.78897	7.33682
GSU1467	korD	0.571133	6.65306	0.0468088	0.128057	5.89799	6.15969	6.98539	6.73951	7.17141	6.29358
GSU0439	NA	-0.20216	7.66669	0.0468204	0.128057	7.9451	7.88767	7.75943	7.44042	7.29077	7.65099
GSU0518	aplD	-0.297502	8.48287	0.0468339	0.128057	8.78035	8.73274	8.65916	8.12762	8.1231	8.42623
GSU1018	NA	0.198845	7.11953	0.0469405	0.128252	7.19584	7.10869	7.0479	7.06871	7.02344	7.25394
GSU3620	NA	-0.23511	5.60633	0.0471208	0.128647	5.86375	5.81883	5.7724	5.30297	5.14196	5.6874
GSU1301	cheW34H-3	0.281488	5.19239	0.0472218	0.128734	5.16619	4.99854	5.25873	5.27993	5.26002	5.1092
GSU1776	oxpG	0.280052	6.14825	0.0472238	0.128734	6.13638	6.1153	6.05675	6.19399	6.27021	6.034
GSU3000	cbiX	-0.208594	6.63843	0.0473838	0.128997	6.88399	6.87339	6.75857	6.32036	6.25765	6.70429
GSU2274	NA	-0.213672	6.50211	0.0473919	0.128997	6.76861	6.69936	6.64637	6.16823	6.13482	6.56235
GSU0880	NA	-0.302197	8.51459	0.0475021	0.129153	8.83281	8.75748	8.68347	8.09522	8.14486	8.51952
GSU1931	NA	0.20197	7.50879	0.0475205	0.129153	7.49581	7.49401	7.52102	7.51597	7.41192	7.58502
GSU0064	NA	-0.265962	8.28048	0.0476113	0.129266	8.62335	8.44173	8.45518	7.98123	7.84628	8.29089
GSU3504	NA	-0.232257	6.77944	0.0476873	0.129266	6.90955	7.05819	6.99287	6.53992	6.5472	6.57368
GSU2149	NA	-0.226121	6.48567	0.0476917	0.129266	6.66098	6.77753	6.63644	6.21497	6.2354	6.34665
GSU3508	NA	-0.243729	5.66284	0.0477051	0.129266	6.05912	5.77728	5.79117	5.34798	5.20001	5.74088
GSU3169	NA	-0.214922	6.8778	0.04807	0.130119	7.17755	7.09059	6.9746	6.47908	6.50708	6.9958
GSU0621	NA	0.249992	7.88309	0.048092	0.130119	7.96581	7.83446	7.75867	7.88716	7.94621	7.84584
GSUC0096	GSUC0096	0.30794	2.50039	0.0482061	0.13033	2.37566	2.48264	2.49149	2.6713	2.40909	2.5827
GSU2283	NA	-0.188834	7.49646	0.0483843	0.130714	7.76377	7.68147	7.6186	7.23498	7.13008	7.52759
GSU0418	NA	-0.208346	6.51527	0.0486897	0.13144	6.81533	6.72063	6.60921	6.23394	6.15302	6.5304
GSU0005	NA	-0.31985	8.69943	0.0490685	0.132293	9.00926	8.94782	8.89491	8.33207	8.32698	8.63054
GSU0547	mutS-2	-0.400876	9.04647	0.0490788	0.132293	9.38345	9.3346	9.28142	8.56231	8.66608	8.96098
GSU0284	NA	-0.212711	6.41753	0.0491753	0.132454	6.64814	6.60533	6.60412	6.09939	6.08117	6.43629
GSU2677	NA	0.264022	8.34293	0.0492619	0.132517	8.42062	8.24512	8.2491	8.31294	8.24689	8.54629
GSU3173	tssC	0.312109	8.61515	0.0492721	0.132517	8.62508	8.51705	8.51149	8.71691	8.55047	8.70871
GSU3170	NA	-0.207756	7.66114	0.0493706	0.132683	7.94123	7.85161	7.79166	7.37047	7.22401	7.75392
GSU0087	hdrE	0.259699	8.14058	0.0496199	0.133254	8.16611	8.06374	8.08572	8.19031	8.16125	8.11678
GSU1983	NA	0.203811	7.61015	0.0496759	0.133306	7.70295	7.60525	7.50769	7.64169	7.36682	7.80716
GSU2628	bioH	0.242533	8.20556	0.0502077	0.134633	8.2934	8.16565	8.07932	8.13955	8.18134	8.34038
GSU0824	NA	-0.197991	6.82651	0.05057	0.135504	7.04372	7.02274	6.9987	6.53645	6.4576	6.87226
GSU1328	NA	-0.236314	5.83399	0.0506938	0.135735	6.15092	6.09916	5.8843	5.4175	5.49041	5.90935
GSU1763	NA	-0.227987	5.72934	0.0509216	0.136243	6.06595	5.96442	5.77843	5.42202	5.34955	5.75311
GSU3002	cbiQ	-0.212729	7.56238	0.0510855	0.136581	7.81285	7.79299	7.68873	7.14174	7.1897	7.70409
GSU1347	cysU	-0.211113	7.71547	0.0514312	0.137403	7.93658	7.94404	7.87037	7.35007	7.33579	7.8199
GSU3068	murC	0.33687	8.73432	0.0517231	0.138081	8.6962	8.66623	8.60758	8.86858	8.67102	8.82338
GSU0484	folE	0.2742	7.98652	0.0518061	0.138201	7.95096	7.89596	7.97879	8.04632	8.06931	7.89133
GSU0717	NA	-0.221431	6.23204	0.0518467	0.138207	6.50918	6.39559	6.40895	5.93422	5.80147	6.30269
GSU1434	NA	-0.184195	7.47727	0.0521569	0.138931	7.765	7.62707	7.60678	7.21992	7.12951	7.49418
GSU3135	lspA	-0.204347	6.61516	0.0522168	0.138988	6.91933	6.79074	6.73006	6.32117	6.21389	6.68352
GSU1673	NA	0.243654	5.32859	0.0522605	0.139002	5.36219	5.27549	5.27269	5.4503	5.25371	5.31376
GSU0081	NA	-0.217323	6.15304	0.0525119	0.139568	6.43367	6.35013	6.28627	5.84059	5.89771	6.07798
GSU0113	atpD	-0.273424	8.38513	0.0525787	0.139643	8.71824	8.59926	8.52837	8.03136	8.02089	8.37029
GSU2653	NA	0.441557	9.55525	0.052663	0.139764	9.45761	9.41713	9.37973	9.64204	9.62925	9.69431
GSU2186	NA	-0.189102	7.32993	0.0529159	0.140332	7.61732	7.53151	7.41491	6.99634	6.96541	7.42531
GSU2705	moaB	0.181296	7.34499	0.0530217	0.140509	7.44712	7.32863	7.28032	7.2709	7.25383	7.47282
GSUC0101	GSUC0101	0.298362	2.52257	0.0530895	0.140586	2.64885	2.50543	2.26106	2.59867	2.59365	2.54226
GSU1535	recD	0.323074	8.73306	0.0532194	0.140827	8.72726	8.69606	8.56547	8.69234	8.71303	8.94967
GSU3010	cobU	-0.2086	6.93563	0.0535038	0.141476	7.26777	7.08681	7.05164	6.56669	6.53944	7.05988
GSU1900	NA	0.670969	8.90255	0.0536166	0.141597	8.04996	8.38268	9.16668	9.2554	9.36135	8.37228
GSU1048	NA	-0.192215	6.98661	0.0537158	0.141597	7.28154	7.16645	7.08943	6.66334	6.69427	7.00048
GSU3004	cbiMN	-0.236694	7.93272	0.053736	0.141597	8.22213	8.17457	8.04158	7.56955	7.49721	8.046
GSU3536	NA	0.192363	7.29704	0.0537375	0.141597	7.33863	7.28537	7.27019	7.26294	7.24855	7.35189
GSU1872	NA	0.202258	7.13099	0.0537455	0.141597	7.1828	7.12442	7.07388	7.13258	7.06549	7.18008
GSU2994	cbiF	-0.207797	7.69985	0.0538075	0.141657	7.99326	7.90938	7.79706	7.29572	7.35998	7.80663
GSU0399	NA	-0.220396	6.29051	0.0539684	0.141863	6.59753	6.47377	6.41623	5.90333	5.95199	6.36126
GSU0443	NA	-0.262903	8.29336	0.054017	0.141863	8.60596	8.54219	8.4077	7.94297	7.88763	8.33058
GSU2565	NA	-0.202198	7.43228	0.0540403	0.141863	7.72687	7.64579	7.51629	7.09252	7.00728	7.56592
GSU3628	pgk	0.401185	8.56665	0.0540475	0.141863	8.25079	8.44358	8.62149	8.76185	8.75105	8.34278
GSU0817	NA	-0.190262	7.52213	0.0540823	0.141863	7.75604	7.71751	7.66919	7.29736	7.11391	7.55325
GSU1695	thrC	0.307953	8.46494	0.0542486	0.142196	8.43609	8.43865	8.33487	8.52255	8.54079	8.43662
GSU2174	NA	0.690507	6.64291	0.0545377	0.142814	5.80776	6.48145	6.63229	6.72252	7.46023	5.66404
GSU0626	gmd	-0.190129	7.51795	0.0545904	0.142814	7.78947	7.7118	7.62823	7.32013	7.1952	7.43915
GSU2550	dprA	-0.222603	7.84273	0.054603	0.142814	8.12169	8.06518	7.96265	7.44191	7.44369	7.97703
GSU0786	hybP	-0.206593	7.05997	0.0547091	0.142988	7.31946	7.27131	7.18817	6.69043	6.67236	7.18049
GSU2025	aroB	-0.196304	7.44124	0.0551321	0.143914	7.7465	7.66848	7.49034	7.11083	7.05766	7.54016
GSU1056	NA	-0.205136	6.52327	0.0551431	0.143914	6.81499	6.68986	6.66073	6.22362	6.13825	6.58119
GSU0861	NA	-0.194208	6.96961	0.0553687	0.144398	7.22921	7.14059	7.12033	6.62009	6.63399	7.04503
GSU2546	NA	-0.211401	6.0587	0.0555925	0.144877	6.31532	6.29505	6.16834	5.77736	5.73355	6.03308
GSU3102	murA	-0.261881	8.32982	0.0557468	0.145082	8.62171	8.5181	8.52445	7.96429	7.91455	8.39073
GSU0320	gspM	-0.193988	6.87795	0.0557514	0.145082	7.15662	7.03095	7.02589	6.58224	6.60867	6.83925
GSU0934	NA	-0.197211	7.06204	0.0558475	0.145228	7.32967	7.25767	7.18477	6.75869	6.67551	7.13744
GSU2946	czcR	-0.201557	7.12389	0.055901	0.145262	7.44777	7.30851	7.20506	6.76226	6.76624	7.21909
GSU2379	trpB2	-0.23496	7.99497	0.0562349	0.146025	8.29522	8.21561	8.11223	7.60574	7.5752	8.11958
GSU0572	NA	-0.220287	7.9568	0.0564627	0.146511	8.23647	8.16803	8.0839	7.64588	7.65559	7.92342
GSU3385	pckA	-0.308702	8.66544	0.0565801	0.14662	9.02535	8.89125	8.81739	8.30623	8.22474	8.67155
GSU2513	NA	0.198353	7.11684	0.0565859	0.14662	7.20465	7.08996	7.0504	7.1522	6.96347	7.21588
GSU3180	NA	-0.247605	8.04556	0.0566822	0.146764	8.40734	8.20346	8.17859	7.68243	7.54192	8.19835
GSU1182	malQ	0.309661	8.51848	0.056728	0.146778	8.51762	8.45826	8.39241	8.62553	8.53255	8.50923
GSU0756	mcp40H-24	-0.301042	8.54551	0.0569727	0.147294	8.85411	8.78035	8.73061	8.11163	8.10071	8.63219
GSU1982	NA	0.224368	7.92061	0.0570091	0.147294	7.97507	7.87149	7.86754	7.88988	7.71116	8.17829
GSU1431	NA	0.300917	8.55491	0.0570756	0.14736	8.58033	8.47014	8.44123	8.62732	8.53949	8.61096
GSU1354	NA	0.212034	6.23985	0.0572034	0.147479	6.28537	6.2241	6.18376	6.11714	6.20846	6.39926
GSU2324	NA	-0.24386	5.34775	0.0572094	0.147479	5.64306	5.64238	5.39942	4.99468	4.82473	5.50346
GSU3078	mraZ	-0.200484	6.56044	0.057244	0.147479	6.81972	6.71412	6.73588	6.33241	6.19095	6.54198
GSU0798	NA	-0.188428	7.24481	0.0577467	0.148593	7.51321	7.41895	7.37566	6.95382	6.92162	7.26408
GSU1692	nusB	-0.222504	6.07574	0.0578096	0.148593	6.38348	6.23209	6.23016	5.84509	5.58896	6.12838
GSU1449	NA	0.241983	5.75369	0.057813	0.148593	5.80776	5.75764	5.62119	5.84621	5.70453	5.74088
GSU1237	NA	-0.235127	8.10953	0.0578411	0.148593	8.39969	8.35967	8.20668	7.73178	7.68911	8.22495
GSU2435	aceF	-0.242527	8.04588	0.0579459	0.148757	8.33561	8.28258	8.168	7.59778	7.63995	8.19571
GSU2465	NA	-0.197768	7.52132	0.0580914	0.14896	7.86849	7.6875	7.5908	7.16078	7.15964	7.62521
GSU1495	pilR	0.360829	8.45267	0.0581075	0.14896	8.24704	8.2081	8.58205	8.5828	8.58461	8.33669
GSU1469	korB	0.649002	8.88961	0.0581569	0.148981	8.11044	8.30887	9.18169	9.06117	9.44198	8.44624
GSU3313	NA	-0.343896	8.83193	0.0587837	0.15048	9.16957	9.07264	9.03911	8.4366	8.42268	8.78638
GSU0326	gspG	-0.204694	6.34884	0.0589035	0.150633	6.5991	6.57152	6.47079	6.07091	5.98157	6.37067
GSUC0076	GSUC0076	0.322258	2.45003	0.0589272	0.150633	2.63053	2.48264	2.01762	2.66115	2.45382	2.41364
GSU1888	lptB	0.199762	7.11646	0.0589931	0.150695	7.21647	7.14241	6.98017	7.10569	7.04979	7.17719
GSU0632	NA	-0.175479	7.34464	0.0592358	0.151208	7.62582	7.51358	7.44934	7.09158	7.03453	7.3346
GSU1384	cas3-2	0.463283	9.75041	0.0593664	0.151435	9.54826	9.69056	9.55593	9.98449	9.83075	9.72534
GSU1308	NA	0.218502	5.96238	0.0596016	0.151927	6.01623	5.90422	5.9304	6.0112	5.75456	6.13008
GSU3187	frx-6	0.252669	6.14431	0.0597604	0.152225	6.16955	6.04183	6.12639	6.21236	6.18211	6.07
GSU1910	ilvN	0.199475	6.87054	0.0598787	0.152419	6.91176	6.89225	6.80029	6.91	6.75213	6.93022
GSU0128	priA	0.436089	9.43566	0.0601763	0.153068	9.35942	9.29998	9.24629	9.5722	9.58175	9.41292
GSU3390	NA	-0.1919	7.6722	0.0602304	0.153098	7.96123	7.83502	7.79854	7.46033	7.28717	7.66666
GSU2330	NA	-0.212375	4.94918	0.060374	0.153355	5.26653	5.19129	4.98388	4.68712	4.6595	4.86668
GSU0025	NA	-0.226696	8.16927	0.0607481	0.154197	8.44737	8.34407	8.34303	7.8858	7.77535	8.18897
GSUC0115	GSUC0115	0.280665	2.41587	0.0612617	0.155391	2.468	2.39583	2.27819	2.38083	2.40909	2.6025
GSU2982	NA	0.417739	9.42523	0.0613504	0.155507	9.36566	9.30492	9.2353	9.5672	9.45178	9.52044
GSU0071	NA	-0.1945	6.92627	0.0615785	0.155976	7.232	7.04171	7.08427	6.6627	6.51853	6.98736
GSU0056	NA	-0.214194	5.68363	0.0617937	0.156336	5.97748	5.83016	5.84748	5.38855	5.39614	5.62946
GSU2815	NA	0.433594	9.56432	0.0618135	0.156336	9.44472	9.41512	9.43346	9.75541	9.56994	9.64548
GSU3411	pcrA	-0.404644	9.2907	0.0618633	0.156336	9.62828	9.55906	9.54933	8.81749	8.82156	9.27404
GSU2805	nifX	-0.208063	6.82208	0.0618938	0.156336	7.08692	7.0511	6.9289	6.52109	6.33641	6.96171
GSU2243	NA	-0.208368	7.5133	0.0621309	0.156726	7.80163	7.724	7.61565	7.12105	7.08042	7.68825
GSU2870	rpmG	-0.214948	5.34348	0.0621352	0.156726	5.59582	5.60417	5.43613	4.9886	4.95233	5.43745
GSU3565	NA	-0.208267	6.38347	0.0623749	0.157221	6.61589	6.63836	6.49343	6.11807	6.13023	6.27287
GSU3155	nrfH	-0.200604	7.04948	0.0625327	0.157509	7.32136	7.26492	7.15262	6.74673	6.61031	7.16434
GSU0718	NA	-0.322218	8.76551	0.0625926	0.15755	9.05486	9.02397	8.97416	8.39355	8.30807	8.77729
GSU2544	yggS	-0.192484	7.38023	0.062703	0.157718	7.67378	7.60547	7.43867	7.02978	6.98459	7.51229
GSU0956	NA	-0.212541	6.62128	0.0627689	0.157774	6.93092	6.77363	6.76504	6.42609	6.09065	6.69163
GSU3044	flgN	-0.203899	6.59189	0.0629342	0.15808	6.8619	6.78298	6.72578	6.23479	6.19425	6.71342
GSU0926	NA	-0.203458	7.87982	0.0633202	0.158939	8.13679	8.07379	8.02391	7.55694	7.50962	7.94999
GSU0936	NA	-0.197855	6.89068	0.0635605	0.159431	7.20645	7.07892	6.97131	6.51899	6.53944	6.99393
GSU2865	rplJ	-0.191838	6.87741	0.0637322	0.159751	7.16885	7.07257	6.96835	6.60692	6.47489	6.94435
GSU2993	cbiG	-0.232563	8.10035	0.0638596	0.159959	8.37261	8.32498	8.23875	7.67519	7.71039	8.23271
GSU0297	cheW64H-1	0.522908	8.37678	0.063945	0.160062	7.65596	8.08927	8.62442	8.53754	8.81461	7.96298
GSU0978	NA	-0.216913	5.57657	0.0641492	0.160462	5.81994	5.82865	5.6908	5.30786	5.14196	5.62826
GSU0174	ato-2	0.486529	9.98701	0.0642722	0.16058	9.72475	9.97575	9.75354	10.3008	10.0762	9.86671
GSU3340	groEL	-0.318576	8.74483	0.0642852	0.16058	9.07186	8.96103	8.95315	8.40804	8.28195	8.73446
GSU1785	NA	-0.247246	6.66592	0.0644437	0.160864	6.79799	7.00386	6.8358	6.47401	6.47398	6.32148
GSU3381	gatA	0.369364	8.91051	0.0645067	0.16091	8.8592	8.7969	8.78742	8.92537	8.85095	9.17315
GSU3310	NA	-0.211437	5.57607	0.0646713	0.161183	5.82599	5.77728	5.7279	5.31111	5.18018	5.59898
GSUR053	GSUR053	-0.232304	5.27563	0.0647053	0.161183	5.5107	5.53846	5.4082	4.88115	4.77859	5.4607
GSU3492	NA	-0.21143	5.56947	0.0647842	0.161238	5.81994	5.79127	5.69878	5.33367	5.24313	5.49818
GSU0917	NA	-0.196523	6.39555	0.0648165	0.161238	6.65873	6.57691	6.53455	6.10596	6.0776	6.39501
GSU2499	NA	0.419654	9.5421	0.0649147	0.161268	9.43468	9.46764	9.34897	9.68362	9.52632	9.68875
GSU0327	gspF	-0.21654	8.14583	0.0649181	0.161268	8.41918	8.35601	8.27533	7.83955	7.83787	8.12087
GSU0818	NA	-0.287055	8.62199	0.0650745	0.161546	8.93793	8.87465	8.76263	8.27349	8.19239	8.64195
GSU2227	NA	-0.20803	7.71986	0.0652645	0.161906	7.99818	7.91453	7.84831	7.34255	7.30966	7.86493
GSU0230	pilT-2	-0.21587	8.10209	0.0653849	0.162075	8.35865	8.31278	8.24707	7.80941	7.71767	8.13857
GSU0450	NA	-0.200627	7.74591	0.0654225	0.162075	8.01785	7.93041	7.88057	7.46908	7.3308	7.81779
GSUC0112	GSUC0112	0.293769	2.38656	0.0656362	0.162493	2.43318	2.45948	2.1351	2.48813	2.17976	2.62204
GSU1686	NA	-0.188707	6.62587	0.0657041	0.16255	6.91303	6.78221	6.75475	6.326	6.3204	6.63567
GSU2971	NA	0.196985	6.54653	0.0661827	0.163531	6.60146	6.50709	6.5274	6.54752	6.42614	6.64882
GSU0183	NA	-0.262177	8.41492	0.0662201	0.163531	8.73237	8.59838	8.58915	8.0587	8.06421	8.40718
GSU0721	rpoE	-0.190607	7.03543	0.0662364	0.163531	7.24662	7.19711	7.23635	6.73286	6.68804	7.08473
GSU3286	hemD	0.385053	8.86455	0.0663078	0.163551	8.8712	8.70326	8.70382	9.00318	8.95219	8.83807
GSU0405	NA	0.23028	7.95579	0.0663349	0.163551	8.08319	7.91542	7.80779	7.98225	7.92286	7.97988
GSU1223	NA	0.184507	7.58883	0.0665157	0.163884	7.67098	7.58019	7.53177	7.5891	7.44646	7.69489
GSU0931	NA	0.248248	7.94783	0.0666834	0.164186	7.96961	7.94404	7.84329	8.09498	7.87945	7.88881
GSU2166	NA	-0.197251	6.97309	0.0669072	0.164624	7.2134	7.26576	7.02017	6.74853	6.51414	7.03687
GSUR001	GSUR001	-0.248248	3.40196	0.0669546	0.164629	3.51984	3.67131	3.63983	3.13467	3.08569	3.28661
GSU1865	ygjD	0.212056	7.66216	0.067081	0.164756	7.71332	7.70422	7.53934	7.74806	7.57941	7.64325
GSU1437	NA	0.189593	7.27852	0.0670974	0.164756	7.39537	7.247	7.20002	7.26168	7.23206	7.30733
GSU2290	NA	-0.188028	7.03066	0.0672559	0.165033	7.31372	7.26826	7.07939	6.77232	6.70896	7.01717
GSU1681	NA	0.205221	7.75383	0.0673621	0.165124	7.82533	7.72299	7.69612	7.75911	7.69067	7.79941
GSU2151	ssb-1	-0.18524	6.72844	0.0673845	0.165124	6.96697	6.95708	6.82855	6.45797	6.43454	6.70372
GSU3389	NA	-0.185357	7.25095	0.0675971	0.16552	7.52463	7.40891	7.38829	6.896	6.92758	7.33349
GSU1249	NA	0.281336	8.56151	0.0676436	0.16552	8.54987	8.55362	8.43957	8.61357	8.4781	8.68829
GSU2487	cpkA	-0.189726	7.3658	0.0676835	0.16552	7.67042	7.58756	7.412	7.04059	6.94922	7.49782
GSU3425	NA	-0.182907	7.00851	0.0679286	0.165908	7.27369	7.16645	7.15088	6.71272	6.6565	7.06747
GSU2667	NA	0.373995	9.00366	0.0679339	0.165908	8.99202	8.86541	8.85774	9.09138	8.96898	9.16942
GSU0136	NA	-0.188648	7.06652	0.0680628	0.16611	7.29784	7.22914	7.24536	6.81187	6.66762	7.12037
GSU1072	NA	-0.180111	7.48115	0.0683196	0.166624	7.71966	7.69041	7.59572	7.20776	7.07029	7.57628
GSU0350	nuoM-1	-0.215425	8.13457	0.0690065	0.168151	8.41695	8.27098	8.32499	7.84432	7.81304	8.10923
GSU0329	gspD	-0.276267	8.55589	0.0690388	0.168151	8.87898	8.7638	8.71968	8.2282	8.17718	8.52569
GSU1370	NA	0.248604	8.26284	0.069142	0.168289	8.26905	8.2485	8.18357	8.21763	8.29122	8.3237
GSU2758	NA	0.435844	10.7798	0.0695644	0.169115	10.7455	10.6291	10.5631	10.8558	10.8297	10.9507
GSU2570	nifS-2	-0.220195	7.98551	0.0696129	0.169115	8.27484	8.19779	8.10175	7.56172	7.6548	8.08238
GSU1385	cse1	0.235931	8.24741	0.069622	0.169115	8.36015	8.21949	8.09315	8.22433	8.0624	8.49092
GSU3503	NA	-0.272387	8.16805	0.0698659	0.169594	8.21907	8.4794	8.46667	7.86631	8.00375	7.87234
GSUR033	GSUR033	-0.244915	3.52572	0.0699994	0.169804	3.73527	3.82722	3.64973	3.32036	2.92552	3.58422
GSU3258	NA	-0.195328	5.24405	0.0701931	0.170159	5.50401	5.44131	5.36677	4.9967	4.86669	5.2571
GSU2123	NA	0.374421	8.59461	0.0703811	0.170501	8.45118	8.55397	8.47714	8.77619	8.81568	8.27979
GSU0433	tssH	0.403269	9.35505	0.0704738	0.170611	9.33504	9.21875	9.16596	9.45246	9.43584	9.41773
GSU2584	NA	-0.252397	8.30867	0.0705332	0.17064	8.6369	8.54023	8.40976	7.89693	7.92319	8.3973
GSU0479	aspA	0.382696	9.03791	0.0705909	0.170666	8.98166	8.94426	8.87781	9.10596	9.16304	9.0483
GSU2553	NA	0.175848	7.49284	0.0712313	0.172099	7.59544	7.47344	7.43962	7.49075	7.32027	7.61945
GSU0654	thiF-1	-0.372966	7.15111	0.0714447	0.172499	7.23377	7.16496	7.77007	6.51547	7.17975	6.73152
GSU2644	NA	0.285073	8.65867	0.0721322	0.174042	8.73906	8.57241	8.51579	8.63545	8.57578	8.87059
GSU2548	NA	-0.199412	6.65631	0.0726412	0.175066	6.92341	6.89764	6.73511	6.39885	6.18211	6.75991
GSU3554	NA	-0.739114	8.79202	0.0726534	0.175066	8.82048	9.5432	9.17299	8.6911	8.54811	6.67478
GSU2564	NA	-0.223412	8.05924	0.0730069	0.175801	8.36559	8.26111	8.17316	7.66792	7.64759	8.1955
GSU2535	NA	-0.193936	6.90446	0.0733411	0.176488	7.14322	7.16137	6.988	6.59896	6.47217	7.02545
GSU1726	NA	0.216558	7.08079	0.0737184	0.177198	7.17123	7.07511	6.96008	7.14675	7.07029	7.00792
GSU0770	NA	-0.188407	6.53325	0.0737345	0.177198	6.79764	6.69027	6.68341	6.2753	6.24816	6.48177
GSU2287	NA	0.186532	6.67506	0.0738155	0.177275	6.71707	6.74038	6.57972	6.67285	6.53598	6.7845
GSU0988	NA	0.37178	9.11293	0.0740576	0.177738	9.03924	9.06267	8.94395	9.13376	9.18228	9.23274
GSU0510	sfrB	-0.318889	8.80501	0.0742451	0.17807	9.13674	9.06027	8.97029	8.48094	8.41587	8.71156
GSU2789	NA	0.410919	9.61371	0.0744055	0.178334	9.52339	9.49513	9.46355	9.74471	9.63492	9.71855
GSU1967	NA	0.210861	7.95459	0.074458	0.178334	8.02137	7.94595	7.87054	7.92796	7.89441	8.04102
GSU0847	NA	0.322058	6.05516	0.0745031	0.178334	5.9145	5.85404	6.16143	6.11249	6.29603	5.81383
GSU0533	NA	-0.180456	6.78424	0.0746529	0.178574	7.01692	6.97113	6.92584	6.52809	6.50797	6.73489
GSU2562	sixA	-0.202576	6.83494	0.0748776	0.178993	7.12124	7.06588	6.90944	6.47329	6.38727	7.00374
GSU0702	NA	0.443119	10.953	0.075062	0.179315	10.8814	10.8195	10.7441	11.0846	11.0997	10.9463
GSU0123	hyaS	-0.213644	8.18135	0.0751973	0.179519	8.48579	8.37057	8.29611	7.89963	7.86572	8.14449
GSU3037	fliD	0.294997	8.679	0.0753067	0.179662	8.66446	8.63739	8.57178	8.72577	8.65395	8.76746
GSU2951	NA	-0.202841	7.90775	0.0754812	0.179959	8.20766	8.10335	8.00539	7.62121	7.56292	7.92145
GSU2510	NA	-0.207612	6.80545	0.0757414	0.180379	7.14241	7.00452	6.86585	6.37342	6.4177	6.97506
GSU2545	maf	-0.186208	6.87865	0.0757573	0.180379	7.18542	7.08398	6.93431	6.5809	6.49554	6.96219
GSU2767	dhc1	0.184578	6.58693	0.0759401	0.180695	6.72032	6.57242	6.48331	6.49917	6.4475	6.78233
GSU0411	fliG	-0.188725	7.81088	0.0760068	0.180735	8.07995	7.99392	7.93305	7.54456	7.4657	7.82729
GSU2691	NA	0.322755	8.83847	0.0761077	0.180856	8.85723	8.7136	8.73411	8.83213	8.75292	9.08659
GSU3459	NA	-0.206863	6.23138	0.0763325	0.181271	6.49743	6.36579	6.42538	6.0516	5.92444	6.0868
GSU0281	NA	0.414167	9.29904	0.0767202	0.182072	9.18536	9.23404	9.11175	9.49426	9.41395	9.20295
GSU0541	polA	-0.389105	9.45001	0.0768153	0.182178	9.80904	9.73126	9.65479	9.01867	9.05467	9.35042
GSU3405	NA	-0.174172	7.56255	0.0772741	0.183035	7.84268	7.69723	7.7001	7.32617	7.26799	7.52207
GSUC0086	GSUC0086	0.289583	2.49318	0.077278	0.183035	2.71992	2.36292	2.25242	2.35586	2.26591	2.94262
GSU0319	gspN	-0.168438	7.45829	0.0776393	0.18377	7.73654	7.59444	7.58866	7.18579	7.12721	7.49848
GSU0519	NA	-0.188669	6.49443	0.0779995	0.184502	6.72068	6.67653	6.65787	6.25856	6.19644	6.43283
GSU0408	flgC	0.196796	6.92757	0.0781151	0.184654	7.03329	6.8763	6.86868	6.96831	6.86616	6.91743
GSU2869	secE	-0.217204	4.96066	0.0784333	0.185285	5.37601	4.98644	5.11001	4.67708	4.51218	5.03463
GSU3181	NA	-0.209791	7.64066	0.0787444	0.185899	7.96245	7.77941	7.78194	7.32978	7.10926	7.82334
GSU1281	nikO	-0.177656	7.07727	0.0788548	0.186017	7.36797	7.26492	7.15581	6.82614	6.76402	7.0648
GSU0078	NA	0.250268	6.34467	0.0788976	0.186017	6.41684	6.26753	6.26064	6.47256	6.38053	6.1853
GSU2541	proC	0.168081	7.48315	0.0789867	0.186106	7.56801	7.49614	7.42768	7.42925	7.38859	7.57378
GSU2571	iscR-2	-0.198358	6.54561	0.0790791	0.186164	6.80889	6.7646	6.65008	6.1727	6.15302	6.6841
GSU0015	NA	0.252216	8.30423	0.0791147	0.186164	8.34595	8.23592	8.23738	8.36176	8.29404	8.29698
GSU2304	NA	-0.198318	6.45161	0.0793767	0.186659	6.75915	6.62628	6.55534	6.17449	6.00681	6.55029
GSU2026	aroK	-0.188209	6.59326	0.0795993	0.186952	6.8461	6.81451	6.69182	6.30495	6.17545	6.69452
GSU0849	scdA	0.23664	7.71377	0.0796045	0.186952	7.66011	7.62923	7.77271	7.63392	7.85604	7.64742
GSU0339	nuoB	0.433378	7.00391	0.0796643	0.18697	6.82039	6.86863	6.92176	7.20296	7.44968	6.2989
GSU0417	flgD	-0.176693	7.2459	0.0800037	0.187645	7.54638	7.40512	7.3422	7.02484	6.87029	7.26447
GSU3077	rsmH	-0.167522	7.46909	0.0801298	0.187819	7.7465	7.60942	7.59487	7.25579	7.12836	7.46135
GSU0246	NA	0.193545	7.77859	0.0803748	0.188271	7.86473	7.77609	7.69652	7.71316	7.74155	7.85567
GSU3490	NA	0.406981	6.14997	0.0806809	0.188865	5.68215	6.18226	6.16547	6.27613	6.52815	5.70239
GSU0870	NA	-0.193811	6.51064	0.0809122	0.189284	6.76266	6.71044	6.63976	6.19927	6.09418	6.623
GSU0935	mcp40H-20	-0.262776	8.46325	0.0810938	0.189531	8.74821	8.72619	8.59118	8.05531	8.0624	8.54693
GSU1069	NA	0.191336	6.38984	0.0811226	0.189531	6.44944	6.4431	6.28256	6.37575	6.2041	6.56488
GSU0976	NA	-0.178189	7.03409	0.0819522	0.191266	7.232	7.28098	7.14564	6.77232	6.74014	7.01209
GSU2381	trpD	-0.213718	7.88314	0.0819713	0.191266	8.13557	8.10786	8.015	7.46836	7.49988	8.02827
GSU2523	NA	-0.185746	7.45848	0.0822437	0.191778	7.73796	7.64043	7.56726	7.08685	7.04857	7.62974
GSU0359	NA	-0.219431	8.23845	0.0824886	0.192225	8.54428	8.40014	8.38724	7.97355	7.83294	8.26219
GSU1665	NA	-0.16382	7.31904	0.08271	0.192617	7.59996	7.51592	7.37839	7.02186	7.04248	7.33719
GSU0441	mqnC-2	-0.202124	7.97593	0.082847	0.19268	8.23899	8.18225	8.09964	7.63392	7.6278	8.04533
GSUC0104	GSUC0104	0.267733	2.46653	0.0829047	0.19268	2.47487	2.53528	2.29512	2.44142	2.59365	2.49005
GSU3230	NA	-0.268382	8.56815	0.0829949	0.19268	8.88576	8.79141	8.71143	8.19538	8.1477	8.63039
GSU0115	pdxA	-0.201549	7.90577	0.0829954	0.19268	8.22366	8.07442	8.01004	7.64363	7.50165	7.95289
GSU3468	rnpA	-0.203624	5.87556	0.0830038	0.19268	6.19316	5.97875	6.04367	5.60399	5.44866	5.94469
GSU0842	NA	0.516173	10.1206	0.0831804	0.192966	9.6224	10.2111	9.91193	10.3916	10.4076	9.80235
GSU0483	queC	0.199137	7.56749	0.083582	0.193773	7.6586	7.56128	7.47487	7.59044	7.56462	7.51
GSU2692	NA	0.25901	8.48342	0.0837311	0.193994	8.53054	8.40103	8.41376	8.45545	8.3854	8.67973
GSU0782	hybS	-0.202936	7.98744	0.0844502	0.195535	8.28341	8.15803	8.11462	7.63975	7.63793	8.06196
GSU0606	alr	-0.201075	8.07102	0.0846057	0.195769	8.31077	8.26904	8.22446	7.76772	7.78888	8.0417
GSU2182	NA	-0.542616	7.42281	0.0848095	0.195993	6.78389	8.0623	8.07136	6.81014	7.4657	6.53363
GSU3431	nuoL-2	-0.303201	8.77909	0.0848108	0.195993	9.0872	9.0125	8.96906	8.35469	8.39068	8.80453
GSU3031	NA	0.343984	8.87106	0.0851378	0.196623	8.84271	8.77938	8.74637	8.93212	8.87119	8.98605
GSU0459	NA	0.230453	8.31726	0.0855315	0.197367	8.32675	8.33893	8.2275	8.22196	8.25718	8.50266
GSU0226	NA	-0.292981	8.75035	0.0855694	0.197367	9.05879	8.98859	8.92147	8.39948	8.34094	8.7448
GSU0457	NA	0.189413	7.75673	0.0858156	0.197808	7.78395	7.78951	7.70426	7.7257	7.68482	7.82913
GSU1095	phoU	-0.176991	7.07658	0.0860795	0.198173	7.30147	7.32115	7.16274	6.85872	6.6966	7.09526
GSU0731	lpxC	-0.198993	7.93475	0.0860836	0.198173	8.18951	8.12099	8.08237	7.61793	7.60278	7.97086
GSU3003	NA	-0.1813	6.95326	0.0867265	0.199508	7.17597	7.13238	7.11439	6.57347	6.6136	7.07723
GSU1688	ribD	-0.180783	7.7388	0.0867737	0.199508	7.99475	7.94264	7.84185	7.42999	7.43999	7.76357
GSU0385	NA	-0.183632	7.73397	0.0868682	0.199598	8.02795	7.90777	7.83228	7.39481	7.48019	7.73778
GSU1204	NA	0.365235	9.13991	0.0869608	0.199684	9.1269	9.05963	8.9524	9.24109	9.19948	9.16704
GSU3354	nudF	-0.173444	6.80373	0.0872348	0.200186	7.05005	6.94844	6.96372	6.58359	6.47579	6.7807
GSU3206	NA	0.168869	6.94645	0.0873547	0.200333	7.03125	6.91761	6.9316	6.86094	6.7955	7.12851
GSU3619	NA	-0.191828	6.26026	0.0875494	0.200589	6.51876	6.48385	6.35498	5.97783	5.86634	6.32967
GSU2520	yjiL	-0.186715	7.5776	0.0875924	0.200589	7.81994	7.77081	7.71374	7.18756	7.19904	7.73666
GSU0007	NA	-0.353677	9.16936	0.0876757	0.200589	9.49286	9.43993	9.37402	8.80645	8.73811	9.09819
GSU2242	NA	-0.165964	7.43871	0.0877395	0.200589	7.69194	7.63893	7.5273	7.18136	7.07088	7.50211
GSU1061	NA	-0.200315	8.12357	0.087744	0.200589	8.40172	8.29871	8.26073	7.8356	7.78815	8.13368
GSU0044	NA	-0.405796	10.3281	0.0878063	0.200605	10.7212	10.5793	10.55	9.96102	9.8076	10.2589
GSU0734	ehrA-2	0.366428	9.25613	0.0879383	0.200671	9.22566	9.18451	9.07539	9.28236	9.31095	9.37932
GSU2804	fdxN	-0.197929	6.18813	0.0879462	0.200671	6.45379	6.38128	6.31508	5.80529	5.8427	6.29434
GSU0790	NA	-0.167102	7.56351	0.0881686	0.201051	7.83136	7.7473	7.65532	7.27839	7.25488	7.59648
GSU0084	NA	-0.237366	8.37738	0.0885582	0.201812	8.62528	8.6215	8.52658	8.0289	8.09101	8.33762
GSU0789	NA	-0.173403	6.74294	0.0886732	0.201947	6.97879	6.96806	6.83326	6.47908	6.38727	6.78937
GSU2011	nifS-1	0.207549	8.03664	0.0887764	0.202054	8.03624	8.05105	8.00024	8.04656	7.98641	8.06509
GSU0866	NA	-0.189846	6.1235	0.0891827	0.202752	6.37157	6.33907	6.23401	5.84845	5.74559	6.17459
GSU1280	nikQ	-0.173358	6.81912	0.0891951	0.202752	7.12397	6.97964	6.90428	6.52949	6.4812	6.87379
GSU0390	NA	0.181383	7.33685	0.0894189	0.203054	7.40258	7.35841	7.27072	7.40321	7.23473	7.31673
GSU1160	NA	-0.179852	6.67323	0.0894406	0.203054	6.90033	6.89008	6.79025	6.33481	6.31232	6.78233
GSU1855	NA	0.571098	8.7972	0.089645	0.203391	8.68339	8.5778	8.49247	9.29175	9.20699	7.75862
GSU0462	NA	0.231575	8.34026	0.0900866	0.204264	8.39337	8.31359	8.25452	8.3462	8.28169	8.4191
GSU0358	NA	-0.173307	6.79348	0.0902532	0.204514	7.07765	6.92009	6.93329	6.55987	6.42521	6.82246
GSU2945	NA	-0.185938	7.15136	0.0905118	0.204861	7.4129	7.32756	7.28377	6.73226	6.83409	7.28146
GSU3465	mnmE	-0.20193	8.15579	0.0905199	0.204861	8.41784	8.30441	8.33653	7.91973	7.79722	8.13411
GSU2220	cheW40H-1	-0.161495	7.30608	0.0906438	0.205013	7.52277	7.51405	7.41708	7.05424	6.93022	7.37798
GSU3189	NA	0.294501	6.14821	0.0911093	0.205937	6.02152	5.95133	6.27831	6.13376	6.38535	5.96204
GSU2159	NA	-0.203554	6.33482	0.0912268	0.206073	6.60342	6.61759	6.37154	5.97681	5.92312	6.46902
GSU1003	gnfM	0.303651	8.77535	0.0913571	0.206162	8.74076	8.71135	8.69538	8.88585	8.73906	8.81306
GSU2699	moaE	-0.184687	6.83395	0.0913801	0.206162	7.17439	7.01648	6.87432	6.5077	6.43361	6.95979
GSU2568	mtaB	-0.210344	8.05184	0.0916279	0.206592	8.32639	8.27334	8.15994	7.62481	7.70308	8.18199
GSU0703	NA	-0.169738	6.70723	0.0921845	0.207717	6.95168	6.90051	6.81651	6.44026	6.36304	6.75162
GSUC0091	GSUC0091	0.274587	2.35307	0.0923021	0.207757	2.61196	2.17664	2.1351	2.44142	2.36292	2.39104
GSU1093	NA	-0.167835	7.62484	0.0923538	0.207757	7.84913	7.84623	7.72295	7.36188	7.33678	7.61488
GSU1316	NA	0.194381	7.95747	0.0924528	0.207757	7.9961	7.95512	7.92134	7.89286	7.85186	8.10858
GSU0276	NA	0.252682	8.47316	0.0924893	0.207757	8.52982	8.42788	8.368	8.50314	8.4102	8.56091
GSU0852	NA	-0.173809	6.58783	0.0924896	0.207757	6.82073	6.75472	6.73975	6.36171	6.26917	6.56109
GSU1618	cheX-4	-0.181506	7.20327	0.092649	0.207985	7.51488	7.38836	7.26858	6.90732	6.77802	7.32867
GSU2898	omcN	0.399005	11.42	0.0927355	0.20805	11.3626	11.3234	11.2354	11.4965	11.4543	11.5563
GSU0396	NA	-0.189108	4.92098	0.0929547	0.208412	5.20902	5.13027	4.98909	4.68962	4.65312	4.82304
GSU2976	NA	0.20866	7.91253	0.0935352	0.209584	7.92347	7.90724	7.88319	7.9482	7.86607	7.90759
GSU0745	ehrS	-0.187775	7.51403	0.0936883	0.209797	7.79513	7.70771	7.61186	7.06727	7.17419	7.68361
GSU3125	mtd	-0.195031	7.92123	0.0938133	0.209946	8.21792	8.11049	8.01771	7.65358	7.5389	7.96394
GSU2579	mcp40H-14	0.338232	8.93917	0.0939013	0.210013	8.93466	8.87456	8.77305	8.96202	8.94208	9.08549
GSU0581	NA	-0.199522	5.67076	0.0941201	0.210373	6.00679	5.78352	5.80379	5.29807	5.37303	5.72176
GSU2226	era	-0.172887	7.42946	0.0944728	0.21103	7.70057	7.6236	7.51606	7.10616	7.029	7.57064
GSU0438	NA	-0.176507	6.6106	0.0946867	0.211377	6.87688	6.85944	6.6472	6.30005	6.3384	6.61692
GSU3515	NA	-0.178065	7.36976	0.0950552	0.211971	7.6618	7.53613	7.46999	6.94181	7.04248	7.52726
GSU0215	folD-1	0.21987	8.00491	0.09507	0.211971	8.03581	7.90706	8.02566	7.98428	8.04758	7.97514
GSU2367	lptD	0.352042	9.23366	0.0956518	0.213006	9.2031	9.1645	9.07493	9.30821	9.1777	9.40607
GSU3388	NA	-0.179272	7.87697	0.0956523	0.213006	8.17021	8.02729	7.99361	7.61793	7.53283	7.90011
GSU0589	thiS	-0.19586	6.14015	0.0958102	0.213178	6.38211	6.35537	6.26548	5.99915	5.6859	6.11465
GSU3307	hisZ	0.289988	8.70359	0.0958476	0.213178	8.72699	8.61867	8.60991	8.80371	8.70457	8.68815
GSU2419	mvhL	-0.22357	8.25219	0.0960407	0.213351	8.52508	8.49728	8.35607	7.88198	7.88763	8.32947
GSU0404	cheX64H	0.187147	6.87939	0.0960433	0.213351	7.00689	6.82248	6.8187	6.89383	6.83479	6.86613
GSU0593	NA	-0.407963	8.19889	0.0963703	0.213946	8.19394	8.70603	8.50423	7.89286	8.21963	7.25355
GSU1815	uxs	-0.158188	7.33721	0.0965476	0.214208	7.62698	7.51053	7.40398	7.06679	6.99598	7.40043
GSU3584	NA	-0.190283	6.84404	0.0968418	0.214729	7.06264	7.03062	7.01443	6.5274	6.36207	7.01948
GSU0825	NA	-0.175635	7.70892	0.0970121	0.214974	8.0096	7.84995	7.82191	7.39748	7.34719	7.80262
GSU0333	atpE	-0.198198	6.40031	0.097182	0.215218	6.58132	6.5943	6.60667	6.26863	6.08828	6.21937
GSU1604	acpP-2	0.184721	5.87679	0.0973079	0.215365	5.98291	5.85552	5.80969	5.80645	5.73052	6.06287
GSU3197	cheW44H	-0.175533	6.51941	0.0978013	0.216193	6.82342	6.69565	6.59176	6.21844	6.22361	6.54134
GSU1010	NA	0.25564	8.63676	0.0978339	0.216193	8.68708	8.58484	8.53973	8.63286	8.54186	8.80012
GSU3296	glcD-1	-0.248116	8.48502	0.097872	0.216193	8.76756	8.69585	8.6484	8.15953	8.12223	8.48226
GSU2075	NA	0.221614	8.29242	0.0979215	0.216193	8.36131	8.29217	8.18001	8.25862	8.19321	8.44367
GSU0605	thiE/thiD	-0.233463	8.38602	0.0980784	0.216407	8.645	8.60949	8.53996	8.03923	8.07618	8.3748
GSU2343	mrpB	-0.189275	5.86662	0.0981389	0.216409	6.12278	6.09791	5.95058	5.51657	5.56367	5.91827
GSU0464	NA	-0.191669	5.47507	0.0982787	0.216585	5.75445	5.59091	5.65273	5.23442	5.06715	5.51526
GSU2157	NA	-0.208384	6.89099	0.0984031	0.216722	6.9359	7.10154	7.20814	6.47038	6.70665	6.85637
GSU0318	NA	-0.198194	8.1721	0.0985153	0.216722	8.45303	8.37883	8.2716	7.91627	7.82763	8.16274
GSU0776	NA	0.272809	8.66248	0.0985207	0.216722	8.66521	8.63448	8.56099	8.72012	8.63181	8.71128
GSU3624	NA	0.360949	5.81403	0.0996018	0.218966	5.47691	5.41245	6.13699	6.03105	5.93631	5.59404
GSU3510	NA	0.19957	6.87753	0.100255	0.220269	6.91144	6.87776	6.83543	6.91749	6.88398	6.78883
GSU2947	NA	-0.236911	8.37274	0.100368	0.220383	8.68736	8.6018	8.469	8.01601	7.90854	8.50447
GSU1923	lptG	0.196794	7.9008	0.100511	0.220563	7.91891	7.88351	7.89469	7.89936	7.83329	7.94588
GSU3494	NA	-0.199817	5.82068	0.10106	0.221578	6.15038	5.96373	5.93243	5.3947	5.51349	5.92516
GSU1307	ftn	0.166923	7.17378	0.101096	0.221578	7.26431	7.19361	7.10811	7.15718	7.00289	7.30167
GSU2421	NA	-0.183535	6.55163	0.101285	0.221856	6.76826	6.80076	6.65049	6.22448	6.14962	6.68061
GSU3253	NA	0.218641	6.63836	0.101653	0.222528	6.54346	6.57826	6.73705	6.64478	6.69272	6.56172
GSU1738	iorB-1	-0.176884	6.52241	0.101762	0.222631	6.67148	6.78065	6.66603	6.25519	6.21714	6.51872
GSUC0090	GSUC0090	0.248136	2.74011	0.102131	0.223162	2.98809	2.709	2.42383	2.82475	2.59365	2.87909
GSU1765	NA	-0.159433	7.26255	0.102155	0.223162	7.51696	7.45477	7.34855	6.97498	6.93417	7.32793
GSU0535	cysK	-0.183743	7.81305	0.102206	0.223162	8.07163	7.99845	7.93592	7.54041	7.61637	7.68767
GSU3432	nuoK-2	-0.180529	6.04746	0.102252	0.223162	6.28195	6.21317	6.20743	5.77736	5.73204	6.05031
GSU0321	gspL	-0.201008	8.21926	0.102404	0.223278	8.48802	8.40785	8.35355	7.90421	7.8917	8.24655
GSU2420	mvhF	-0.193686	5.53586	0.102429	0.223278	5.79067	5.76632	5.62872	5.2882	5.09095	5.61125
GSU0256	NA	0.176188	7.09386	0.102598	0.2233	7.14618	7.11858	7.04634	7.11827	6.98966	7.11951
GSU2162	NA	0.545569	8.1841	0.102607	0.2233	7.40909	7.57795	8.60695	8.08884	8.8336	7.7257
GSU2536	NA	-0.176225	7.60614	0.102624	0.2233	7.85868	7.77277	7.74391	7.22078	7.2358	7.76933
GSU2814	NA	0.165037	7.21958	0.102848	0.223492	7.34075	7.21307	7.15204	7.17557	7.03146	7.39014
GSU3538	NA	0.402477	6.06152	0.102857	0.223492	5.75727	5.77494	6.23948	6.11063	6.51853	5.56153
GSU0780	fdhD/mobA-2	-0.196475	8.15978	0.102898	0.223492	8.44933	8.35784	8.25682	7.8308	7.81769	8.22055
GSU1699	NA	0.322416	7.16693	0.103042	0.22367	6.73039	6.98032	7.45312	7.26504	7.3313	6.98406
GSU0131	NA	0.196578	7.9271	0.103201	0.223882	7.98126	7.91045	7.88634	7.91707	7.87638	7.9625
GSU1243	coaD	0.170678	7.11258	0.103839	0.225022	7.19324	7.15207	7.03032	7.11641	6.99913	7.16392
GSU2276	NA	-0.20009	8.15042	0.103863	0.225022	8.40093	8.38588	8.25398	7.81857	7.75688	8.25459
GSU0854	NA	-0.170321	7.73934	0.103914	0.225022	7.99132	7.9262	7.84885	7.50253	7.42274	7.72767
GSU2563	NA	-0.182506	6.53529	0.104329	0.225785	6.77035	6.76853	6.63104	6.18958	6.14281	6.67361
GSU1447	NA	0.187175	5.89603	0.10448	0.225977	5.89223	5.88624	5.92021	5.8849	5.72901	6.04489
GSU3247	NA	-0.158769	7.34102	0.105137	0.227222	7.64211	7.48184	7.42936	6.99584	7.04492	7.42948
GSU0114	atpC	-0.174698	6.46831	0.105227	0.227222	6.78078	6.62888	6.54653	6.24333	6.11638	6.47104
GSU2897	NA	-0.183382	4.79526	0.105283	0.227222	5.05606	5.03033	4.85994	4.59411	4.3677	4.82304
GSU1177	frdA	-0.279176	8.76215	0.105307	0.227222	9.0222	9.04487	8.91695	8.47425	8.31541	8.75244
GSU3372	cls-2	-0.232831	8.41256	0.105822	0.228194	8.72672	8.59893	8.54715	8.11767	8.01001	8.44178
GSU2073	NA	0.388626	11.0001	0.105884	0.228194	10.9187	10.9252	10.835	11.0924	11.0184	11.122
GSU3191	NA	-0.275236	8.69536	0.10635	0.229062	8.98925	8.92475	8.86591	8.37852	8.1649	8.79017
GSU2208	lptE	-0.187221	6.03388	0.106439	0.229109	6.37937	6.18991	6.09834	5.74527	5.64791	6.1086
GSU1737	paaK-2	-0.189972	8.04582	0.106518	0.229109	8.32722	8.25888	8.12649	7.7609	7.66989	8.10685
GSU2551	NA	0.194217	8.11785	0.106562	0.229109	8.16624	8.16878	8.01787	8.15547	7.9331	8.23905
GSU0830	NA	0.385548	9.8935	0.106723	0.229318	9.83081	9.79003	9.74428	10.0206	9.9584	9.91187
GSU0073	NA	-0.161973	7.17793	0.106856	0.229467	7.43309	7.33739	7.29958	6.94652	6.84252	7.19197
GSU2902	NA	-0.17762	6.87634	0.10698	0.229596	7.12069	7.07923	6.98767	6.49917	6.49107	7.04231
GSU0942	hisN	-0.160175	7.44847	0.107239	0.229918	7.71314	7.58778	7.57833	7.15175	7.07088	7.56529
GSU2031	pilN	0.328111	7.07642	0.107257	0.229918	6.80787	6.81451	7.3069	6.85204	7.4716	6.93022
GSU0278	NA	-0.206157	8.24086	0.10884	0.233045	8.54244	8.4115	8.36687	7.91973	7.83857	8.33429
GSU0342	nuoE-1	0.469092	7.59651	0.108845	0.233045	7.0754	7.04723	7.96646	7.53138	8.1691	7.13106
GSU2919	tklA	-0.178963	7.65405	0.108977	0.233107	7.88469	7.88224	7.75523	7.299	7.24006	7.82492
GSU1819	xerD	-0.161524	7.22259	0.109007	0.233107	7.5207	7.37527	7.30586	6.97344	6.91697	7.22628
GSU3339	groES	-0.176955	6.47986	0.109067	0.233107	6.71272	6.61453	6.66725	6.21584	6.07879	6.56109
GSU1641	cydB	-0.160902	7.53892	0.109374	0.233625	7.81826	7.69475	7.63863	7.26084	7.1557	7.64295
GSU1968	NA	0.225146	8.39939	0.109599	0.233967	8.43994	8.38972	8.31957	8.33047	8.33223	8.55838
GSU1219	gltX	0.247473	8.62246	0.109855	0.234375	8.66202	8.6073	8.51274	8.62798	8.53081	8.76072
GSU0695	NA	-0.154523	7.32476	0.110266	0.235113	7.55349	7.50936	7.43772	7.02236	6.98141	7.42462
GSU3183	NA	-0.193156	6.05726	0.110505	0.235482	6.40924	6.17517	6.16143	5.75247	5.61381	6.18612
GSU2554	NA	0.187383	5.88382	0.111406	0.237262	5.92957	5.9603	5.7724	5.90977	5.74559	5.96396
GSU2944	NA	-0.194262	8.15724	0.111614	0.237567	8.44694	8.37934	8.22584	7.84573	7.77499	8.24202
GSU3592	NA	-0.211897	6.05699	0.111957	0.238157	6.45683	6.16805	6.1411	5.69887	5.55343	6.25108
GSU0218	sco	-0.157182	7.59419	0.112526	0.239153	7.88388	7.74271	7.68472	7.30798	7.28046	7.64832
GSU2892	NA	-0.200366	5.05514	0.112635	0.239153	5.33037	5.29525	5.12548	4.67203	4.57428	5.26178
GSU1176	frdC	-0.162858	7.1894	0.112648	0.239153	7.43946	7.37784	7.28879	6.98265	6.7846	7.24136
GSU2826	ybhR	0.42072	9.03895	0.11269	0.239153	8.77479	9.13891	8.7946	9.3269	9.25188	8.63985
GSU3009	cobT	-0.170847	7.86635	0.112899	0.239455	8.12552	8.05282	7.96992	7.57936	7.53803	7.91429
GSU3260	NA	-0.186867	8.09033	0.113236	0.23997	8.35865	8.2882	8.19587	7.7748	7.73099	8.16918
GSU1097	pstA	-0.161756	7.68423	0.113275	0.23997	7.90754	7.91453	7.76552	7.39672	7.35998	7.74253
GSU2866	rplA	-0.177339	7.19914	0.113451	0.240202	7.50023	7.36388	7.29064	6.89003	6.7469	7.36391
GSU2378	trpF	-0.191711	6.96185	0.114021	0.241134	7.24335	7.18863	7.03	6.49059	6.57362	7.18378
GSU2573	NA	-0.185983	6.22743	0.114025	0.241134	6.52951	6.41578	6.30467	5.85291	5.86909	6.35543
GSU2924	NA	0.177197	6.28746	0.114174	0.241308	6.37983	6.33059	6.17978	6.27696	6.13939	6.40209
GSU0684	cheW34H-4	0.222732	7.24508	0.114409	0.241664	7.3046	7.2422	7.14359	7.27673	7.37071	7.03732
GSU0795	NA	-0.174988	6.05964	0.1153	0.243405	6.30428	6.24061	6.18773	5.82362	5.68121	6.09643
GSU2538	nspC	-0.191695	8.09021	0.115693	0.244092	8.37399	8.27776	8.19728	7.74566	7.6965	8.21774
GSU3188	NA	0.218727	5.80966	0.115865	0.24417	5.83135	5.62254	5.9168	5.77501	5.86081	5.79136
GSU0681	NA	-0.185753	8.08367	0.115866	0.24417	8.28317	8.26306	8.27253	7.86687	7.74867	8.04487
GSU2722	hoxE	-0.154641	7.49849	0.116249	0.244834	7.7941	7.61424	7.61144	7.20471	7.16413	7.58253
GSU3318	NA	-0.235446	8.51279	0.116723	0.245691	8.80762	8.72183	8.64819	8.22562	8.17607	8.46732
GSU1164	NA	-0.159741	7.62361	0.117074	0.246284	7.88485	7.80682	7.71256	7.31892	7.28356	7.71522
GSU0309	hypE	0.233126	8.37536	0.117309	0.246529	8.43477	8.31869	8.31023	8.3649	8.42876	8.3402
GSU3007	cobC	-0.151556	7.50173	0.117427	0.246529	7.71876	7.6997	7.60826	7.1955	7.20451	7.56718
GSU3280	NA	0.162335	7.33196	0.117459	0.246529	7.38082	7.35945	7.30638	7.34691	7.25277	7.31823
GSU0482	cls-1	0.245695	8.48025	0.117463	0.246529	8.52848	8.43086	8.39904	8.48778	8.50248	8.48326
GSU3469	rpmH	-0.195576	4.91986	0.117623	0.246721	5.24761	4.9756	5.10642	4.8117	4.42125	4.89306
GSU1788	NA	-0.146932	7.37336	0.117924	0.247209	7.57502	7.56264	7.49676	7.1312	7.09815	7.36282
GSU0751	NA	-0.170021	7.15503	0.118	0.247224	7.36589	7.32836	7.31782	6.78815	6.80128	7.29712
GSU2521	yedF	-0.166404	7.17254	0.118223	0.247549	7.4158	7.35528	7.28958	6.82273	6.82063	7.30394
GSU3001	cbiO	-0.171096	7.77966	0.118411	0.247719	8.00027	7.99174	7.89608	7.46179	7.446	7.86056
GSU0427	NA	0.180163	6.52676	0.118442	0.247719	6.55646	6.55067	6.49618	6.57415	6.42988	6.52392
GSU2491	NA	-0.182245	7.7843	0.118881	0.248494	8.10146	7.97822	7.83553	7.46726	7.35655	7.93005
GSU0691	yciH	-0.177752	5.90619	0.118969	0.2485	6.13421	6.14524	5.99399	5.56503	5.63339	5.93886
GSU3575	NA	-0.170173	7.12198	0.119021	0.2485	7.23453	7.31928	7.34905	6.84083	6.90158	7.0554
GSU3028	motB	0.160141	7.59487	0.119587	0.24948	7.73368	7.60635	7.4979	7.61234	7.39146	7.70752
GSU1670	NA	0.197507	5.8196	0.119629	0.24948	5.81792	5.71671	5.90857	5.72348	5.83145	5.88429
GSU1264	NA	-0.180877	6.38183	0.119804	0.249701	6.63632	6.61541	6.45487	6.06514	5.95977	6.52197
GSU0395	NA	-0.16635	6.45186	0.119971	0.249905	6.66699	6.62064	6.60878	6.17806	6.14735	6.47037
GSU0785	hybL	-0.254486	8.69148	0.120119	0.250014	8.98572	8.92414	8.82997	8.3598	8.30629	8.70585
GSU1814	divIC	-0.173199	5.9363	0.120162	0.250014	6.17114	6.12331	6.06541	5.67384	5.57046	5.98956
GSU3127	NA	-0.163674	7.69792	0.120447	0.250442	7.97295	7.8492	7.81055	7.39366	7.31573	7.8207
GSU0591	NA	-0.159578	7.67239	0.120526	0.250442	7.95695	7.80337	7.78849	7.40473	7.43674	7.62611
GSU0729	NA	0.15291	7.54205	0.120575	0.250442	7.59406	7.53843	7.55831	7.42625	7.45565	7.66578
GSU3043	flgK	-0.186223	8.1008	0.120709	0.250468	8.37215	8.27348	8.22777	7.85856	7.66831	8.17725
GSU3400	NA	-0.352162	9.62911	0.120727	0.250468	9.96961	9.89393	9.82066	9.21465	9.20535	9.60195
GSUC0103	GSUC0103	0.24683	2.30036	0.120899	0.250682	2.44721	2.37122	2.00739	2.34322	2.1619	2.47938
GSU2089	mreB-1	0.183561	8.16333	0.121144	0.251046	8.21984	8.19224	8.09542	8.09522	8.04484	8.31566
GSU0346	nuoI-1	-0.186901	6.0715	0.121498	0.251635	6.32485	6.19576	6.25957	5.80068	5.89095	5.92123
GSU2217	cheY40H-3	-0.184129	7.93138	0.121989	0.252506	8.14609	8.17011	8.04439	7.58205	7.59822	8.02047
GSU2664	NA	0.371142	10.844	0.122232	0.252865	10.8128	10.7213	10.7068	10.8847	10.8653	10.9961
GSU1497	pilA-C	0.325724	6.58695	0.12243	0.25313	6.38074	6.33005	6.77638	6.80957	6.78679	6.14788
GSU1878	NA	-0.156532	7.49642	0.122616	0.25337	7.77198	7.67205	7.57378	7.31771	7.05826	7.5596
GSU3278	NA	0.357958	9.75961	0.123072	0.254096	9.72228	9.67278	9.61532	9.82898	9.77418	9.86825
GSU2784	NA	-0.189927	5.98748	0.123109	0.254096	6.25628	6.20507	6.07402	5.52919	5.71529	6.10079
GSU1169	NA	-0.16014	7.11298	0.123473	0.254702	7.36405	7.29658	7.21232	6.78698	6.76993	7.22509
GSU2930	NA	-0.166892	6.86634	0.124928	0.257488	7.18254	7.0178	6.9397	6.54959	6.46582	7.00978
GSU1372	ghr	-0.154525	7.47941	0.124985	0.257488	7.73796	7.67813	7.54753	7.12936	7.15231	7.60663
GSU3300	NA	-0.332699	9.33426	0.125037	0.257488	9.69521	9.55189	9.52588	9.00957	8.88843	9.27395
GSU3262	uvrB	-0.299737	8.85499	0.125589	0.258476	9.16885	9.08405	9.03895	8.4688	8.45445	8.86317
GSU1258	NA	0.152361	6.84954	0.126553	0.26013	6.94675	6.86496	6.80473	6.76877	6.71509	6.98736
GSU0034	dnaJ	-0.164195	7.87186	0.126582	0.26013	8.10534	8.03106	8.01851	7.61859	7.58236	7.85954
GSU3630	NA	-0.212014	4.32995	0.126608	0.26013	4.75562	4.43772	4.38017	4.20077	3.7011	4.39649
GSU1716	apr	0.171293	6.96293	0.126949	0.260682	7.03909	6.96464	6.9221	6.88404	6.99409	6.94047
GSU0338	nuoA-1	0.328244	6.69847	0.127311	0.261276	6.53773	6.65248	6.67818	6.83633	7.03392	6.14282
GSU2404	NA	-0.162361	7.53178	0.127384	0.261278	7.6708	7.76787	7.68873	7.24436	7.12144	7.66519
GSU1648	NA	0.46427	9.00124	0.127538	0.261445	8.51001	9.0026	8.96865	9.29154	9.35535	8.39286
GSU1912	ilvD	0.235853	8.57044	0.127837	0.261911	8.622	8.55988	8.46293	8.57589	8.52318	8.64329
GSU1178	frdB	-0.151398	7.24888	0.12807	0.262239	7.51883	7.41619	7.33275	7.05424	6.88057	7.27338
GSU2168	NA	-0.15353	7.13026	0.128969	0.26393	7.33769	7.37217	7.20254	6.91054	6.83056	7.1109
GSU2311	NA	-0.161651	6.80537	0.129709	0.265278	6.9947	7.06428	6.88938	6.47763	6.46945	6.91
GSUC0084	GSUC0084	0.221606	2.56173	0.129775	0.265278	2.56126	2.61431	2.49149	2.51092	2.51139	2.71594
GSU1696	NA	0.159713	7.65379	0.129905	0.265347	7.72758	7.66363	7.62552	7.62872	7.57562	7.68128
GSU3360	NA	-0.190204	8.2231	0.129955	0.265347	8.47738	8.38011	8.38761	7.95003	7.85985	8.26103
GSU0384	NA	-0.151612	7.11462	0.130253	0.265804	7.35988	7.26297	7.24236	6.82784	6.8256	7.15389
GSU3193	lon-3	-0.30553	9.04064	0.130456	0.266068	9.38139	9.28283	9.19189	8.69949	8.62021	9.01636
GSU1690	ribA	-0.164856	7.86082	0.130764	0.266475	8.12402	8.04441	7.95469	7.5901	7.51491	7.91899
GSU1138	NA	-0.152423	7.14139	0.130803	0.266475	7.39966	7.32463	7.22259	6.86868	6.7955	7.21949
GSU2997	cbiD	0.200487	8.276	0.131031	0.266788	8.32805	8.28779	8.20276	8.14115	8.21828	8.45545
GSU2197	NA	-0.175044	6.72392	0.131263	0.267112	6.98392	6.93206	6.81026	6.3499	6.29706	6.92433
GSU3200	cheC44H	0.154322	7.2498	0.131409	0.267257	7.31635	7.26353	7.23333	7.22768	7.14778	7.29293
GSU0552	NA	0.278841	8.65176	0.132308	0.268739	8.60879	8.50213	8.69488	8.68265	8.78044	8.53587
GSU3245	NA	-0.309078	9.00729	0.132353	0.268739	9.33516	9.25213	9.17392	8.57081	8.61467	9.03811
GSU2104	NA	0.52184	7.92948	0.13236	0.268739	7.13213	7.41218	8.34494	7.74145	8.64393	7.38049
GSU2436	pdhB	-0.155075	7.46201	0.132455	0.268779	7.7055	7.637	7.57096	7.14539	7.06789	7.61762
GSU2380	trpC	-0.156653	7.4478	0.132659	0.269042	7.68104	7.65133	7.54001	7.06823	7.11275	7.60357
GSU2320	NA	-0.164827	6.9722	0.133177	0.269942	7.23453	7.19068	7.03063	6.6898	6.51678	7.13362
GSU2592	NA	-0.178036	7.73248	0.133405	0.2701	8.03101	7.90599	7.81899	7.45078	7.23206	7.91132
GSU2137	NA	-0.417211	11.5023	0.133474	0.2701	11.6682	11.4293	12.1647	11.1402	11.2394	11.1238
GSU1758	purM	0.164548	7.74794	0.13348	0.2701	7.86032	7.724	7.70664	7.71439	7.66037	7.80289
GSU2819	nifK	0.251327	8.70383	0.133796	0.270455	8.75739	8.67149	8.59097	8.76022	8.63929	8.76031
GSU3167	NA	-0.308213	9.00354	0.133805	0.270455	9.33227	9.24128	9.17527	8.57926	8.58607	9.04773
GSU1861	vorA	-0.141694	7.3726	0.134009	0.270717	7.63677	7.52919	7.45923	7.18136	7.03514	7.37978
GSU0209	NA	-0.17018	5.39779	0.134877	0.272317	5.68511	5.54672	5.50596	5.22584	5.00087	5.39266
GSU0378	gcvP2	0.245817	8.5461	0.135764	0.273955	8.61162	8.50414	8.43981	8.56725	8.59213	8.50216
GSU0440	NA	-0.149864	7.11179	0.136411	0.275107	7.3564	7.28647	7.21121	6.83802	6.86616	7.09787
GSU0163	NA	0.19267	6.41262	0.136562	0.275258	6.48643	6.42129	6.33415	6.49417	6.38342	6.30495
GSU2172	NA	0.585833	9.08859	0.136928	0.275842	8.07092	9.10946	9.14255	9.19509	9.77583	8.22674
GSU1483	NA	-0.156841	6.51923	0.137304	0.276445	6.76546	6.694	6.62603	6.28111	6.25975	6.47239
GSU1340	NA	0.213583	8.45073	0.137405	0.276493	8.47331	8.47664	8.37099	8.41316	8.37405	8.57053
GSU3605	cheB64H-2	0.150292	7.52925	0.137591	0.276715	7.63179	7.53751	7.48965	7.36891	7.32378	7.80556
GSU1671	NA	0.154723	7.61618	0.138046	0.277475	7.68308	7.57795	7.64772	7.54905	7.55224	7.66695
GSU1676	NA	0.177658	6.95234	0.138241	0.277711	6.96149	7.01383	6.90635	6.89275	7.00978	6.88343
GSU3366	glnS	0.301018	8.91469	0.138914	0.278908	8.95191	8.84256	8.77616	8.99082	8.86981	9
GSU2407	NA	-0.186163	5.36544	0.140816	0.282571	5.6177	5.54947	5.49775	4.9495	4.95233	5.56784
GSU0280	NA	0.403982	9.43674	0.141107	0.28291	9.03895	9.19082	9.63561	9.66016	9.58531	9.22917
GSU2493	NA	0.169011	8.00316	0.141142	0.28291	8.08403	8.02153	7.945	7.90985	7.83892	8.20525
GSU3062	NA	-0.212342	8.43689	0.141311	0.283092	8.72258	8.642	8.55332	8.16448	8.0488	8.46309
GSU0491	rhlE-1	0.330587	9.06471	0.141581	0.283475	8.98767	9.04341	8.93816	9.20102	9.18269	8.90738
GSU0494	NA	-0.172931	8.09552	0.142149	0.284456	8.34641	8.27527	8.21699	7.78769	7.87192	8.05457
GSUR042	GSUR042	0.168391	4.666	0.142365	0.284723	4.71995	4.67573	4.64734	4.49754	4.65312	4.79534
GSU3341	prkA	-0.297651	8.96896	0.142504	0.284723	9.28007	9.16652	9.18339	8.63156	8.50625	8.99193
GSU0932	uraA	-0.205782	8.38018	0.142519	0.284723	8.63843	8.61692	8.48258	8.02519	8.0717	8.41857
GSU1540	NA	0.177595	8.03127	0.142741	0.284917	8.1281	8.01774	7.97535	7.96764	7.75948	8.31266
GSU2647	NA	0.175116	8.1411	0.142791	0.284917	8.28549	8.11914	8.04752	8.01924	8.00626	8.35067
GSU0627	fcl	-0.150235	7.61852	0.142883	0.284917	7.85983	7.79992	7.71531	7.42999	7.3634	7.52467
GSUC0075	GSUC0075	0.221731	2.73599	0.142932	0.284917	2.85234	2.71553	2.61122	2.83382	2.79251	2.61231
GSU0444	NA	-0.141739	7.27612	0.143296	0.285486	7.56319	7.4084	7.36292	7.00189	6.9985	7.30771
GSU3479	NA	-0.165541	5.90168	0.143492	0.285691	6.17166	6.07078	6.00175	5.72957	5.55343	5.85981
GSUC0124	GSUC0124	0.234696	2.33168	0.143646	0.285691	2.468	2.23236	2.25242	2.49957	2.17976	2.36809
GSU1905	NA	0.231834	5.99367	0.143653	0.285691	5.82465	5.9248	6.13993	5.95723	6.13138	5.88024
GSU0216	NA	0.182233	6.10605	0.143716	0.285691	6.21177	6.04508	6.08014	6.14291	6.04995	6.07356
GSU1364	NA	-0.171825	7.15817	0.144557	0.287206	7.46619	7.27767	7.27899	6.79745	6.71509	7.36608
GSU2225	engA	-0.183702	8.20785	0.144682	0.287296	8.48526	8.40381	8.30149	7.88961	7.83646	8.30475
GSU0649	rnhB	-0.147551	7.12603	0.144842	0.287455	7.36197	7.29003	7.24209	6.96056	6.77067	7.11392
GSU2029	pilP	0.176097	6.78007	0.145493	0.288588	6.80991	6.869	6.68782	6.84924	6.71203	6.70829
GSU1981	NA	0.16085	7.87649	0.146059	0.289553	7.99669	7.85421	7.83191	7.7836	7.6528	8.12172
GSU1139	tyrS	-0.162208	7.82822	0.147284	0.291822	8.04737	7.9456	8.02518	7.50395	7.49943	7.92367
GSU0475	NA	0.309297	9.1937	0.147577	0.292186	9.16719	9.13595	9.09062	9.25593	9.20767	9.23928
GSU3326	NA	0.151353	7.68643	0.14763	0.292186	7.79873	7.67163	7.65696	7.64427	7.59697	7.73301
GSU1491	pilB	0.221209	8.51075	0.14777	0.292302	8.58152	8.52311	8.38379	8.49548	8.44962	8.60054
GSU1691	ribH	-0.164029	6.23089	0.148032	0.292662	6.52415	6.40673	6.29891	5.98599	5.83145	6.31174
GSU2422	mvhP	-0.177278	6.34948	0.148392	0.293117	6.60067	6.52301	6.48239	5.94263	5.95459	6.54646
GSU3333	aroG-1	-0.167033	8.02666	0.148425	0.293117	8.31544	8.16848	8.13899	7.78827	7.68599	8.04533
GSU3279	uvrC	0.319393	9.28821	0.148681	0.293462	9.24511	9.23809	9.17692	9.37982	9.31108	9.30223
GSU1830	NA	-0.155123	6.64875	0.148917	0.293767	6.94675	6.80191	6.72265	6.43282	6.23005	6.73265
GSU3097	hisH	-0.146661	6.84854	0.149498	0.294753	7.13403	6.98877	6.93633	6.61088	6.49376	6.91
GSU1162	NA	-0.146754	7.25314	0.149791	0.295169	7.49349	7.41117	7.37018	6.95226	6.88329	7.38622
GSU0865	NA	-0.16293	6.16959	0.150065	0.295547	6.41728	6.28355	6.34231	5.9686	5.79424	6.18776
GSU2574	NA	-0.177095	8.1677	0.151304	0.297693	8.39348	8.3837	8.28357	7.83701	7.81662	8.26724
GSU3126	NA	-0.171594	8.07269	0.151319	0.297693	8.31639	8.2572	8.19503	7.76416	7.70269	8.17746
GSU2148	NA	-0.745866	10.47	0.151998	0.298866	10.2616	11.3394	10.8626	10.3899	10.2965	7.7816
GSU1901	NA	0.212031	8.39532	0.152348	0.299391	8.43081	8.33164	8.39291	8.38875	8.37696	8.41193
GSU0446	rsmE	-0.136368	7.45255	0.152544	0.299519	7.68215	7.63355	7.54222	7.17869	7.14494	7.52077
GSU0382	NA	-0.144485	6.77333	0.152579	0.299519	6.99321	6.92784	6.90979	6.52949	6.46945	6.79637
GSU3128	NA	-0.172686	5.25217	0.153122	0.300167	5.62389	5.35608	5.31687	5.08671	4.76977	5.30925
GSU2446	lpdA-1	-0.201386	8.30089	0.153143	0.300167	8.58757	8.52358	8.38242	7.93641	7.89745	8.43989
GSU2777	NA	-0.160451	6.53469	0.153158	0.300167	6.87947	6.67276	6.58015	6.24672	6.14735	6.65061
GSU1594	NA	0.154871	7.84184	0.153336	0.300195	7.94803	7.86048	7.78044	7.78536	7.61144	8.04984
GSU0371	NA	-0.310797	9.3945	0.153416	0.300195	9.70619	9.64155	9.57771	9.03363	8.98938	9.36616
GSU1130	NA	0.338159	9.88873	0.153561	0.300195	9.85396	9.80284	9.77383	9.94181	9.95606	9.92323
GSU1813	NA	-0.172485	4.65142	0.153573	0.300195	4.88366	4.84018	4.77953	4.43335	4.12652	4.78671
GSU1761	pgcA	-0.15571	7.78614	0.153588	0.300195	8.07558	7.97686	7.83155	7.56445	7.42134	7.82834
GSU2851	rpsC	-0.221461	7.03095	0.154011	0.300858	7.11466	7.15268	7.40982	6.4587	7.01352	6.90801
GSU1768	NA	-0.15317	7.88054	0.154354	0.301366	8.13218	8.07648	7.95668	7.62154	7.55652	7.9249
GSUC0069	GSUC0069	0.221002	2.52774	0.154568	0.30162	2.67293	2.61431	2.25242	2.40537	2.65879	2.57269
GSU2133	NA	-0.381734	10.5111	0.154755	0.30166	10.7933	10.7561	10.8154	10.3082	10.3188	9.88502
GSU0944	metC-1	-0.181322	8.24566	0.154755	0.30166	8.50373	8.45192	8.34507	7.93483	7.95174	8.26686
GSU0939	glnK	-0.15312	6.41963	0.15501	0.301872	6.61899	6.61453	6.54785	6.14017	6.10824	6.47037
GSU1862	vorD	-0.171392	5.23671	0.155031	0.301872	5.45364	5.43539	5.36577	5.14617	4.91015	5.06884
GSU0864	NA	-0.158999	6.07851	0.155148	0.301937	6.36374	6.24174	6.16028	5.80645	5.72445	6.15209
GSU1136	NA	-0.145894	7.15863	0.155681	0.302812	7.34871	7.30851	7.32967	6.946	6.88738	7.11521
GSU2605	cmk	-0.165633	7.78363	0.155832	0.302893	8.04001	7.968	7.88477	7.36813	7.47793	7.9303
GSU0700	NA	0.299606	9.20273	0.155891	0.302893	9.15596	9.17276	9.10704	9.17828	9.21743	9.33154
GSU3450	gltS	-0.328179	9.91092	0.156002	0.302945	10.2442	10.147	10.1068	9.55756	9.49244	9.86017
GSU0799	NA	-0.167264	7.89212	0.15624	0.303244	8.12661	8.06694	8.02708	7.56717	7.52324	8.01655
GSU3357	NA	-0.301051	9.25067	0.156324	0.303246	9.56334	9.47908	9.43835	8.88912	8.81514	9.2665
GSU3520	NA	0.16002	6.19746	0.156486	0.303396	6.31627	6.20739	6.12462	6.20014	6.01554	6.30647
GSU2155	NA	-0.311731	5.88861	0.156666	0.303428	5.69028	6.20739	6.3884	5.3046	5.95199	5.48757
GSU1161	NA	-0.153299	7.82131	0.156671	0.303428	8.092	7.99577	7.90006	7.52999	7.49676	7.89635
GSU0682	NA	-0.142767	7.07902	0.158106	0.306044	7.3185	7.23256	7.19467	6.86868	6.80128	7.04503
GSU2832	rpsD	-0.156114	6.90276	0.158244	0.306148	7.16328	7.06204	7.01156	6.65888	6.43081	7.0554
GSU0486	tdcB	-0.162665	8.03191	0.1584	0.306285	8.30308	8.17797	8.15183	7.76357	7.7617	8.01747
GSU0800	NA	-0.146513	7.72481	0.158719	0.306642	7.94556	7.87988	7.86347	7.46653	7.39434	7.78458
GSU1089	NA	-0.163523	7.99344	0.158754	0.306642	8.24991	8.16639	8.1031	7.73964	7.62373	8.0595
GSU2079	mrdA	0.233158	8.71217	0.159128	0.307047	8.74972	8.70603	8.61866	8.67731	8.57346	8.92001
GSU2792	NA	-0.146327	7.35557	0.159134	0.307047	7.59031	7.53843	7.45288	7.01739	6.97631	7.5292
GSU0018	NA	-0.216669	8.62188	0.159396	0.307387	8.91137	8.80238	8.76519	8.31152	8.28711	8.62737
GSU2342	mrpC	-0.172065	5.7059	0.15975	0.307906	5.95495	5.9444	5.76559	5.41448	5.26421	5.85053
GSU1816	ugd	-0.168427	7.94501	0.159857	0.307949	8.24954	8.09429	8.03561	7.66824	7.54666	8.05052
GSU1551	NA	0.284591	8.98534	0.160322	0.30868	8.9855	8.96865	8.85525	8.98141	8.93782	9.13966
GSU1932	NA	-0.147765	7.35921	0.160541	0.308937	7.65709	7.50442	7.43127	7.05132	6.94792	7.53179
GSU1773	NA	0.171662	7.57122	0.160627	0.308938	7.58278	7.5606	7.60275	7.37086	7.68169	7.5766
GSU2618	yajC	0.143957	6.90243	0.160827	0.309157	6.99351	6.91832	6.87643	6.89492	6.73108	6.98736
GSU0816	NA	-0.136227	7.26147	0.161011	0.309321	7.48267	7.41494	7.38681	7.03027	6.91896	7.32159
GSU2136	NA	-0.337106	11.0363	0.161083	0.309321	11.4894	11.1689	11.2172	10.7279	10.6272	10.9165
GSU0678	NA	0.154419	7.12384	0.161338	0.309646	7.22845	7.12871	7.07817	7.14812	7.0333	7.09962
GSU0696	NA	0.156069	7.79459	0.162073	0.310885	7.88243	7.82071	7.74179	7.71255	7.75353	7.83725
GSU2627	bioC	0.164618	8.0304	0.162223	0.310885	8.16439	8.05072	7.92168	7.90233	7.96918	8.15605
GSU3006	cbiA	-0.200172	8.37744	0.162242	0.310885	8.61987	8.59871	8.50389	7.99973	8.01375	8.49506
GSU0523	NA	-0.23367	8.71428	0.162666	0.311531	8.99007	8.93082	8.85899	8.44624	8.43993	8.58585
GSU1150	hpnJ	0.207267	8.46932	0.162943	0.311898	8.54529	8.42477	8.41715	8.50846	8.32372	8.56801
GSU2175	NA	0.560252	9.02044	0.163854	0.313472	8.2889	8.92722	9.07631	9.06394	9.78452	7.92883
GSUC0095	GSUC0095	0.212873	2.65028	0.163977	0.313472	2.64277	2.62128	2.67728	2.81563	2.52543	2.62204
GSU3391	NA	-0.134218	7.49866	0.164026	0.313472	7.71857	7.65431	7.62028	7.31811	7.15174	7.51556
GSU2798	NA	-0.14134	7.32264	0.164229	0.313694	7.61032	7.4674	7.39591	6.94076	7.07566	7.42218
GSU1767	xseA	-0.14911	7.73775	0.164375	0.313807	8.00071	7.92214	7.80834	7.4767	7.37653	7.82439
GSU1954	NA	-0.545988	9.52454	0.164806	0.314464	9.23175	10.0188	10.1624	9.24141	9.5484	8.02024
GSU1558	NA	-0.164265	5.30484	0.165062	0.314752	5.5672	5.4907	5.39452	4.97227	4.894	5.46881
GSU0206	NA	-0.137608	7.4246	0.165131	0.314752	7.72309	7.49993	7.54819	7.23026	7.1318	7.3976
GSU0112	atpG	-0.135946	7.567	0.165431	0.315156	7.83919	7.71078	7.64978	7.30554	7.29385	7.59092
GSU0947	NA	-0.141197	7.20501	0.165694	0.31549	7.43176	7.34951	7.34042	6.90248	6.90359	7.28644
GSU2188	NA	-0.139302	6.94943	0.165827	0.315543	7.22362	7.13299	6.99417	6.69666	6.61031	7.02224
GSU3530	NA	0.15158	6.64614	0.16596	0.315543	6.7602	6.67778	6.56845	6.65696	6.53164	6.66186
GSU0791	NA	-0.150463	6.33764	0.165983	0.315543	6.61317	6.49954	6.41864	6.09751	6.01554	6.36488
GSU0897	NA	-0.149343	7.71604	0.166177	0.315745	7.95986	7.87551	7.83191	7.40701	7.34175	7.85696
GSU2950	NA	-0.22424	8.66724	0.16636	0.315926	8.93186	8.89107	8.80267	8.33167	8.28195	8.73179
GSU2470	NA	0.170267	6.36981	0.166531	0.315972	6.49405	6.33218	6.32284	6.40799	6.01305	6.61082
GSU1092	NA	-0.195336	8.39504	0.166559	0.315972	8.61356	8.62508	8.52915	8.09875	8.05819	8.42241
GSU2156	NA	-0.232872	6.02998	0.166677	0.31603	5.9451	6.26808	6.44211	5.50526	5.935	5.94469
GSU0096	recR	0.153488	6.75181	0.166775	0.31605	6.83214	6.77831	6.71048	6.75093	6.68726	6.72702
GSU0802	NA	-0.133015	7.46562	0.166866	0.316056	7.69249	7.62923	7.57053	7.16078	7.20995	7.51784
GSU3224	NA	0.306479	9.32639	0.166965	0.316078	9.31319	9.24594	9.23721	9.32288	9.39699	9.37528
GSU0349	nuoL-1	-0.210814	8.55383	0.167413	0.31676	8.83781	8.69595	8.73139	8.27328	8.26426	8.49357
GSU0771	NA	-0.152179	7.87686	0.16786	0.317439	8.11868	8.07506	7.95917	7.53452	7.61596	7.93933
GSU3045	flgM	-0.157312	5.73147	0.168047	0.317627	6.01741	5.88189	5.82216	5.501	5.37497	5.76963
GSU2176	NA	0.555294	8.1603	0.168255	0.317743	7.49581	8.10039	8.15835	8.26702	8.94796	6.75051
GSU2376	NA	0.147759	6.7979	0.168338	0.317743	6.92686	6.84834	6.69222	6.6923	6.54462	7.06301
GSU1091	NA	-0.138139	7.17152	0.168372	0.317743	7.40506	7.34794	7.26402	6.95745	6.86754	7.17513
GSU0235	tex	-0.295143	9.25867	0.168656	0.318099	9.56107	9.52035	9.41513	8.87037	8.81621	9.31372
GSU3059	NA	-0.14913	7.802	0.168737	0.318099	8.08739	7.96663	7.86931	7.5373	7.45977	7.87488
GSU3156	mcp30H	-0.169436	8.14688	0.169147	0.318705	8.38951	8.33071	8.26798	7.84517	7.74718	8.27459
GSU2934	NA	-0.155042	7.8483	0.169552	0.319302	8.10506	8.04328	7.92287	7.49003	7.55524	7.9512
GSU3119	NA	-0.194196	8.38469	0.169649	0.319318	8.65401	8.58004	8.50218	8.05434	8.02553	8.46597
GSU3281	trxA	0.164288	6.57152	0.169741	0.319326	6.6155	6.55249	6.59304	6.63508	6.47579	6.52132
GSU2954	arsB	-0.151764	7.79337	0.170752	0.320977	8.05397	7.96851	7.87986	7.5265	7.40339	7.90684
GSU0882	NA	-0.139946	7.59756	0.170797	0.320977	7.87401	7.73187	7.69153	7.28419	7.26381	7.72033
GSU0085	hdrF	-0.148879	7.88034	0.171151	0.321443	8.11347	8.07283	7.97239	7.63132	7.6484	7.82834
GSU0793	NA	-0.138513	7.19755	0.171223	0.321443	7.42292	7.35109	7.32195	6.95901	6.84602	7.26951
GSU0294	NA	0.161195	7.83957	0.171351	0.321516	7.94154	7.80567	7.82337	7.80509	7.81733	7.81381
GSU0458	fabZ-1	0.145831	6.52974	0.172438	0.323328	6.59517	6.5634	6.50893	6.34911	6.41676	6.73321
GSU0863	NA	-0.152563	6.11233	0.172495	0.323328	6.32295	6.283	6.25254	5.81334	5.81296	6.17045
GSU1605	fabF-2	0.159399	8.08381	0.172911	0.32394	8.13516	8.13811	8.0334	8.01601	7.95984	8.20667
GSU2788	NA	0.130074	7.36477	0.173017	0.323948	7.46058	7.38861	7.34728	7.30023	7.23686	7.44567
GSU1687	nrdR	-0.148681	6.39885	0.173095	0.323948	6.65986	6.52487	6.5274	6.08046	6.14053	6.44179
GSU3600	NA	-0.157507	4.90724	0.173344	0.324246	5.17254	4.99452	5.07858	4.70206	4.46561	4.99022
GSU3513	NA	-0.164474	4.46201	0.173479	0.324331	4.82173	4.64184	4.44607	4.25241	4.03625	4.52398
GSU1088	NA	-0.210066	8.62028	0.173865	0.324884	8.89098	8.8333	8.74078	8.29848	8.27729	8.65475
GSU3005	thiC-2	-0.209789	8.49738	0.174143	0.325235	8.746	8.7135	8.63641	8.12923	8.11209	8.61188
GSU0451	NA	-0.129186	7.44975	0.174307	0.325373	7.67527	7.61424	7.54996	7.2503	7.11042	7.48654
GSU0580	ppdK	-0.292954	9.34768	0.175074	0.326637	9.66715	9.57048	9.5233	8.99651	8.96753	9.31485
GSU2167	NA	-0.1468	7.01799	0.175443	0.327155	7.26925	7.247	7.04977	6.81988	6.58791	7.10744
GSU1338	NA	0.139727	6.88577	0.176326	0.328474	6.97153	6.97896	6.79212	6.74373	6.71662	7.09875
GSU0900	NA	-0.138394	7.65047	0.176487	0.328474	7.91055	7.80165	7.74218	7.32898	7.3634	7.74002
GSU1733	livH	-0.138822	7.1816	0.176557	0.328474	7.46144	7.33049	7.2554	7.0039	6.82773	7.19483
GSU0898	recQ	-0.217781	8.6516	0.176672	0.328474	8.95391	8.8742	8.7404	8.27661	8.29992	8.73025
GSU1515	thrS	0.221723	8.70081	0.176737	0.328474	8.76494	8.66949	8.62442	8.72577	8.56116	8.83035
GSU3403	NA	-0.211918	8.61807	0.176772	0.328474	8.87923	8.80007	8.78152	8.44476	8.28117	8.48959
GSU2856	rplD	-0.170593	6.87092	0.176787	0.328474	7.02747	7.03585	7.09034	6.40875	6.80128	6.80334
GSU3132	hup	-0.170102	6.25016	0.177568	0.329755	6.54101	6.36475	6.38987	5.84172	5.85943	6.45479
GSU2260	msbA	-0.200854	8.46406	0.177919	0.330084	8.73951	8.70736	8.53462	8.15003	8.0714	8.55076
GSU3477	NA	0.191141	6.02077	0.177927	0.330084	6.10519	5.99763	5.96652	6.11063	6.02792	5.8526
GSU0515	usp-1	-0.145835	6.44829	0.179067	0.332028	6.70434	6.60489	6.54873	6.16733	6.10708	6.53877
GSU1037	NA	0.296182	9.41754	0.179569	0.332788	9.38959	9.37764	9.31934	9.48584	9.35363	9.5258
GSU0628	NA	-0.131767	7.60543	0.180063	0.333532	7.86359	7.70955	7.73502	7.37436	7.33628	7.60172
GSU2432	omcF	-0.168127	5.67384	0.180755	0.334481	5.92707	5.84811	5.78968	5.23271	5.3672	5.83492
GSU3408	ltaE	-0.161157	8.16813	0.18076	0.334481	8.41595	8.29039	8.33192	7.92239	7.86572	8.16607
GSU1442	NA	0.416884	8.92283	0.181201	0.335124	8.56252	9.04495	8.74088	9.30138	9.19743	8.17993
GSU3455	NA	-0.146713	7.86438	0.181992	0.336345	8.08879	8.04084	7.9783	7.62219	7.63348	7.80769
GSU1571	NA	0.146421	7.85059	0.182047	0.336345	7.92629	7.88839	7.81349	7.79816	7.73703	7.92711
GSU2508	NA	-0.16504	7.93801	0.182341	0.33656	8.21357	8.12053	8.02058	7.58541	7.55438	8.10186
GSU2864	rplL	-0.158481	6.1719	0.18235	0.33656	6.47706	6.32152	6.24603	5.86513	5.76643	6.32148
GSU1505	xapH	0.585204	10.4605	0.182541	0.336741	9.33699	10.0806	10.8455	10.7532	11.0317	9.53178
GSU1920	tsf	0.130637	7.25913	0.182725	0.336907	7.36866	7.25851	7.25188	7.14584	7.04857	7.47081
GSU3596	NA	0.18301	8.07086	0.182969	0.337186	8.09507	8.04393	8.08906	7.98148	8.16069	7.99915
GSU0608	NA	-0.174949	8.26279	0.183117	0.337287	8.49342	8.45521	8.39462	8.02989	7.99179	8.19265
GSU3507	NA	-0.150311	5.82341	0.183476	0.337775	6.0297	6.03074	5.92769	5.5664	5.48503	5.88125
GSU3521	NA	-0.150456	6.68414	0.183979	0.338452	6.90352	6.84201	6.82709	6.40266	6.22576	6.86664
GSU0739	ehrA-1	-0.234557	8.7758	0.184031	0.338452	9.0575	9.00468	8.90322	8.41637	8.3631	8.87034
GSU3595	NA	0.248585	8.30713	0.1843	0.338775	8.14945	8.31721	8.34849	8.37094	8.48013	8.0207
GSU0340	nuoC	0.393443	7.84363	0.18454	0.338856	7.55956	7.80854	7.80926	8.02098	8.35329	6.87684
GSU1498	xapA	-0.409843	9.35257	0.184576	0.338856	9.38356	9.68692	9.8056	9.28401	9.2003	8.31153
GSU3063	ftsZ	-0.157498	8.02641	0.184626	0.338856	8.27385	8.19399	8.14207	7.76476	7.62739	8.13475
GSUR027	GSUR027	0.187826	3.90102	0.184759	0.338929	3.95494	3.91781	3.85203	4.11036	3.60521	3.92033
GSU2112	NA	-0.184413	6.2851	0.184888	0.338993	6.45683	6.59119	6.36504	6.1727	6.07879	5.97824
GSU2261	lpxB	-0.15848	8.08935	0.185066	0.339064	8.34583	8.30995	8.14221	7.77598	7.75092	8.18958
GSU2222	cheA40H	0.227297	8.7562	0.185131	0.339064	8.83589	8.74656	8.63267	8.76274	8.6312	8.8989
GSU3221	NA	-0.144398	7.79822	0.185244	0.339064	8.05741	7.96834	7.88057	7.51703	7.44968	7.89911
GSU0919	NA	0.147136	6.00277	0.185342	0.339064	6.10353	6.01494	5.96652	5.93317	5.87733	6.11379
GSU3147	mobA-1/mobB	-0.164659	8.15735	0.185396	0.339064	8.44235	8.32645	8.24325	7.85383	7.75836	8.29299
GSU1631	NA	0.231668	7.87976	0.185865	0.339632	7.67565	7.83596	8.02835	7.90152	8.05969	7.61275
GSU3121	NA	-0.140226	6.57502	0.185895	0.339632	6.84643	6.69895	6.68421	6.31389	6.21172	6.67536
GSU3375	NA	-0.128086	7.44369	0.185992	0.339637	7.65879	7.58399	7.57638	7.25537	7.09697	7.47786
GSU0490	ato-1	0.29396	9.10952	0.186433	0.34027	9.07024	9.05311	9.04209	9.20124	9.21283	8.97363
GSU1511	NA	-0.334715	8.35777	0.186707	0.340551	8.17575	8.44739	9.04185	8.12831	8.29327	7.66342
GSU2715	NA	0.307937	9.85349	0.186775	0.340551	9.88553	9.74025	9.7487	9.89688	9.85866	9.92949
GSU3593	NA	-0.155152	7.0724	0.187281	0.341302	7.36958	7.23227	7.14096	6.78289	6.58624	7.27762
GSU2102	NA	0.130471	7.45628	0.187687	0.341869	7.6339	7.48137	7.35108	7.28212	7.36487	7.61
GSU2802	draT	-0.143757	7.734	0.18799	0.342248	8.02664	7.89146	7.79315	7.48212	7.35311	7.83751
GSU2245	NA	-0.219559	8.17113	0.188092	0.342261	8.16929	8.31426	8.59258	7.9733	8.01686	7.83594
GSU1666	NA	-0.148774	5.41946	0.188409	0.342665	5.63848	5.62514	5.51049	5.20327	5.02824	5.48624
GSU1843	NA	-0.163684	8.20889	0.188511	0.342678	8.46805	8.3985	8.29913	7.88471	7.9025	8.28152
GSU0182	NA	-0.144817	6.37369	0.18863	0.342722	6.62556	6.49386	6.51119	6.07091	6.14622	6.37715
GSU2890	NA	-0.145584	7.64633	0.188941	0.343115	7.90786	7.8051	7.73967	7.31407	7.24643	7.83359
GSU1057	NA	-0.134868	6.84285	0.189114	0.343256	7.08496	7.01681	6.92414	6.69479	6.51062	6.80974
GSU0202	NA	-0.125109	7.40074	0.189427	0.343421	7.67453	7.52478	7.48574	7.17111	7.11333	7.42427
GSU1369	NA	0.180961	7.09436	0.189472	0.343421	7.06434	7.15207	7.08366	7.13442	7.15117	6.90253
GSU1322	ccdA	-0.13593	7.30528	0.189519	0.343421	7.56137	7.45599	7.3986	7.05229	6.86202	7.47249
GSU2984	NA	-0.147936	7.76459	0.189585	0.343421	8.01991	7.95322	7.83716	7.48931	7.36389	7.90036
GSU1582	bioA	-0.156045	8.10932	0.189788	0.343468	8.37284	8.29367	8.18952	7.87979	7.71116	8.18897
GSU2323	NA	-0.150304	6.659	0.189807	0.343468	6.93123	6.85242	6.71205	6.40114	6.19095	6.82878
GSU0629	NA	-0.176514	8.28739	0.189896	0.343468	8.54254	8.45668	8.42017	8.0841	8.0072	8.19244
GSU1098	pstC	-0.14112	7.85	0.190261	0.343856	8.08613	8.0263	7.94466	7.63035	7.54881	7.85206
GSU3182	NA	-0.156486	6.12274	0.190301	0.343856	6.41059	6.21202	6.27031	5.86955	5.6859	6.25343
[truncated: 1,613 more rows]

## Sheet: 0.4 V vs. Ctrl
	GeneName	logFC	logCPM	PValue	FDR	0.4 V_S1	0.4 V_S2	0.4 V_S3	Ctrl_S1	Ctrl_S2	Ctrl_S3
GSU2834	rpsM	-1.33355	7.05728	6.0851e-37	2.19185e-33	7.55093	7.77704	7.54929	6.02918	6.1025	6.41625
GSU2020	accB	1.50944	7.56144	3.28123e-29	5.90949e-26	6.63903	6.75482	6.63179	8.19546	8.09844	7.86501
GSU1574	NA	1.77236	7.84937	2.25347e-27	2.70567e-24	6.74779	6.8812	6.65908	8.60042	8.46548	8.1104
GSU1006	NA	1.54188	8.05942	5.34721e-23	4.81516e-20	7.1001	7.20266	7.14338	8.73586	8.60135	8.32173
GSU3383	gatC	1.0147	7.05632	1.06475e-19	7.67045e-17	6.53618	6.58307	6.4336	7.47571	7.36495	7.41354
GSU0966	NA	1.45771	6.92768	4.84713e-19	2.90989e-16	5.99936	6.23394	6.0061	7.62848	7.46076	7.08086
GSU1024	ppcD	1.41548	7.6214	4.94537e-18	2.54475e-15	6.77526	6.85953	6.77758	8.26207	8.20696	7.73507
GSUC0151	GSUC0151	1.39038	2.82424	4.57637e-17	2.06051e-14	1.90477	2.23801	2.07314	3.51926	3.32953	3.13201
GSU0099	mglA	1.94976	9.00495	7.26928e-17	2.90933e-14	7.75519	7.82197	7.76092	9.78458	9.66156	9.31146
GSU1744	NA	1.46456	8.0807	1.06914e-16	3.85103e-14	7.20875	7.2972	7.17397	8.77979	8.63188	8.20614
GSU3551	NA	1.00133	6.7479	1.88581e-15	6.17516e-13	6.17806	6.29868	6.18309	7.17165	7.13989	6.98132
GSU1398	NA	1.2479	7.95653	2.37315e-15	7.1234e-13	7.24276	7.30836	7.22345	8.50535	8.4856	8.10542
GSU1075	ruvC	1.25184	7.86777	2.68624e-15	7.44294e-13	7.14408	7.24406	7.11183	8.47433	8.35189	8.00087
GSUR030	GSUR030	1.19901	5.84724	8.69613e-15	2.23739e-12	5.17434	5.25176	5.13873	6.42619	6.30836	6.01576
GSU2959	NA	1.04978	8.1398	9.34739e-15	2.24462e-12	7.4896	7.66698	7.5764	8.57495	8.53024	8.41113
GSU1627	secG	1.07344	7.21352	1.00863e-14	2.27068e-12	6.59816	6.72345	6.58747	7.78894	7.53768	7.40722
GSU1142	cheW34H-1	1.64733	8.39409	1.19618e-14	2.53449e-12	7.51291	7.38052	7.30252	9.14436	9.05202	8.45128
GSUC0146	GSUC0146	1.13557	2.99539	2.64036e-14	5.28365e-12	2.38068	2.33486	2.50934	3.5526	3.38449	3.32913
GSU0424	fliQ	1.00996	6.95783	4.85883e-14	9.21131e-12	6.39575	6.55685	6.31351	7.42108	7.35319	7.14135
GSUC0153	GSUC0153	1.09959	2.79877	8.40382e-14	1.46679e-11	2.13895	2.40143	2.17901	3.20658	3.28895	3.17232
GSU2739	NA	-0.799893	5.04965	8.55153e-14	1.46679e-11	5.32342	5.53913	5.46412	4.57006	4.35221	4.67441
GSU2961	modB	1.90545	10.1516	1.44978e-13	2.37369e-11	8.94953	9.06198	8.86585	10.9054	10.7917	10.4838
GSU1518	rplT	1.00291	7.19477	1.68381e-13	2.63699e-11	6.6286	6.74884	6.61731	7.69843	7.55404	7.35928
GSU1727	NA	1.50355	7.70117	2.04571e-13	2.95466e-11	6.7918	6.83378	6.83207	8.49913	8.2815	7.63585
GSU1536	NA	0.834777	7.12083	2.05071e-13	2.95466e-11	6.65637	6.78786	6.65741	7.41694	7.45022	7.38773
GSU1403	rluB	1.46366	8.78819	2.21923e-13	3.07449e-11	7.84866	7.99699	7.9575	9.36277	9.3713	9.05726
GSU2387	NA	0.785487	7.61035	2.36052e-13	3.14911e-11	7.15399	7.26934	7.23967	7.87549	7.91596	7.8798
GSU1007	NA	1.91039	10.8668	2.61254e-13	3.36084e-11	9.68196	9.68884	9.64134	11.5944	11.5199	11.2235
GSU3382	NA	0.770938	6.91536	3.06702e-13	3.71387e-11	6.47327	6.60795	6.52678	7.20698	7.16814	7.20265
GSU3379	mtnA	1.56557	8.85709	3.1091e-13	3.71387e-11	7.84236	8.021	7.91999	9.49229	9.41449	9.17974
GSU1025	NA	1.25957	8.3177	3.19628e-13	3.71387e-11	7.59313	7.67268	7.56646	8.93088	8.80626	8.44049
GSUC0044	GSUC0044	1.18002	3.4665	3.49412e-13	3.93306e-11	2.63508	3.02013	2.86704	4.09933	3.89222	3.67144
GSUC0043	GSUC0043	1.21298	3.22009	4.51821e-13	4.93169e-11	2.49524	2.64755	2.60223	3.86725	3.70134	3.38738
GSU1026	NA	1.2475	8.33946	5.07347e-13	5.37489e-11	7.61653	7.67709	7.62979	8.96585	8.79417	8.47766
GSU3550	NA	0.881505	5.66672	6.09509e-13	6.27272e-11	5.2128	5.27302	5.17292	6.04489	5.97274	5.93312
GSU3627	tpi	0.838048	7.75555	6.72927e-13	6.73301e-11	7.26527	7.43019	7.30252	8.18132	7.94661	8.02881
GSU0624	NA	1.86027	10.6578	1.04042e-12	1.01286e-10	9.5027	9.59057	9.40869	11.4132	11.2596	11.0047
GSU0964	NA	1.24053	6.77669	1.70955e-12	1.62047e-10	6.07499	6.14688	6.03523	7.42784	7.28209	6.79324
GSU0020	yrdA	1.18713	8.20534	1.97064e-12	1.82006e-10	7.48845	7.63988	7.51982	8.77318	8.69769	8.30483
GSU3364	hgtR	1.38008	7.885	2.82538e-12	2.48345e-10	7.28823	7.04144	6.91067	8.60523	8.40767	7.91759
GSU1397	NA	1.87904	10.4657	2.82681e-12	2.48345e-10	9.26752	9.30495	9.31197	11.1794	11.1802	10.7194
GSU3511	NA	0.889068	7.9222	3.0905e-12	2.59345e-10	7.41298	7.52211	7.46451	8.2963	8.25831	8.14816
GSU1027	aguB	1.52757	8.97053	3.11713e-12	2.59345e-10	8.01168	8.09625	8.10001	9.56719	9.55533	9.27074
GSUC0144	GSUC0144	1.14997	2.85426	3.16801e-12	2.59345e-10	2.08143	2.40954	2.29487	3.50229	3.2472	3.08351
GSU1801	NA	1.36645	7.89771	3.38987e-12	2.70741e-10	7.22848	7.01444	7.08391	8.62087	8.42674	7.89594
GSU3446	trx-3	0.837894	7.73326	3.45754e-12	2.70741e-10	7.24003	7.37536	7.31656	8.07608	8.06097	7.94573
GSU1938	NA	0.967353	7.02138	5.59103e-12	4.28487e-10	6.45215	6.64663	6.44522	7.49834	7.40109	7.15105
GSU0455	NA	0.883697	7.56164	6.55061e-12	4.91568e-10	7.10462	7.18653	7.0354	8.00885	7.87885	7.70733
GSU1155	NA	0.866051	6.91333	7.70717e-12	5.66555e-10	6.48857	6.5292	6.39965	7.37367	7.16478	7.10666
GSUC0145	GSUC0145	1.15584	3.2699	8.76417e-12	6.31371e-10	2.4276	2.82779	2.7344	3.83148	3.79704	3.42679
GSU1408	NA	1.67578	10.0507	9.90664e-12	6.9968e-10	9.06926	9.10225	8.9354	10.7262	10.5956	10.4343
GSU1743	NA	1.15366	8.16433	1.12704e-11	7.8069e-10	7.49993	7.60984	7.48436	8.75105	8.62395	8.24131
GSUC0152	GSUC0152	1.05153	2.42304	1.28763e-11	8.75103e-10	1.82523	2.07423	1.81103	2.95552	2.72153	2.8215
GSU1076	ruvA	0.937273	7.66015	1.42934e-11	9.53424e-10	7.12641	7.28568	7.10574	8.10798	8.04126	7.78656
GSU0175	NA	1.02622	8.17022	1.47696e-11	9.67278e-10	7.56608	7.65659	7.64897	8.68163	8.55376	8.31425
GSU3445	nuoA-2	0.954239	7.9322	2.0806e-11	1.33827e-09	7.35802	7.53653	7.40674	8.41191	8.28718	8.07052
GSU3214	NA	1.25739	8.63038	2.15115e-11	1.35937e-09	7.94117	7.96811	7.86264	9.22876	9.09561	8.80875
GSUC0156	GSUC0156	1.05705	2.74928	3.50083e-11	2.17413e-09	2.14832	2.30039	2.21566	3.26139	3.22156	2.96611
GSU1626	NA	1.54483	8.83849	3.80327e-11	2.32193e-09	7.94437	8.01918	7.80387	9.54898	9.41072	8.99798
GSU2498	NA	0.989438	8.18278	4.40797e-11	2.62675e-09	7.61018	7.74616	7.6266	8.68195	8.54732	8.32416
GSU3072	mraY	0.930158	8.40721	4.44841e-11	2.62675e-09	7.82019	7.98228	7.96945	8.79728	8.66813	8.75377
GSU0430	tssE	0.852682	7.18999	5.53225e-11	3.21406e-09	6.67269	6.84653	6.75596	7.56896	7.54932	7.33358
GSU1973	NA	0.660803	7.3707	6.06821e-11	3.46948e-09	6.96149	7.11828	7.09625	7.57911	7.60244	7.63705
GSU2021	NA	1.56757	9.20599	6.76488e-11	3.80736e-09	8.27192	8.26021	8.28989	9.90579	9.77939	9.40535
GSU1971	NA	1.4997	9.1032	7.46128e-11	4.1347e-09	8.17039	8.30205	8.19571	9.7374	9.67913	9.33134
GSU1705	panB	1.09753	8.19647	9.52032e-11	5.19579e-09	7.56455	7.68547	7.55578	8.74551	8.66119	8.25232
GSU2638	NA	1.34209	8.84196	1.07204e-10	5.76342e-09	8.03238	8.14972	8.04665	9.33638	9.37893	9.16076
GSU1867	NA	1.087	6.93379	1.11524e-10	5.90749e-09	6.32729	6.39678	6.32089	7.50261	7.41247	6.92688
GSU1001	NA	0.835867	7.14767	1.18181e-10	6.16939e-09	6.68923	6.78786	6.70371	7.54223	7.47756	7.28806
GSUC0154	GSUC0154	1.09573	2.6742	1.2241e-10	6.29889e-09	2.01129	2.28284	2.07314	3.29462	3.09547	2.85491
GSU0301	NA	1.26404	8.63796	1.34618e-10	6.82948e-09	7.88239	7.93882	7.96138	9.20121	9.18732	8.74836
GSU1457	NA	0.865592	7.98839	1.37444e-10	6.87601e-09	7.43419	7.64568	7.56224	8.36713	8.34399	8.1511
GSU1028	aguA	1.46656	9.2155	1.76496e-10	8.70876e-09	8.27953	8.42527	8.37323	9.80692	9.79251	9.47113
GSU2979	folK	0.721333	7.47786	1.85083e-10	9.00902e-09	7.05785	7.21486	7.11365	7.77929	7.76178	7.64721
GSU1152	NA	0.772438	6.80047	2.01994e-10	9.70108e-09	6.38341	6.48432	6.39317	7.1712	7.06257	6.9799
GSU2962	modA	1.59661	10.1806	2.13675e-10	1.01271e-08	9.26504	9.25548	9.15652	10.8472	10.7328	10.4922
GSU1125	NA	0.89345	8.14455	2.24336e-10	1.03918e-08	7.63247	7.75752	7.66769	8.55367	8.49455	8.30974
GSU1653	NA	1.02812	8.42414	2.25031e-10	1.03918e-08	7.80528	7.9921	7.8307	8.85884	8.84893	8.62155
GSU3611	rpmJ	-0.686339	4.78698	2.3622e-10	1.07704e-08	5.12537	5.17772	5.10616	4.3601	4.24599	4.42197
GSU1002	NA	0.911298	7.78591	4.46455e-10	2.00118e-08	7.25474	7.43541	7.25571	8.24304	8.1675	7.86142
GSU2965	NA	0.991878	8.33519	4.50016e-10	2.00118e-08	7.80213	7.89563	7.73492	8.82669	8.70869	8.47799
GSU1102	phoB	0.843463	7.71515	5.04314e-10	2.21529e-08	7.24767	7.39591	7.22148	8.13735	8.04096	7.82948
GSU1388	cas5e	0.972704	7.8229	5.41167e-10	2.34853e-08	7.30036	7.33654	7.29985	8.34192	8.21781	7.8668
GSUC0158	GSUC0158	0.939493	2.38649	5.69694e-10	2.4429e-08	1.8484	2.10452	1.85816	2.77894	2.70928	2.79593
GSU2009	NA	0.834773	7.6236	6.34731e-10	2.68977e-08	7.17592	7.20062	7.23075	8.04274	7.96121	7.71388
GSUR052	GSUR052	0.693556	4.89407	7.36852e-10	3.08621e-08	4.60051	4.56786	4.5306	5.16439	5.10751	5.17365
GSUR029	GSUR029	1.02447	5.2124	7.64779e-10	3.16636e-08	4.69623	4.75133	4.57359	5.79848	5.60569	5.25411
GSU3482	fliO	0.981551	8.09409	8.03553e-10	3.28909e-08	7.56127	7.66063	7.50925	8.61972	8.47184	8.1647
GSUC0150	GSUC0150	1.01665	2.53392	9.86477e-10	3.99246e-08	1.78975	2.30909	1.98034	3.15686	2.70928	2.88757
GSU0857	NA	0.866549	7.63629	1.1983e-09	4.67985e-08	7.1338	7.28953	7.16257	8.10306	7.97534	7.69757
GSU1310	NA	1.27802	9.00239	1.2028e-09	4.67985e-08	8.24747	8.37103	8.22704	9.52433	9.45403	9.33292
GSU1147	NA	1.49052	9.21968	1.20518e-09	4.67985e-08	8.33532	8.37155	8.32975	9.86289	9.83892	9.35233
GSU1972	NA	0.9986	8.34022	1.21163e-09	4.67985e-08	7.77536	7.8233	7.83714	8.84629	8.72836	8.44854
GSU1461	pyrF	1.4245	9.17511	1.22128e-09	4.67985e-08	8.35758	8.43238	8.25482	9.85107	9.66285	9.38816
GSU2809	NA	0.768816	7.47803	1.32534e-09	5.02514e-08	7.10432	7.18535	7.00431	7.89539	7.73069	7.59657
GSU0176	NA	0.7597	7.03646	1.4183e-09	5.32157e-08	6.61389	6.74243	6.6356	7.35174	7.36641	7.18058
GSU3604	NA	0.731539	7.65484	1.46411e-09	5.43683e-08	7.30325	7.35687	7.2355	7.9859	7.92261	7.81999
GSU2640	NA	0.976838	8.51607	1.84955e-09	6.73308e-08	7.97398	8.07394	7.95885	8.94206	8.86368	8.76658
GSU3159	NA	0.88518	8.36646	1.85057e-09	6.73308e-08	7.86758	7.96209	7.90936	8.73647	8.70696	8.58562
GSU1650	NA	0.753277	6.83338	1.95937e-09	7.05766e-08	6.38588	6.6031	6.40363	7.1253	7.16758	6.99449
GSUC0143	GSUC0143	0.896488	3.08602	2.26869e-09	8.0909e-08	2.55985	2.77855	2.61601	3.57441	3.41497	3.28078
GSUC0163	GSUC0163	0.854946	3.2872	2.36818e-09	8.36293e-08	2.79274	2.91012	2.92352	3.73311	3.60546	3.48663
GSUC0161	GSUC0161	0.923115	2.46294	2.47965e-09	8.61957e-08	1.92671	2.14393	2.00149	2.98838	2.63352	2.83831
GSU1707	NA	1.70503	10.3367	2.48871e-09	8.61957e-08	9.36936	9.18326	9.33402	11.0968	11.0052	10.415
GSU2963	modD	1.30339	9.53992	2.5147e-09	8.62661e-08	8.73323	8.90647	8.76388	10.0032	9.94833	10.0219
GSU0623	NA	1.52498	10.0621	2.69672e-09	9.16376e-08	9.12029	9.23872	9.12811	10.7604	10.5942	10.2806
GSU2625	NA	0.696593	7.22072	3.07907e-09	1.03652e-07	6.89209	6.91399	6.85367	7.56147	7.42937	7.40228
GSU1576	NA	1.19616	8.51535	3.11714e-09	1.03962e-07	7.83694	7.93074	7.7895	9.14607	8.99198	8.54429
GSU1402	accA	1.30485	9.16248	3.34346e-09	1.10488e-07	8.37352	8.47067	8.4255	9.67095	9.68256	9.44557
GSUC0042	GSUC0042	0.924406	3.55725	3.41152e-09	1.11712e-07	2.91303	3.30731	3.06582	3.953	4.03155	3.6993
GSU1146	NA	1.48845	9.53526	3.53969e-09	1.14864e-07	8.6601	8.71905	8.6075	10.1988	10.1197	9.68919
GSU1404	NA	1.42528	9.45313	3.86394e-09	1.24267e-07	8.61405	8.68365	8.58217	10.0896	9.97727	9.67501
GSU2980	nikR	0.675427	7.56091	4.28588e-09	1.3645e-07	7.19779	7.32854	7.19333	7.88561	7.78859	7.70932
GSU0335	atpI	-1.02099	7.36592	4.31853e-09	1.3645e-07	7.74885	7.89003	7.88308	7.00349	6.68188	6.29368
GSU0568	NA	0.839155	7.13829	4.4291e-09	1.38727e-07	6.61346	6.80371	6.72888	7.55188	7.50926	7.19655
GSU1220	NA	0.70468	8.03321	4.64636e-09	1.44277e-07	7.64245	7.78933	7.65001	8.33595	8.24961	8.2617
GSU3213	obgE	1.39246	9.36179	4.99905e-09	1.53902e-07	8.49277	8.60219	8.58349	9.96845	9.89922	9.57338
GSU3117	ssb-2	0.830956	7.73243	5.24731e-09	1.60176e-07	7.24767	7.38387	7.31154	8.18287	8.05282	7.79466
GSUC0147	GSUC0147	1.00161	2.92406	5.85882e-09	1.7734e-07	2.16688	2.59874	2.50194	3.33351	3.49564	3.05504
GSUC0047	GSUC0047	0.988373	2.7119	6.03478e-09	1.81144e-07	2.09118	2.44942	2.13185	3.18548	3.21291	2.85491
GSU1517	rpmI	0.787519	6.17065	6.23512e-09	1.85611e-07	5.74683	5.83318	5.76699	6.57222	6.45219	6.30808
GSU1755	pyrD	0.872011	8.25261	7.09456e-09	2.09464e-07	7.74654	7.88185	7.795	8.66775	8.61536	8.36187
GSU2978	NA	0.703126	6.57026	7.38216e-09	2.16183e-07	6.1832	6.32678	6.19002	6.86491	6.8482	6.73611
GSU1577	cobA	0.737069	7.16421	7.98049e-09	2.3182e-07	6.72606	6.88411	6.80715	7.54258	7.4261	7.2827
GSU1719	NA	0.76136	6.50325	8.05678e-09	2.32164e-07	6.12922	6.19048	6.07005	6.81139	6.85099	6.63817
GSU1387	cse4	0.726696	8.09811	8.17225e-09	2.33623e-07	7.72401	7.84421	7.66521	8.41928	8.32204	8.32323
GSU3447	prx-4	0.66848	7.63641	8.37327e-09	2.37484e-07	7.26769	7.37251	7.31945	7.90886	7.90089	7.79493
GSU1573	NA	1.53906	9.78471	8.44293e-09	2.37589e-07	8.91804	8.80858	8.88811	10.5143	10.3585	9.89918
GSUC0160	GSUC0160	0.841848	2.9069	8.65141e-09	2.40986e-07	2.35664	2.5773	2.58832	3.37759	3.15086	3.15901
GSU1395	NA	0.673305	6.87206	8.69745e-09	2.40986e-07	6.51777	6.68388	6.45339	7.16358	7.10526	7.05639
GSU0425	fliR	0.864723	8.38939	9.01466e-09	2.47869e-07	7.88414	8.09137	7.86787	8.76609	8.71329	8.59538
GSU3204	yajQ	1.10772	8.47609	9.43545e-09	2.57473e-07	7.89948	7.95501	7.76305	9.08221	8.89815	8.51651
GSU2615	NA	0.801355	8.11856	1.01431e-08	2.74702e-07	7.67157	7.73894	7.74553	8.50765	8.41806	8.25682
GSUC0148	GSUC0148	0.889036	2.97168	1.17646e-08	3.16239e-07	2.57382	2.57008	2.48702	3.53603	3.20421	3.16568
GSU3362	NA	0.952063	6.65429	1.34177e-08	3.58004e-07	6.23193	6.10754	6.12828	7.20611	7.03154	6.64952
GSU3073	murF	1.2172	9.14151	1.36125e-08	3.6053e-07	8.38928	8.50584	8.49645	9.6426	9.57877	9.45258
GSU3529	NA	1.0174	8.06565	1.43948e-08	3.78467e-07	7.68993	7.38001	7.47305	8.60407	8.4829	8.10455
GSU3074	murE	1.41861	9.9548	1.50148e-08	3.89814e-07	9.12585	9.14901	9.12352	10.5704	10.4909	10.1827
GSU1008	fabI	1.2006	8.74501	1.50428e-08	3.89814e-07	8.1513	7.98245	8.08956	9.34682	9.21358	8.8418
GSU2124	NA	0.845949	7.70684	1.57719e-08	4.0579e-07	7.38403	7.30944	7.12664	8.11961	8.07626	7.77516
GSUC0045	GSUC0045	0.921857	2.86738	1.63482e-08	4.17632e-07	2.30731	2.59874	2.35361	3.35886	3.28895	2.98886
GSUC0050	GSUC0050	0.954346	2.7302	1.70353e-08	4.3212e-07	2.00098	2.33486	2.44133	3.34624	2.96762	2.94299
GSUC0162	GSUC0162	0.821675	2.89349	1.80233e-08	4.52752e-07	2.48048	2.54085	2.50194	3.27478	3.2472	3.11142
GSU3051	flgG	0.890424	8.2624	1.81e-08	4.52752e-07	7.72381	7.88767	7.80537	8.67313	8.66931	8.33789
GSUC0142	GSUC0142	0.96264	2.94219	2.06111e-08	5.12007e-07	2.282	2.59163	2.53131	3.53603	3.31344	3.026
GSU1964	NA	0.65659	8.00771	2.21463e-08	5.46376e-07	7.65236	7.8069	7.6336	8.26877	8.20669	8.24447
GSU1399	corA-1	0.819756	8.40316	2.28718e-08	5.60436e-07	7.94084	8.07601	7.958	8.73238	8.7198	8.62185
GSUC0048	GSUC0048	1.02365	2.58942	2.39564e-08	5.83046e-07	1.96962	2.15362	2.14141	3.04415	3.20421	2.6513
GSU1151	hpnK	0.691628	7.93195	2.49435e-08	6.02998e-07	7.53115	7.67814	7.59391	8.26249	8.15372	8.10129
GSUC0149	GSUC0149	0.982914	2.96478	2.79518e-08	6.71216e-07	2.38068	2.72107	2.32034	3.5959	3.30532	3.05504
GSU0177	NA	0.575863	7.41999	2.83805e-08	6.76997e-07	7.10221	7.18298	7.19247	7.6591	7.5958	7.60396
GSU2821	nifH	1.31347	9.26016	2.87116e-08	6.8039e-07	8.46878	8.6033	8.47145	9.854	9.7781	9.43076
GSU1379	fur	0.828247	7.99556	2.91127e-08	6.85386e-07	7.56718	7.56834	7.59869	8.41532	8.34893	8.05083
GSU0393	NA	0.658722	5.55879	2.96079e-08	6.92516e-07	5.24044	5.31032	5.20175	5.81346	5.80446	5.76426
GSU1124	coaBC	1.29094	9.10412	3.00973e-08	6.99423e-07	8.31778	8.44686	8.35986	9.69113	9.63398	9.24005
GSU2960	modC	1.4227	10.3017	3.07385e-08	7.09744e-07	9.45608	9.58118	9.39084	10.944	10.8191	10.5204
GSU2967	NA	0.68657	7.74194	3.59527e-08	8.24851e-07	7.34484	7.50495	7.3928	8.10821	7.95084	7.87319
GSU0098	mglB	1.11425	8.68762	3.82894e-08	8.72901e-07	8.08927	8.04609	8.10429	9.29829	9.09928	8.74474
GSU0477	NA	1.40013	9.2433	3.96557e-08	8.98363e-07	8.44783	8.39777	8.45586	9.9167	9.81688	9.29386
GSU0476	NA	1.44425	9.72556	4.05315e-08	9.12466e-07	8.86211	8.91779	8.87599	10.3915	10.3173	9.8109
GSU3316	NA	0.763668	7.90143	4.08941e-08	9.1491e-07	7.4792	7.58477	7.5134	8.29384	8.20123	7.98233
GSU1415	NA	0.685376	6.83983	4.16704e-08	9.26524e-07	6.47467	6.62198	6.44232	7.19031	7.06857	6.96945
GSUC0046	GSUC0046	0.97182	2.63723	4.30489e-08	9.51301e-07	2.12003	2.14393	2.23365	3.18548	3.10485	2.69807
GSU0807	citX	0.63823	7.61055	4.57668e-08	1.0052e-06	7.2685	7.37406	7.29477	7.88697	7.85993	7.7415
GSU0312	NA	0.632872	7.12405	4.80808e-08	1.04962e-06	6.78243	6.87462	6.8317	7.41051	7.33686	7.28347
GSU0478	NA	0.647306	7.46277	5.27395e-08	1.14438e-06	7.10371	7.20178	7.17222	7.779	7.70277	7.56695
GSU0263	NA	0.832542	7.67733	5.35828e-08	1.14808e-06	7.24849	7.29364	7.23159	8.17442	7.98807	7.68224
GSUC0134	GSUC0134	0.970281	3.20658	5.37987e-08	1.14808e-06	2.57382	2.9215	2.67642	3.6888	3.73798	3.22438
GSU2580	NA	0.661322	6.42283	5.38659e-08	1.14808e-06	6.07867	6.21555	6.03971	6.76116	6.59051	6.61337
GSU1959	NA	0.567753	7.6576	8.26059e-08	1.75027e-06	7.40518	7.40354	7.39455	7.91715	7.71966	7.93332
GSUC0133	GSUC0133	0.780419	2.71482	8.63657e-08	1.81923e-06	2.38068	2.45726	2.22468	3.08271	2.97786	3.00383
GSU1519	pheS	1.21064	8.96634	9.12127e-08	1.91016e-06	8.25941	8.40146	8.21733	9.56447	9.4267	9.09413
GSU3116	NA	0.743897	8.1597	1.00052e-07	2.08317e-06	7.75116	7.8552	7.78246	8.47885	8.47998	8.28525
GSU3139	NA	0.917993	8.57723	1.11273e-07	2.30348e-06	8.00943	8.21884	8.07747	9.02334	8.92272	8.72765
GSU2981	NA	0.68701	8.10767	1.13682e-07	2.33989e-06	7.70251	7.82671	7.80894	8.39918	8.36097	8.28045
GSUC0132	GSUC0132	0.850629	3.42832	1.35689e-07	2.77701e-06	2.76864	3.24976	3.01474	3.98998	3.64458	3.56947
GSU2223	cheY40H-1	0.569948	6.55582	1.36688e-07	2.7803e-06	6.19115	6.43601	6.26952	6.80448	6.64859	6.8178
GSU1123	ycbL	0.991122	8.47793	1.37828e-07	2.7803e-06	7.87482	8.02447	7.96559	9.04596	8.85067	8.49796
GSU3035	NA	0.642119	7.14708	1.38166e-07	2.7803e-06	6.81845	6.90863	6.81351	7.47135	7.36006	7.2696
GSU1462	rlmB	0.566864	7.76403	1.41286e-07	2.8273e-06	7.43491	7.57331	7.51822	8.02379	7.86787	7.99315
GSU1717	cysD	0.944734	8.21383	1.4697e-07	2.91295e-06	7.63622	7.79088	7.73788	8.77318	8.5945	8.16906
GSU2737	omcB	-1.1923	10.1159	1.47184e-07	2.91295e-06	10.5447	10.7009	10.6941	9.2369	9.23042	9.56481
GSU1487	ribF	0.797695	8.12954	1.55291e-07	3.05661e-06	7.72008	7.77076	7.70502	8.49288	8.50897	8.18413
GSU0858	NA	0.984879	8.21935	1.56788e-07	3.06929e-06	7.58776	7.77214	7.74102	8.73223	8.70349	8.14077
GSUC0135	GSUC0135	0.9692	3.04369	1.66845e-07	3.24852e-06	2.54574	2.54085	2.61601	3.5471	3.59218	3.01126
GSU0821	NA	0.678515	7.94417	1.68366e-07	3.2605e-06	7.58949	7.67078	7.60345	8.26438	8.19932	8.06562
GSU2000	miaA	0.565743	7.7305	1.76243e-07	3.39481e-06	7.42844	7.50778	7.49115	7.95167	7.89279	7.93722
GSUC0041	GSUC0041	1.0004	3.48425	1.87841e-07	3.59895e-06	2.90752	3.08232	2.95637	4.09179	3.96614	3.39307
GSU1614	NA	-0.569785	6.91408	1.88933e-07	3.60073e-06	7.19779	7.21341	7.25873	6.49356	6.57456	6.55358
GSU3212	proB	1.19127	9.27714	2.03174e-07	3.83218e-06	8.54357	8.64971	8.65883	9.78194	9.76198	9.48637
GSU3069	murG	0.970942	8.74192	2.03205e-07	3.83218e-06	8.17899	8.26748	8.24972	9.20416	9.10426	8.91478
GSU0805	fxsA	0.690358	7.77654	2.10156e-07	3.94261e-06	7.4154	7.49164	7.43227	8.10938	8.06849	7.84774
GSU0316	NA	0.708333	7.61	2.14859e-07	4.00995e-06	7.23399	7.35214	7.22008	7.92593	7.96476	7.64034
GSU1599	rpmF	1.14222	6.1692	2.30463e-07	4.27901e-06	5.94932	5.23474	5.31903	6.67231	6.72053	6.23462
GSUC0141	GSUC0141	0.889274	3.26662	2.62143e-07	4.84225e-06	2.7987	2.7469	2.95095	3.82239	3.62515	3.2991
GSUC0155	GSUC0155	0.8534	2.75178	2.8076e-07	5.15969e-06	2.29049	2.48054	2.27764	3.36513	2.91526	2.91158
GSU1441	frx-1	0.930175	6.36433	2.86918e-07	5.24608e-06	5.89052	5.9434	5.81779	6.87593	6.82	6.26911
GSU2995	cbiL	0.715267	8.16939	3.01315e-07	5.46291e-06	7.73668	7.86702	7.86661	8.5277	8.42697	8.28697
GSU2074	NA	0.647552	8.10807	3.0181e-07	5.46291e-06	7.7193	7.89184	7.80085	8.38498	8.32455	8.29193
GSU1729	paaK-1	1.08545	8.7832	3.18052e-07	5.70646e-06	8.125	8.30083	8.16368	9.28729	9.29216	8.82069
GSU1638	NA	0.700186	7.68009	3.18434e-07	5.70646e-06	7.39317	7.44086	7.18585	8.04127	7.94498	7.76366
GSU2780	NA	0.667185	6.3809	3.42212e-07	6.10221e-06	5.93586	6.20802	6.05243	6.7665	6.54987	6.51491
GSU2239	yicC	0.645779	7.66705	3.50721e-07	6.22313e-06	7.28876	7.44974	7.35454	7.96515	7.93384	7.75649
GSU3215	NA	0.915439	6.78201	3.57483e-07	6.31202e-06	6.37993	6.25152	6.29061	7.33307	7.1815	6.68478
GSU1381	NA	0.561196	5.07569	3.67179e-07	6.43522e-06	4.77394	4.97954	4.72428	5.11688	5.26015	5.45403
GSU2019	accC	1.04634	8.85722	3.68033e-07	6.43522e-06	8.1925	8.38754	8.31042	9.32939	9.22586	9.10165
GSU3227	NA	0.879769	8.04554	3.79659e-07	6.60643e-06	7.5013	7.64096	7.64414	8.5812	8.40079	7.98539
GSU1803	acpS	0.682798	6.49131	3.99904e-07	6.92527e-06	6.06266	6.25434	6.18425	6.87263	6.72434	6.57064
GSU2808	NA	0.60067	6.8515	4.02413e-07	6.93537e-06	6.59217	6.71938	6.40561	7.1712	6.9336	7.0791
GSU0885	NA	0.699161	8.30128	4.20633e-07	7.21486e-06	7.91791	8.00102	7.97748	8.59426	8.57585	8.46063
GSU1460	proS	1.21407	9.81952	4.30842e-07	7.35495e-06	9.11043	9.25026	9.0687	10.3706	10.2503	10.0652
GSU1516	infC	0.596917	7.03591	4.3421e-07	7.37748e-06	6.79142	6.76157	6.73244	7.34343	7.18979	7.19084
GSUC0049	GSUC0049	0.987148	2.51735	4.94729e-07	8.36626e-06	2.17607	1.94629	1.98034	3.21355	2.86093	2.53244
GSU1406	NA	0.878	7.76849	5.01385e-07	8.43919e-06	7.4843	7.1419	7.29691	8.28436	8.11275	7.75843
GSUC0052	GSUC0052	0.8677	2.59714	5.37134e-07	8.99887e-06	2.04177	2.24709	2.27764	3.11283	2.99814	2.6513
GSU0432	tssG	0.666369	8.26285	5.42171e-07	9.0412e-06	7.85261	7.99176	7.9962	8.53971	8.49388	8.45384
GSU1141	mcp34H-10	1.35879	9.9163	5.64102e-07	9.36358e-06	9.19522	8.97116	9.22293	10.564	10.4795	9.97741
GSU2828	NA	0.682355	8.0599	5.75125e-07	9.50275e-06	7.66241	7.78271	7.75859	8.35537	8.35558	8.16449
GSU0423	fliP	0.99343	8.73359	6.06166e-07	9.9699e-06	8.15972	8.24315	8.22367	9.25548	9.12645	8.80167
GSU0567	tag	0.903977	8.27677	6.38764e-07	1.04583e-05	7.76873	7.83276	7.83162	8.73873	8.72987	8.21602
GSU2693	NA	0.525836	7.7612	6.96214e-07	1.13473e-05	7.54363	7.57173	7.47257	7.98157	7.83654	8.01294
GSU0315	NA	0.764518	6.60643	7.14064e-07	1.15858e-05	6.18035	6.3014	6.21399	6.9934	6.98848	6.58066
GSU1970	neuB	1.14185	9.14589	7.31678e-07	1.17907e-05	8.53534	8.53764	8.48606	9.72649	9.56726	9.27335
GSU1624	glcF-2	1.3123	9.94675	7.33233e-07	1.17907e-05	9.24628	9.22464	9.12864	10.6279	10.4318	10.0206
GSUC0164	GSUC0164	0.771334	2.79053	7.38543e-07	1.18233e-05	2.29049	2.29164	2.68951	3.15686	3.07652	3.04059
GSU0129	def-1	0.664233	7.70299	7.54354e-07	1.20229e-05	7.37083	7.43492	7.36069	8.03317	7.98807	7.74929
GSU1652	NA	0.782939	6.4153	7.7449e-07	1.22895e-05	6.04396	5.98538	6.05369	6.70666	6.8786	6.42947
GSU2497	NA	1.04897	9.12128	7.84878e-07	1.23997e-05	8.51342	8.62468	8.53967	9.54294	9.52781	9.3854
GSU1597	NA	0.697263	6.57905	8.08845e-07	1.27225e-05	6.23633	6.2954	6.20548	6.95599	6.86831	6.60725
GSU1802	yjeF	1.10334	8.88965	8.79201e-07	1.37691e-05	8.19645	8.35274	8.32294	9.4518	9.32476	8.97632
GSU1396	NA	0.600573	6.99252	8.97298e-07	1.39916e-05	6.69962	6.77889	6.67356	7.30888	7.18593	7.09185
GSU3115	NA	0.563188	4.66079	9.64237e-07	1.4921e-05	4.33731	4.43513	4.46552	4.92015	4.79911	4.86888
GSU0299	NA	0.716162	4.03819	9.65187e-07	1.4921e-05	3.67937	3.80212	3.62808	4.52036	4.21167	4.13632
GSU1527	NA	0.855925	8.66817	1.0842e-06	1.66892e-05	8.1757	8.31439	8.21025	9.07518	8.99403	8.81804
GSU2668	NA	0.542534	6.31018	1.10591e-06	1.69511e-05	6.04834	6.08557	6.07691	6.51486	6.44112	6.54593
GSU0622	NA	1.17647	9.28441	1.14255e-06	1.74385e-05	8.57572	8.68093	8.64902	9.85219	9.77508	9.3695
GSU1386	cse2	0.512284	6.4686	1.16041e-06	1.76362e-05	6.19624	6.38397	6.15565	6.6057	6.54471	6.79539
GSU0022	tatB	0.546021	6.62831	1.17286e-06	1.77506e-05	6.33603	6.50339	6.3172	6.87976	6.7552	6.81675
GSU1870	NA	0.991058	8.56272	1.21049e-06	1.82435e-05	7.95475	8.11202	8.05252	9.08696	9.03341	8.49614
GSU2938	NA	0.511671	6.60125	1.22185e-06	1.83379e-05	6.27906	6.53848	6.31615	6.75998	6.69746	6.88353
GSU1756	pyrK	0.545502	7.58315	1.24679e-06	1.86346e-05	7.27359	7.4277	7.3205	7.85698	7.74501	7.697
GSU3203	NA	0.843561	8.57861	1.38576e-06	2.06261e-05	8.14634	8.20973	8.09786	9.01577	8.88935	8.68953
GSU2296	NA	0.668922	7.96321	1.41212e-06	2.09319e-05	7.63476	7.74095	7.55979	8.34688	8.1742	8.04111
GSU3071	murD	0.922139	8.84889	1.44985e-06	2.14031e-05	8.27993	8.40615	8.42563	9.17267	9.08424	9.28957
GSU1575	NA	1.15176	9.11383	1.46753e-06	2.154e-05	8.43987	8.52253	8.48289	9.73476	9.55598	9.15459
GSU1596	yrdC	0.614452	6.92462	1.47108e-06	2.154e-05	6.60796	6.78162	6.52906	7.31213	7.04623	7.0356
GSUC0165	GSUC0165	0.666216	2.83203	1.5137e-06	2.20558e-05	2.48048	2.53345	2.60223	3.15686	2.96762	3.14557
GSU1382	ideR	0.435747	7.41073	1.51856e-06	2.20558e-05	7.16182	7.32774	7.20705	7.50084	7.46213	7.71047
GSU2182	NA	-1.03842	7.68992	1.56614e-06	2.26177e-05	8.19334	8.14518	8.17011	6.81024	7.46578	6.53373
GSU1440	NA	0.666119	8.03953	1.57229e-06	2.26177e-05	7.61145	7.8369	7.72284	8.38286	8.29974	8.1039
GSU0021	nadA	0.810273	8.57706	1.57608e-06	2.26177e-05	8.07767	8.27955	8.15663	8.97843	8.86937	8.71889
GSU0092	hdrC	0.646264	7.45208	1.63309e-06	2.33429e-05	7.09435	7.26376	7.08793	7.81951	7.70855	7.45872
GSU0643	rpsP	0.73444	7.53127	1.68384e-06	2.39369e-05	7.26366	7.18269	7.06363	7.98539	7.81419	7.49923
GSUC0139	GSUC0139	0.76608	3.0485	1.68794e-06	2.39369e-05	2.70658	2.77228	2.60223	3.51362	3.369	3.10449
GSU2017	mqnA	0.603388	7.85003	1.7103e-06	2.41588e-05	7.5374	7.58164	7.59825	8.12401	8.08221	7.95611
GSU1608	NA	0.731493	7.85064	1.76536e-06	2.48392e-05	7.59848	7.40024	7.46878	8.09507	8.27529	7.90494
GSUC0136	GSUC0136	0.722792	3.85397	1.77655e-06	2.48993e-05	3.43719	3.47511	3.63147	4.28273	4.13132	3.9166
GSU0599	NA	1.33085	10.2174	1.81758e-06	2.53756e-05	9.43584	9.49383	9.44719	10.8899	10.7863	10.186
GSU0160	dapB	0.687965	8.25719	1.83003e-06	2.54509e-05	7.85976	7.94249	7.98114	8.53953	8.57606	8.35422
GSU0392	NA	0.849625	8.70194	1.9172e-06	2.65606e-05	8.18824	8.31398	8.31082	9.03457	9.08394	8.86594
GSU2822	gnfR	0.88036	8.42172	2.00816e-06	2.77142e-05	7.97447	8.01171	7.92605	8.95173	8.74926	8.41464
GSU1898	NA	0.629987	7.59183	2.0168e-06	2.77272e-05	7.25988	7.38181	7.25406	7.94646	7.83689	7.60825
GSU2941	NA	0.781429	8.46139	2.07409e-06	2.84064e-05	8.08608	8.14412	7.9886	8.858	8.74944	8.5761
GSU0529	nfo	-0.459725	7.50778	2.20571e-06	2.99881e-05	7.71201	7.79785	7.81025	7.03431	7.11342	7.45702
GSUC0051	GSUC0051	0.866254	3.04866	2.20623e-06	2.99881e-05	2.4276	2.73404	2.7344	3.69877	3.29716	3.04784
GSU1376	NA	0.554554	8.04025	2.23021e-06	3.02e-05	7.70012	7.88404	7.79197	8.24347	8.21402	8.23854
GSU1679	NA	0.845506	8.41195	2.24766e-06	3.03223e-05	8.06304	8.01719	7.86011	8.84965	8.77831	8.44375
GSU1459	ispG	0.586456	8.26854	2.27444e-06	3.05692e-05	7.95892	8.06065	7.98463	8.50499	8.39841	8.52107
GSU2094	NA	0.699265	8.46968	2.43954e-06	3.26663e-05	8.03806	8.26343	8.09786	8.76134	8.69264	8.69574
GSU0101	NA	1.05812	9.54169	2.5352e-06	3.38215e-05	8.92895	9.02138	8.96958	10.0056	9.90006	9.82367
GSUC0117	GSUC0117	0.724455	2.22295	2.58308e-06	3.43331e-05	1.89367	2.03283	1.78688	2.50005	2.40959	2.63215
GSUR028	GSUR028	0.833782	5.86954	2.60095e-06	3.44435e-05	5.40579	5.49026	5.46412	6.38514	6.23443	5.7763
GSU1311	pgi	1.1168	10.0597	2.70279e-06	3.5661e-05	9.39756	9.52227	9.43407	10.5127	10.4957	10.3213
GSU3488	NA	0.825296	6.38481	2.84991e-06	3.74648e-05	6.02692	5.9982	5.88546	6.85659	6.78396	6.28987
GSU2153	NA	-1.12909	7.04979	2.99941e-06	3.92868e-05	7.60445	7.50116	7.56313	6.53168	6.57202	5.518
GSU1890	lptC	0.648966	7.08166	3.21878e-06	4.19503e-05	6.72058	6.86875	6.74308	7.36	7.42657	7.09273
GSU0577	recO	0.7167	8.3326	3.22605e-06	4.19503e-05	7.90829	8.01703	8.03164	8.6248	8.68836	8.40427
GSU1649	NA	0.823634	8.37289	3.3872e-06	4.38874e-05	7.90017	8.06418	7.91181	8.78067	8.77795	8.35769
GSUC0159	GSUC0159	0.72213	2.43341	3.52245e-06	4.54762e-05	1.91578	2.30909	2.10279	2.77894	2.72153	2.66077
GSU1869	NA	0.710723	8.34305	3.55437e-06	4.57244e-05	7.90069	8.09766	8.00145	8.64265	8.68093	8.42214
GSU1609	NA	1.17076	9.31775	3.5822e-06	4.59185e-05	8.74205	8.62272	8.64231	9.88241	9.84156	9.34509
GSU0088	hdrD	0.604554	8.07569	3.69015e-06	4.71345e-05	7.75039	7.81169	7.82996	8.27752	8.35238	8.21502
GSUC0127	GSUC0127	0.716958	3.84658	3.78995e-06	4.82382e-05	3.44481	3.64614	3.44726	4.30246	4.11748	3.86834
GSU0019	NA	1.00478	8.90281	3.98492e-06	5.05411e-05	8.3307	8.45276	8.32753	9.38839	9.31482	9.01367
GSU1309	NA	1.10104	9.77748	4.04842e-06	5.11664e-05	9.14835	9.27828	9.11111	10.3252	10.1346	9.99466
GSU1753	genX	0.664075	7.9573	4.07504e-06	5.13227e-05	7.6199	7.69109	7.6185	8.30673	8.23927	7.97902
GSU1587	ylxRQ	0.490915	6.81422	4.1873e-06	5.25528e-05	6.49041	6.74243	6.57694	6.95651	6.96291	7.02829
GSU2643	NA	0.422929	7.45111	4.38894e-06	5.48923e-05	7.21043	7.38026	7.2491	7.59286	7.4289	7.75401
GSUC0055	GSUC0055	0.690119	3.1441	4.40528e-06	5.49059e-05	2.7747	2.81564	2.9068	3.51926	3.44483	3.23711
GSU1303	mcp34H-11	0.74254	8.64731	4.43846e-06	5.51288e-05	8.25792	8.35353	8.24128	8.96958	8.88817	8.86991
GSU1974	NA	0.574803	8.27722	4.56585e-06	5.65161e-05	7.90311	8.13084	8.01549	8.49073	8.41759	8.52901
GSU0159	dapA	0.817961	8.60948	5.08908e-06	6.27769e-05	8.097	8.2406	8.25784	8.98072	8.98517	8.68606
GSU1868	NA	0.70843	8.13822	5.11256e-06	6.28514e-05	7.7035	7.8384	7.8474	8.52596	8.4437	8.13483
GSU0566	NA	0.692439	7.38366	5.13091e-06	6.28624e-05	7.00243	7.08892	7.06677	7.81351	7.67666	7.31006
GSU3033	NA	0.452924	7.56593	5.21118e-06	6.36294e-05	7.28743	7.46733	7.37721	7.71816	7.68294	7.75068
GSU2695	NA	1.13244	10.2313	5.3085e-06	6.45538e-05	9.59075	9.64514	9.5998	10.7266	10.6959	10.4116
GSUC0138	GSUC0138	0.781738	2.76491	5.3369e-06	6.45538e-05	2.27346	2.49586	2.44905	3.21355	3.17778	2.76111
GSUC0021	GSUC0021	-0.610398	3.0302	5.34065e-06	6.45538e-05	3.28412	3.37099	3.364	2.68182	2.39437	2.77862
GSU0831	NA	0.654015	7.01851	5.51478e-06	6.64356e-05	6.65184	6.81787	6.66364	7.38065	7.30872	6.99777
GSU3378	glnE	1.13915	10.7356	5.93294e-06	7.12348e-05	10.0705	10.1505	10.1139	11.2813	11.1498	10.9224
GSU3216	NA	0.98536	9.08614	5.96331e-06	7.13616e-05	8.51828	8.67348	8.50666	9.54596	9.46511	9.25714
GSU0264	NA	0.946065	8.88539	6.57752e-06	7.84511e-05	8.34592	8.45312	8.3769	9.35353	9.21926	9.05637
GSU1637	pyrE	0.525545	6.70471	6.86209e-06	8.15751e-05	6.41383	6.63328	6.37049	6.95547	6.84191	6.85285
GSU3160	truC	0.622543	8.36561	7.00845e-06	8.28106e-05	7.99863	8.11481	8.11585	8.53606	8.62007	8.5943
GSU0089	hdrG	0.547938	7.23186	7.012e-06	8.28106e-05	6.92244	7.0326	7.00922	7.46553	7.46987	7.30365
GSU0365	ppcC	0.598932	7.28428	7.34504e-06	8.64602e-05	6.94344	7.04989	7.037	7.64339	7.49283	7.29873
GSU3048	flgH	0.49631	7.72167	7.41016e-06	8.69426e-05	7.44136	7.60962	7.47234	7.91448	7.8744	7.87726
GSU2637	NA	1.00966	9.41243	7.5814e-06	8.8663e-05	8.87054	8.90879	8.84918	9.84834	9.79785	9.63801
GSU2639	NA	1.13915	11.4405	7.70575e-06	8.98256e-05	10.7713	10.8567	10.8216	11.9226	11.9237	11.6198
GSU0431	tssF	1.11072	9.71901	7.89006e-06	9.14671e-05	9.05127	9.17511	9.11839	10.2812	10.1508	9.81912
GSU2665	NA	1.11324	9.95443	7.89736e-06	9.14671e-05	9.30479	9.40327	9.33747	10.4339	10.4521	10.0834
GSUC0130	GSUC0130	0.647585	2.93566	7.98341e-06	9.21674e-05	2.50257	2.77228	2.67642	3.29462	3.15989	3.09054
GSU1126	NA	0.475062	7.4237	8.07838e-06	9.29659e-05	7.15079	7.25451	7.2612	7.57472	7.6144	7.55271
GSU0461	fabG-1	0.846076	8.79108	8.54224e-06	9.79909e-05	8.2978	8.40678	8.38321	9.19363	9.11547	8.93567
GSU0828	NA	1.10899	9.48126	9.05853e-06	0.000103584	8.81831	8.9209	8.89589	10.0095	9.9899	9.51065
GSU1722	NA	0.458206	7.49314	9.72746e-06	0.000110881	7.23701	7.3751	7.2929	7.66674	7.63559	7.63043
GSU0640	NA	0.528935	6.60825	1.01526e-05	0.000115361	6.36595	6.45475	6.30609	6.88632	6.74474	6.72768
GSU3150	NA	0.46945	7.69226	1.01868e-05	0.000115386	7.40518	7.56698	7.51017	7.83851	7.83654	7.87472
GSU0295	cheR64H	0.613193	7.93701	1.02822e-05	0.000116102	7.67096	7.71112	7.57596	8.25828	8.18086	7.97665
GSU3365	cysS	1.04705	9.44719	1.05666e-05	0.000118577	8.8622	8.97082	8.82436	9.99995	9.80946	9.58214
GSU0667	NA	0.640592	8.17538	1.05673e-05	0.000118577	7.81137	7.93074	7.88486	8.50623	8.43815	8.21542
GSUR025	GSUR025	0.496229	4.69128	1.07872e-05	0.00012067	4.45711	4.61421	4.3712	4.9244	4.7189	4.95421
GSU0223	ctaB	0.560577	7.8813	1.24348e-05	0.000138669	7.59485	7.65531	7.63846	8.08537	8.15203	7.96283
GSU0195	NA	-0.439453	5.25427	1.31885e-05	0.000146193	5.47909	5.57291	5.47456	4.90732	4.81348	5.157
GSU1375	NA	0.455558	7.47999	1.32208e-05	0.000146193	7.22489	7.37846	7.2664	7.58382	7.67981	7.62408
GSU0545	NA	-0.443613	7.78365	1.32313e-05	0.000146193	7.93729	8.09735	8.09249	7.38104	7.37903	7.7059
GSUC0137	GSUC0137	0.697582	3.39897	1.32831e-05	0.000146317	2.9932	3.11244	3.1392	3.74758	3.79704	3.39307
GSU1122	yhaM	0.697804	8.4497	1.40416e-05	0.0001542	8.0531	8.19734	8.09387	8.79409	8.71922	8.54477
GSU1718	cysN	1.00237	8.97351	1.4703e-05	0.000160594	8.38297	8.49195	8.45358	9.45988	9.44678	8.98224
GSU1990	NA	0.823534	8.49523	1.47129e-05	0.000160594	8.15943	8.12762	7.94442	8.95042	8.84805	8.48734
GSU3384	NA	1.02716	9.90518	1.5281e-05	0.00016629	9.29612	9.42806	9.34853	10.3875	10.2726	10.112
GSU1720	queD	0.583008	6.43027	1.56313e-05	0.00016959	6.10597	6.30467	6.0856	6.71895	6.67087	6.48187
GSU2008	NA	0.59903	7.52024	1.57113e-05	0.000169946	7.21767	7.23838	7.27944	7.80287	7.83301	7.49394
GSU0675	NA	0.583464	7.03326	1.62765e-05	0.000175532	6.68722	6.84354	6.77528	7.33227	7.29496	7.03742
GSU1221	NA	1.00488	9.2982	1.67446e-05	0.000180042	8.74553	8.81889	8.73181	9.80512	9.69115	9.40421
GSU0826	NA	0.603479	7.59543	1.72824e-05	0.000185272	7.34789	7.38695	7.21443	7.95219	7.83759	7.57136
GSU2476	NA	1.06214	9.93391	1.86293e-05	0.000199118	9.3882	9.28429	9.4056	10.407	10.3864	10.0763
GSU2958	dsbD	0.444111	7.18474	1.98892e-05	0.000211956	6.91079	7.11673	6.97589	7.32344	7.30058	7.37484
GSU1730	livF	0.510449	7.37998	2.01786e-05	0.000214405	7.05754	7.24548	7.17105	7.66832	7.53334	7.43372
GSU1963	NA	1.01133	8.91133	2.04454e-05	0.000216601	8.66092	8.27596	8.11115	9.41573	9.28121	9.06386
GSU0876	NA	0.619247	8.47118	2.06882e-05	0.000218531	8.09791	8.2369	8.21733	8.612	8.7293	8.72356
GSU0841	NA	0.889653	8.81427	2.10812e-05	0.00022203	8.29358	8.42102	8.35884	9.25717	9.22128	8.83789
GSU0016	NA	0.545399	8.20572	2.11987e-05	0.000222381	7.89879	8.03974	7.95072	8.43873	8.37727	8.35769
GSUC0180	GSUC0180	0.613099	2.70583	2.12379e-05	0.000222381	2.56685	2.41761	2.33707	2.80684	2.86093	3.15901
GSU2002	NA	0.67158	8.43104	2.2104e-05	0.000230779	8.07752	8.177	8.08198	8.79685	8.65082	8.52545
GSU2977	NA	0.587863	8.09736	2.2927e-05	0.000238679	7.80213	7.89184	7.79387	8.40013	8.32405	8.14816
GSU0334	atpB	-0.600555	7.90669	2.31265e-05	0.000240063	8.20026	8.28714	8.20257	7.69283	7.47937	7.32318
GSU0820	sppA	0.760262	8.57438	2.36464e-05	0.000244754	8.11831	8.26887	8.21436	8.95913	8.91107	8.60569
GSU1777	pulG	0.584723	6.49754	2.39029e-05	0.0002467	6.22475	6.33692	6.13248	6.8319	6.71288	6.52143
GSU1866	NA	0.772218	8.60022	2.42306e-05	0.000249367	8.15595	8.31412	8.18607	8.98709	8.94526	8.63348
GSU2095	NA	0.917435	9.24236	2.46298e-05	0.000252754	8.72474	8.80436	8.77332	9.5887	9.63378	9.4626
GSU0052	csx14	0.609676	7.7761	2.59821e-05	0.000265874	7.56805	7.53306	7.37367	8.15283	7.9868	7.7757
GSU1528	NA	0.433021	7.75852	2.68321e-05	0.000273794	7.5307	7.72418	7.48483	7.88724	7.76511	8.05959
GSU0158	lysA	0.97804	9.33713	2.72742e-05	0.000277518	8.76593	8.84967	8.851	9.7955	9.75213	9.44771
GSU1539	xth	0.421024	7.72023	2.77892e-05	0.000281962	7.51789	7.64182	7.48904	7.8115	7.78276	7.98751
GSU2313	NA	0.547016	7.86422	2.91391e-05	0.000294828	7.60147	7.6752	7.58475	8.16703	8.04553	7.91512
GSU0806	citG	0.868818	8.87353	3.07596e-05	0.000310353	8.41304	8.49421	8.38296	9.24797	9.23989	9.02884
GSU1728	NA	1.1525	9.29314	3.10059e-05	0.000311965	8.56352	8.64821	8.76368	9.92375	9.85178	9.1048
GSU0454	mqnD	0.563769	7.1363	3.11033e-05	0.000312073	6.86323	6.93977	6.84639	7.50261	7.3016	7.14515
GSU2968	NA	0.45679	6.49216	3.2474e-05	0.00032492	6.22253	6.33851	6.34487	6.6874	6.57371	6.67604
GSU0041	lexA-1	-0.430066	6.91495	3.27208e-05	0.000326483	7.0733	7.20412	7.22486	6.44777	6.5195	6.90661
GSU2001	mutL	0.936837	9.36631	3.32821e-05	0.000331166	8.82453	8.89586	8.91473	9.73415	9.77966	9.55245
GSU3050	flgA	0.553818	7.75381	3.39134e-05	0.000336518	7.42314	7.57849	7.5173	7.99376	8.03176	7.76778
GSU1706	panC	1.05111	9.06436	3.45405e-05	0.000341799	8.49896	8.46934	8.53015	9.65136	9.54708	8.95156
GSU0124	NA	-0.405064	6.93583	3.47665e-05	0.000343093	7.1001	7.2012	7.23159	6.55037	6.56779	6.8698
GSUC0131	GSUC0131	0.606459	3.36189	3.58021e-05	0.000352347	2.98799	3.22699	3.07582	3.76665	3.53781	3.43234
GSU0578	glyQ	0.994774	9.20097	3.62019e-05	0.000355312	8.60525	8.72627	8.69406	9.75631	9.60721	9.19307
GSU0832	NA	0.520977	7.65109	3.63744e-05	0.000356034	7.34101	7.47266	7.45496	7.91875	7.85159	7.68573
GSU1380	feoB-1	0.937446	9.43577	3.65932e-05	0.000357066	8.89344	9.02798	8.92186	9.83556	9.82027	9.62043
GSUC0054	GSUC0054	0.766385	2.62013	3.66781e-05	0.000357066	2.19427	2.33486	2.29487	3.18548	2.9469	2.53244
GSU2812	NA	0.416267	6.80358	3.80363e-05	0.00036929	6.54108	6.75879	6.60873	6.95547	6.80281	7.06712
GSU1949	NA	0.833215	7.57793	3.89113e-05	0.00037677	7.17506	7.16244	7.13593	7.97081	8.14778	7.29683
GSUC0040	GSUC0040	0.66632	3.72178	3.93908e-05	0.000380391	3.27132	3.5577	3.42787	4.11057	4.06077	3.67612
GSUR024	GSUR024	0.437627	4.74382	3.95598e-05	0.000381001	4.50347	4.6894	4.5123	4.85482	4.71584	5.10935
GSU0618	omcE	0.507212	7.42069	4.19877e-05	0.000403306	7.16211	7.2361	7.20392	7.62195	7.68137	7.44061
GSU1607	glyA	0.504495	8.18978	4.29952e-05	0.000411885	7.97464	8.03352	7.90271	8.36654	8.343	8.37416
GSU1486	tatC	0.799071	8.48781	4.32519e-05	0.000413245	8.09625	8.08632	8.08322	8.93457	8.87366	8.40216
GSU1754	yjeK	0.709206	8.50653	4.34342e-05	0.000413889	8.13062	8.22158	8.14123	8.9152	8.75969	8.54765
GSU0040	NA	-0.390058	7.32293	4.37367e-05	0.000415672	7.44588	7.64976	7.5808	6.97815	6.89086	7.30403
GSU2641	NA	0.644748	8.64	4.45309e-05	0.000422106	8.32361	8.39023	8.29765	8.90972	8.8102	8.88338
GSU0679	NA	0.688751	8.0596	4.84822e-05	0.000457538	7.71359	7.69711	7.77634	8.44077	8.41146	7.96211
GSU2610	NA	1.01003	10.7111	4.85229e-05	0.000457538	10.1373	10.2507	10.1356	11.175	11.1126	10.8743
GSU1697	NA	0.846076	8.96808	4.86588e-05	0.000457621	8.49162	8.63	8.49645	9.3797	9.26456	9.13751
GSUC0030	GSUC0030	-0.527688	3.26239	4.88524e-05	0.000458246	3.53685	3.61141	3.48153	2.92189	2.64643	3.13201
GSU0366	NA	0.546844	8.19567	4.94609e-05	0.000462748	7.90398	7.97683	7.97497	8.41116	8.43489	8.28448
GSU0530	NA	-0.437326	6.08236	5.24143e-05	0.000489109	6.2253	6.37985	6.40462	5.70889	5.68602	5.97646
GSU1723	NA	0.965606	9.3325	5.45604e-05	0.00050782	8.86585	8.88145	8.72408	9.83175	9.7252	9.39705
GSU1156	asnS	0.955453	9.44486	5.59578e-05	0.000519484	8.92078	8.99729	8.91647	9.95429	9.79514	9.54247
GSU0967	NA	0.934955	9.21259	5.76751e-05	0.000534051	8.68405	8.75021	8.74412	9.70919	9.59395	9.25577
GSU3104	prfA	0.690886	8.66813	5.83087e-05	0.000538533	8.26345	8.43014	8.31834	8.97099	8.95339	8.78782
GSU0196	NA	-0.39799	6.77335	5.96909e-05	0.000549889	6.95383	7.04534	7.03828	6.42018	6.36996	6.72204
GSU2137	NA	-1.36085	12.0678	6.50242e-05	0.000597493	13.2782	11.9194	12.3393	11.1403	11.2395	11.1238
GSU2779	NA	0.520441	7.93201	6.72512e-05	0.000616384	7.5987	7.76485	7.74769	8.23129	8.08072	7.9901
GSU0699	NA	0.833549	9.05124	6.77254e-05	0.000619155	8.60812	8.64027	8.64241	9.36247	9.40835	9.25548
GSUC0053	GSUC0053	0.612071	2.68745	6.79462e-05	0.000619601	2.30731	2.51853	2.45672	3.14233	2.65922	2.92737
GSU1074	NA	0.910091	8.92071	6.98845e-05	0.000635537	8.38124	8.52089	8.45059	9.45805	9.27317	8.90547
GSU1488	NA	0.470028	7.8823	7.00467e-05	0.000635537	7.60211	7.79708	7.65127	8.05951	8.051	7.99877
GSUC0140	GSUC0140	0.757314	2.9017	7.19101e-05	0.000650805	2.282	2.53345	2.81424	3.44425	3.21291	2.83831
GSU0313	NA	0.567205	8.03834	7.22977e-05	0.000652672	7.71733	7.81188	7.81846	8.34846	8.27503	8.03292
GSU3034	NA	0.460811	6.90348	7.5087e-05	0.000676159	6.65637	6.82849	6.64571	7.14957	7.01422	6.99449
GSU2875	rpsI	0.459144	7.32923	7.53745e-05	0.000677054	7.09132	7.11177	7.20449	7.54844	7.47846	7.40299
GSU3057	nfnA	0.885831	9.19748	7.65323e-05	0.000685744	8.66378	8.79259	8.77303	9.61927	9.57213	9.29652
GSUC0167	GSUC0167	0.580175	2.86891	7.90161e-05	0.000706243	2.4276	2.76597	2.66983	3.22048	3.02804	3.01126
GSUC0129	GSUC0129	0.63029	2.83002	7.94458e-05	0.000708326	2.48788	2.63377	2.55296	3.22738	3.11417	2.83831
GSU0194	NA	-0.372125	7.51395	8.03306e-05	0.000714447	7.66118	7.77959	7.78589	7.16403	7.10876	7.50451
GSU2874	argC	0.522739	8.28202	8.09089e-05	0.000717817	7.95875	8.12393	8.07498	8.50606	8.44947	8.41778
GSU0740	ehrB	-0.375937	7.4871	8.1478e-05	0.00072109	7.62996	7.74596	7.77442	7.11185	7.07336	7.5022
GSU1804	pdxJ	0.45	7.15818	8.22534e-05	0.000726168	6.90597	7.00845	7.00005	7.36978	7.28364	7.25833
GSU1047	NA	-0.388986	7.40316	8.26839e-05	0.000728185	7.53361	7.68359	7.69775	6.95339	7.02662	7.42853
GSU1409	NA	0.990622	8.98695	8.29558e-05	0.000728797	8.72082	8.23747	8.36599	9.56779	9.34556	9.00474
GSU1153	NA	0.82428	9.03942	8.48876e-05	0.000743954	8.54324	8.71915	8.6118	9.43607	9.32175	9.21906
GSU2687	NA	0.930913	9.95456	8.51571e-05	0.000744505	9.44674	9.50298	9.46175	10.38	10.3015	10.1469
GSU3363	NA	1.10676	10.5715	8.55953e-05	0.000746524	10.1918	9.80588	9.86177	11.1516	11.0441	10.5693
GSU1680	NA	0.457076	6.5269	8.81077e-05	0.000766579	6.2997	6.4459	6.26242	6.75402	6.62678	6.6513
GSU2669	NA	0.710911	8.78037	8.96271e-05	0.00077792	8.42682	8.44686	8.43622	9.12832	8.99024	8.96609
GSUC0057	GSUC0057	0.605375	2.24062	9.05971e-05	0.000784449	1.91578	1.96842	2.08309	2.55593	2.34772	2.53244
GSU3368	ispD	0.421484	7.80538	9.09344e-05	0.000785481	7.5639	7.66126	7.6784	7.92381	7.90291	8.00599
GSU2315	NA	0.769138	7.71644	9.54454e-05	0.000822474	7.31577	7.24293	7.44172	8.14693	8.1828	7.46414
GSU3202	NA	0.485391	8.10742	0.00010736	0.000922934	7.85225	7.97513	7.87254	8.3203	8.2512	8.2328
GSU3322	corA-2	0.554051	8.32019	0.000109721	0.000940989	8.0184	8.17164	8.02617	8.6212	8.49833	8.38725
GSU0644	NA	0.671973	7.50867	0.000111672	0.000955442	7.25284	7.23468	7.07396	7.93886	7.84741	7.32355
GSU1598	NA	0.709119	7.95206	0.000111984	0.000955843	7.70489	7.48254	7.62341	8.38247	8.30713	7.8003
GSU3288	NA	0.443312	7.70678	0.000115066	0.000979831	7.44967	7.57196	7.54951	7.90591	7.84356	7.79708
GSU3172	tssB	0.463475	7.51816	0.000115777	0.000983562	7.28717	7.40532	7.27781	7.79795	7.64084	7.5508
GSU3560	NA	-0.843714	9.51525	0.000120264	0.00101927	10.024	9.90708	9.84884	8.88088	8.76746	9.27403
GSU0829	NA	0.643246	8.6024	0.000120743	0.00102093	8.19955	8.37944	8.32294	8.87279	8.88119	8.70593
GSU1009	NA	0.793611	9.03462	0.000123043	0.00103794	8.56669	8.70202	8.64996	9.39453	9.30684	9.2359
GSU1926	NA	0.405111	6.88688	0.000123968	0.0010433	6.61726	6.87206	6.68586	7.07168	6.91172	7.07157
GSU3502	NA	-0.621229	7.6951	0.000124396	0.00104447	8.02795	8.03843	8.0111	7.2226	7.54588	7.00244
GSUC0022	GSUC0022	-0.504915	3.49238	0.000128353	0.00107518	3.71448	3.81744	3.7642	3.31419	2.93643	3.18551
GSU1499	xapB	-0.930856	8.32173	0.000129957	0.00108609	8.79762	8.83017	8.66919	7.9721	7.92426	6.9704
GSU3070	ftsW	0.984965	9.70415	0.000137573	0.00114708	9.2803	9.10701	9.15121	10.2633	10.0887	9.70952
GSU0407	flgB	0.441794	6.96332	0.000143593	0.00119451	6.73464	6.84802	6.76217	7.17209	7.10584	7.03423
GSU0402	NA	0.435162	7.02153	0.000145768	0.0012098	6.78393	6.93801	6.80827	7.21308	7.1586	7.11099
GSU3460	NA	-0.368438	7.25946	0.000152206	0.00126034	7.37483	7.5305	7.55086	6.97405	6.87792	7.17108
GSU0391	NA	0.888696	9.30316	0.000157687	0.00130273	8.79744	8.92409	8.81954	9.76959	9.67087	9.34876
GSU0178	hxlR	0.399539	6.95899	0.000158452	0.00130377	6.71783	6.86618	6.81985	7.13543	7.03339	7.0901
GSU0674	hcp	0.978114	9.64013	0.000158537	0.00130377	9.07142	9.16766	9.13672	10.1459	10.1097	9.58556
GSU1989	NA	0.464986	8.14956	0.000160899	0.00132018	7.94706	8.02876	7.88379	8.37297	8.21889	8.32061
GSU0524	NA	-0.342839	7.4509	0.000176345	0.00144362	7.56587	7.77155	7.66127	7.12114	7.11863	7.40087
GSU1416	NA	0.380682	7.60251	0.000180671	0.00147568	7.3428	7.57782	7.44293	7.70029	7.71431	7.75262
GSU2820	nifD	0.82882	9.25	0.000183885	0.00149854	8.74456	8.90915	8.84343	9.65664	9.55864	9.38629
GSU0377	gcvP1	0.850769	9.28291	0.00018603	0.00151259	8.78163	8.85609	8.9136	9.6191	9.69669	9.39625
GSU0198	NA	-0.366418	7.18752	0.000193184	0.00156723	7.37732	7.45416	7.40872	6.9058	6.76559	7.13711
GSU2154	NA	-0.974356	9.02191	0.000194719	0.00157459	9.56393	9.40828	9.46288	8.3921	8.7004	7.90244
GSU1769	yibQ	-0.341386	7.45159	0.000194966	0.00157459	7.64452	7.68066	7.67326	7.16896	7.12095	7.35563
GSU0260	usp-3	0.406712	7.44305	0.000198938	0.00160308	7.22433	7.34819	7.27076	7.62489	7.57402	7.50812
GSU1891	NA	0.851938	8.79298	0.000199698	0.0016056	8.35997	8.32902	8.38911	9.23989	9.26809	8.63303
GSU1145	cheB34H	0.954236	9.50942	0.000208167	0.00166997	9.07272	8.93905	9.00804	10.0525	9.92212	9.45139
GSU0265	NA	0.486535	8.35481	0.000218142	0.00174578	8.06598	8.21927	8.15471	8.52315	8.48335	8.55275
GSU0666	rpsR	0.7307	6.85358	0.000218586	0.00174578	6.68602	6.28442	6.48235	7.17477	7.34925	6.67488
GSU2321	NA	-0.417121	4.5545	0.000219946	0.00175275	4.70737	4.838	4.84908	4.12172	4.09412	4.58016
GSU1377	NA	0.463188	8.27618	0.000221902	0.00176188	8.01264	8.15682	8.07545	8.38324	8.43094	8.48017
GSUC0039	GSUC0039	0.582972	5.61683	0.000223093	0.00176188	5.25352	5.45446	5.35644	6.07293	5.75616	5.56165
GSU3451	NA	-0.368012	7.63793	0.000223288	0.00176188	7.78496	7.88495	7.92242	7.25588	7.26022	7.63915
GSU1444	NA	0.359841	7.50021	0.000223343	0.00176188	7.29431	7.47217	7.32654	7.61078	7.56597	7.65938
GSU3625	NA	0.445186	7.97038	0.000223537	0.00176188	7.72909	7.83163	7.79803	8.13598	8.13008	8.07562
GSU1940	NA	0.859177	8.91691	0.000224991	0.00176947	8.76536	8.37634	8.22325	9.32527	9.25485	9.05198
GSU3452	slyX	-0.37706	5.07985	0.000226422	0.00177685	5.26002	5.37903	5.28386	4.79338	4.69114	4.97905
GSU3609	ybhF-C	0.424084	7.88462	0.000227797	0.00178375	7.58776	7.78135	7.76634	8.04372	8.00477	8.01571
GSU1197	NA	0.398997	7.17467	0.000232838	0.00181927	6.95983	7.14554	6.94347	7.36939	7.21545	7.32056
GSU0422	fliN	0.459615	6.03155	0.00023753	0.00185044	5.78412	5.96282	5.77238	6.23661	6.18995	6.11906
GSU1537	exeA	0.726834	9.00719	0.000237855	0.00185044	8.58707	8.73436	8.64073	9.26305	9.22263	9.31849
GSU2996	cbiET	0.704366	8.83349	0.000238611	0.00185232	8.40842	8.55819	8.51622	9.09134	9.08868	9.06699
GSU0481	NA	0.462224	6.17411	0.000241965	0.00187137	5.925	6.01756	6.00152	6.36103	6.36509	6.24569
GSU0698	NA	0.881078	10.1975	0.000242104	0.00187137	9.71233	9.79426	9.73154	10.5735	10.5629	10.367
GSU0376	gcvH-1	0.475185	7.36918	0.000244648	0.00188698	7.13527	7.19183	7.17629	7.65047	7.55018	7.34023
GSU0142	pgpA	-0.367878	6.58932	0.000252237	0.00194136	6.7358	6.87096	6.83906	6.25782	6.2355	6.51947
GSUC0111	GSUC0111	0.539329	2.71035	0.000254913	0.00195777	2.19427	2.6612	2.58832	2.93037	2.88291	2.94299
GSU0924	NA	-0.350693	7.31827	0.0002565	0.00196577	7.42459	7.59392	7.59195	7.01599	6.89559	7.3142
GSU2707	ackA	0.913352	9.69869	0.000259001	0.00198072	9.32248	9.19548	9.14765	10.1625	10.0946	9.73974
GSU3369	selA	0.782429	9.16524	0.00026102	0.00199193	8.72376	8.81203	8.79552	9.49398	9.48736	9.32642
GSU0531	dapF	-0.350536	7.61566	0.000262329	0.00199769	7.80139	7.90588	7.7967	7.23891	7.27016	7.60978
GSU1941	NA	0.767345	8.98555	0.00026719	0.00203042	8.50604	8.70553	8.6089	9.3697	9.26678	9.10653
GSU0573	NA	-0.375778	7.16815	0.000271628	0.0020598	7.28743	7.4237	7.47942	6.76235	6.80713	7.16193
GSU2155	NA	-0.666301	6.0505	0.000274906	0.00208028	6.51144	6.2594	6.39716	5.30474	5.9521	5.4877
GSU2224	NA	0.745817	9.09123	0.000279203	0.00210836	8.66103	8.79191	8.72587	9.41554	9.33052	9.3168
GSU0769	rarD	-0.365808	7.6064	0.000281102	0.00211826	7.73415	7.85631	7.90358	7.19251	7.21816	7.6484
GSU2708	frx-2	0.852056	7.9023	0.000283509	0.00213194	7.87094	7.11828	7.27429	8.38459	8.3477	7.73759
GSU3148	NA	0.860479	10.0081	0.000291984	0.00218675	9.53079	9.61762	9.56155	10.428	10.3128	10.1731
GSU1742	NA	0.6538	8.77024	0.000292012	0.00218675	8.3947	8.53695	8.45514	9.06643	9.00253	8.91676
GSU3217	NA	0.746443	9.07022	0.000294996	0.00220451	8.62363	8.83149	8.65737	9.35639	9.3553	9.28661
GSU2316	mscS-2	0.412791	7.66553	0.000297829	0.00221866	7.42724	7.57647	7.49651	7.87466	7.7577	7.75262
GSU3495	NA	-0.390032	6.5107	0.00029812	0.00221866	6.64524	6.85731	6.7356	6.10232	6.09428	6.53308
GSU1821	NA	0.638347	8.57173	0.00030166	0.00224037	8.20279	8.38292	8.23292	8.89137	8.86644	8.57704
GSU2156	NA	-0.557683	6.17036	0.00030529	0.00226267	6.64855	6.25828	6.47245	5.50539	5.9351	5.94481
GSU1999	hfq	0.434102	5.46622	0.00031348	0.0023186	5.29944	5.42276	5.13992	5.67648	5.53111	5.62475
GSU2246	wbjB	-0.900729	8.82702	0.000319774	0.0023603	9.53593	8.91673	9.24055	8.31018	8.43303	7.88688
GSU1511	NA	-0.999648	8.71853	0.000325732	0.00239936	9.6479	8.6699	9.0283	8.12839	8.29335	7.66351
GSU3287	NA	0.417194	7.7238	0.000331369	0.00243354	7.49879	7.5604	7.60604	7.83343	7.90995	7.82158
GSU0420	fliL	0.363699	7.15763	0.000331723	0.00243354	6.93196	7.16992	6.9547	7.24869	7.16925	7.40228
GSU1414	NA	0.949613	10.3885	0.000343866	0.00251749	9.90655	9.92097	9.84638	10.9111	10.7995	10.361
GSU1077	ruvB	0.423385	7.97936	0.000344918	0.00252007	7.68873	7.91106	7.82181	8.18818	8.05342	8.10347
GSU1889	lptA	0.424587	6.42571	0.000360528	0.00262387	6.12032	6.41653	6.22077	6.64552	6.49295	6.55039
GSU2624	NA	0.745273	8.83174	0.000360581	0.00262387	8.42356	8.50241	8.47536	9.25653	9.10805	8.86837
GSU3105	NA	0.428238	8.07458	0.000367221	0.00266679	7.84938	7.99429	7.85613	8.25828	8.15908	8.22403
GSU2386	NA	0.423264	8.19195	0.000371408	0.00269055	7.96257	8.02958	8.06717	8.23108	8.32505	8.43825
GSU1562	NA	0.398656	6.48865	0.000371986	0.00269055	6.23027	6.39933	6.36489	6.5857	6.63246	6.63095
GSU0140	NA	-0.343017	7.30415	0.000373793	0.0026982	7.43539	7.58388	7.54051	6.96582	6.90032	7.32876
GSU0659	NA	-0.329059	7.4955	0.000380095	0.00273821	7.60891	7.74476	7.76015	7.23078	7.12326	7.44336
GSU0162	dapL	0.79345	9.01819	0.000382797	0.00275216	8.54911	8.65824	8.66163	9.42026	9.38062	9.0325
GSU1629	gapA	0.480502	8.01484	0.000388214	0.00278555	7.89514	7.80478	7.71945	8.21728	8.22051	8.06651
GSU0468	NA	-0.35306	6.77144	0.000400772	0.00286995	6.92789	7.01245	7.03251	6.461	6.37288	6.74839
GSU1189	NA	0.450662	7.75699	0.000404341	0.00288976	7.54008	7.66888	7.49837	8.02602	7.88533	7.77652
GSU2152	NA	-1.24868	9.85384	0.000406648	0.00290049	10.3988	10.4397	10.3653	9.36091	9.29754	7.93234
GSU0804	wrbA	-0.344894	7.25589	0.000418252	0.00297736	7.39857	7.48302	7.5335	6.95079	6.86417	7.23552
GSU0302	NA	0.918365	9.9813	0.000422253	0.00299991	9.4629	9.52274	9.53041	10.504	10.3737	9.93782
GSU2010	NA	0.616421	7.51916	0.000423542	0.00300314	7.29668	7.00511	7.36273	7.89944	7.827	7.37663
GSU1329	yadB	-0.359401	7.50202	0.000426226	0.00301624	7.63871	7.77391	7.76208	7.07456	7.09294	7.58324
GSU0310	NA	0.443441	8.13177	0.00043026	0.00303882	7.89618	7.97837	7.97079	8.25153	8.31952	8.2533
GSU0296	cheA64H	0.906585	9.61883	0.000445764	0.00314215	9.17988	9.045	9.21426	10.0543	10.0866	9.57722
GSU0642	ffh	0.739002	8.95415	0.000451476	0.0031762	8.60142	8.65441	8.52149	9.35334	9.20393	9.05648
GSU2495	NA	0.828186	9.95949	0.000456728	0.00320689	9.47085	9.63626	9.51906	10.3218	10.293	10.1213
GSU1586	nusA	0.391067	7.99407	0.000459135	0.00321291	7.81045	7.92898	7.78169	8.11799	8.06428	8.17651
GSUC0056	GSUC0056	0.593209	3.11885	0.000459824	0.00321291	2.75644	2.90439	2.93455	3.46191	3.4813	3.01865
GSU1213	NA	0.487981	8.39015	0.000460262	0.00321291	8.14795	8.25923	8.13556	8.59109	8.52719	8.54157
GSU2942	mcp40H-19	0.774713	9.26851	0.000463909	0.00322682	8.83979	8.9673	8.84845	9.60427	9.59748	9.40015
GSU1942	capL	0.766453	8.84707	0.000464045	0.00322682	8.4541	8.48549	8.46683	9.25263	9.19063	8.84479
GSU2937	NA	0.48588	8.36945	0.000467963	0.00324779	8.12337	8.22172	8.13989	8.56461	8.50941	8.52139
GSU2146	NA	0.491878	6.50449	0.000479861	0.00332396	6.34675	6.35014	6.17788	6.75581	6.73193	6.48388
GSUC0058	GSUC0058	0.593879	2.62016	0.000493157	0.0034095	2.2388	2.50346	2.36996	3.11283	2.76951	2.60296
GSU2030	pilO	0.420951	6.86858	0.000498313	0.00343855	6.60243	6.76117	6.73205	6.96685	7.10058	6.92787
GSU1023	glgA-1	0.837003	9.57205	0.000501606	0.00345465	9.06641	9.24064	9.14023	10.0388	9.89416	9.61046
GSU1603	fabG-2	0.350945	7.19503	0.000504023	0.00346468	7.02771	7.10523	7.06112	7.34343	7.15634	7.41144
GSU0014	NA	0.440203	7.76295	0.000518739	0.00355904	7.57414	7.6008	7.5689	8.00434	7.91162	7.77734
GSU0097	por	0.873119	10.8547	0.000521879	0.00357378	10.3516	10.4518	10.4216	11.2823	11.217	10.9443
GSU2117	NA	0.60276	6.80246	0.000539231	0.0036856	6.79776	6.39065	6.32509	7.12438	7.0947	6.7589
GSU0768	NA	-0.369909	7.27224	0.000542712	0.00370236	7.38996	7.50896	7.595	6.80967	6.93623	7.30062
GSU1383	NA	0.374899	6.19173	0.000549177	0.00373939	5.99222	6.18694	5.96364	6.24683	6.16886	6.52273
GSU3377	nth	0.344022	7.30818	0.000566624	0.00385091	7.14612	7.21399	7.18412	7.43307	7.3581	7.44645
GSU1745	NA	0.822013	9.31849	0.000569498	0.00386315	8.87654	8.99181	8.84608	9.81402	9.61759	9.32297
GSU1899	NA	0.789834	8.58048	0.000577897	0.00391276	8.49885	8.00286	7.97581	9.04095	8.96342	8.4608
GSU0079	NA	0.43926	7.77055	0.0006158	0.00416156	7.52712	7.68463	7.55757	7.9762	7.96347	7.77188
GSU1800	yjeE	0.41702	6.66416	0.000633676	0.00427435	6.45404	6.50906	6.52633	6.92025	6.74474	6.71352
GSU2509	NA	-0.340411	7.60592	0.000645872	0.00434847	7.73045	7.89437	7.83714	7.21785	7.20404	7.677
GSU1192	NA	0.48434	7.41622	0.000655024	0.00439702	7.31811	7.14554	7.14902	7.67874	7.64968	7.35344
GSU3428	NA	-0.352475	6.96289	0.000655524	0.00439702	7.14846	7.20848	7.19075	6.58972	6.53693	7.02233
GSU3429	nuoN-2	-0.405039	8.11195	0.000661891	0.00443147	8.25603	8.38767	8.41877	7.67149	7.71699	8.12202
GSU0456	NA	0.82613	10.1929	0.000665166	0.00444513	9.75066	9.82883	9.75065	10.6161	10.4957	10.309
GSU2203	omcK	0.422073	8.12585	0.000671502	0.00447917	7.85922	8.09122	7.91181	8.31626	8.21267	8.25545
GSU3421	fnr-1	-0.320815	7.47658	0.000675917	0.00450028	7.62368	7.72803	7.69613	7.09498	7.14217	7.5114
GSU2107	NA	0.915788	10.2974	0.000681409	0.00452848	9.99585	9.65236	9.78363	10.7595	10.7241	10.2949
GSU3052	flgF	0.431245	7.8798	0.000686519	0.00455403	7.59421	7.82974	7.68515	8.0946	8.03268	7.91016
GSU2382	trpG	-0.348982	7.10954	0.000690883	0.00457456	7.25203	7.39131	7.34035	6.72201	6.71824	7.15692
GSU0076	NA	-0.325162	7.28625	0.000720702	0.00476324	7.44326	7.55744	7.48201	6.99543	6.89221	7.28615
GSU2825	ybhS	0.423203	8.14422	0.000722988	0.0047696	7.86616	8.03385	8.01662	8.28911	8.28821	8.26131
GSU1430	NA	0.45071	5.36733	0.000734608	0.0048374	5.21392	5.3168	5.00248	5.58409	5.53805	5.41676
GSUC0168	GSUC0168	0.479401	2.83821	0.000740616	0.00486807	2.66149	2.67472	2.60914	2.9638	3.09547	2.99637
GSU2642	NA	0.400327	8.18953	0.000746849	0.00490009	7.99051	8.09279	8.00963	8.32111	8.268	8.36676
GSU0185	NA	-0.381472	8.05642	0.000753634	0.00492681	8.21357	8.32796	8.32543	7.68251	7.66403	8.04292
GSU1572	NA	0.431389	7.51967	0.000753995	0.00492681	7.30298	7.35109	7.37544	7.79998	7.65208	7.48763
GSU3161	msrA	0.353337	7.72208	0.000755024	0.00492681	7.53003	7.60257	7.63614	7.78427	7.81526	7.89368
GSU2127	NA	-0.683547	2.94353	0.000759887	0.00494473	3.41018	3.05673	3.32679	2.71165	2.6205	2.01668
GSU3456	def-2	-0.336062	6.73899	0.000760517	0.00494473	6.83957	7.03882	6.97455	6.42769	6.36802	6.71864
GSU2897	NA	-0.378009	4.85881	0.000763262	0.00495364	4.99255	5.05385	5.20631	4.59428	4.36788	4.82319
GSU2616	secF	0.498119	8.47495	0.000765319	0.00495805	8.19292	8.32729	8.26004	8.69165	8.62191	8.60937
GSU2487	cpkA	-0.336077	7.40143	0.000775599	0.00501563	7.53339	7.67793	7.63169	7.04068	6.94931	7.49791
GSU1401	dnaE	0.813685	10.5868	0.000783029	0.00505461	10.0855	10.2398	10.2098	10.9733	10.879	10.7519
GSU0639	NA	0.399104	6.13028	0.000787464	0.00507414	5.93383	6.08494	5.89961	6.2936	6.23657	6.24253
GSUC0018	GSUC0018	-0.421203	3.32554	0.000789698	0.00507945	3.4934	3.61141	3.5902	2.97204	2.87196	3.25599
GSU3289	NA	0.324605	7.4604	0.000798856	0.00512919	7.29352	7.42295	7.31708	7.61078	7.44608	7.61162
GSU2388	NA	0.793156	10.1805	0.000811888	0.00520359	9.72432	9.85063	9.78139	10.5088	10.5115	10.3436
GSU0720	NA	-0.335398	6.78864	0.00081737	0.00522942	6.96315	6.98082	7.05449	6.5007	6.44112	6.7243
GSU0576	NA	0.388578	7.30671	0.000821363	0.00524565	7.08127	7.23439	7.14961	7.51218	7.42423	7.33062
GSU1600	plsX	1.08159	9.31985	0.000847018	0.00539993	9.29381	8.14214	8.46481	9.84785	9.83214	9.30505
GSU3036	fliS	0.391198	6.94501	0.00085786	0.00545939	6.74432	6.86249	6.76951	7.16493	7.04196	6.98132
GSU1757	rimI	0.363898	6.55482	0.000862266	0.00547774	6.33603	6.49054	6.4258	6.67736	6.64297	6.68304
GSU1269	NA	0.820417	10.6817	0.000907426	0.00575449	10.2396	10.353	10.214	11.1142	10.9614	10.808
GSU1313	NA	0.353448	6.40828	0.000912254	0.00577494	6.20581	6.34592	6.27929	6.49927	6.46044	6.59803
GSU2135	NA	-0.784871	12.3155	0.000917125	0.00579559	12.7628	12.7113	12.6496	11.743	11.604	12.0914
GSU3211	proA	0.701485	9.0947	0.000921552	0.00581336	8.70375	8.83498	8.7331	9.43225	9.35358	9.21775
GSU3349	NA	-0.333492	7.10628	0.000928144	0.00584471	7.22433	7.3908	7.33801	6.79058	6.69203	7.13414
GSU0574	NA	-0.363345	7.82645	0.000952406	0.00598336	7.96572	8.08775	8.09894	7.37639	7.54286	7.80431
GSU1656	NA	0.457093	8.20894	0.000953484	0.00598336	8.03143	8.09137	7.92657	8.41418	8.38956	8.25428
GSU0741	ehrC	-0.346376	7.25364	0.00101178	0.00633811	7.37433	7.49426	7.54141	6.83924	6.86279	7.32765
GSU2134	NA	-0.725326	9.38464	0.00101824	0.00636755	9.90378	9.67488	9.66689	8.89192	8.90773	8.95445
GSU1937	NA	0.453299	8.2662	0.00102134	0.00637585	8.03333	8.11853	8.08012	8.51859	8.38668	8.32155
GSU0139	NA	-0.333058	7.28452	0.00103254	0.00643462	7.42964	7.52655	7.53123	6.97405	6.83064	7.34281
GSU1478	NA	0.392134	7.16211	0.0010555	0.00656635	6.9221	7.07113	7.03219	7.38529	7.2576	7.19655
GSU0197	NA	-0.29838	7.41337	0.00107229	0.00665645	7.53941	7.63513	7.65252	7.13909	7.06677	7.39627
GSU3235	rpmA	0.420373	6.34874	0.00107368	0.00665645	6.08783	6.27723	6.17381	6.5247	6.53433	6.37582
GSU3315	NA	0.746664	9.24609	0.00108142	0.0066929	8.81721	8.92249	8.9017	9.63743	9.5645	9.27335
GSU3210	nadD	0.328157	6.858	0.00110007	0.00679664	6.67553	6.83378	6.71175	6.96376	6.86624	7.04196
GSU0125	NA	-0.31904	7.29495	0.00110506	0.00681583	7.42459	7.54897	7.52645	6.9101	6.97575	7.32094
GSU1067	NA	0.780435	9.33402	0.00112424	0.00692223	8.96054	8.88327	8.98981	9.74944	9.68374	9.32726
GSU1888	lptB	0.33878	7.00744	0.00114296	0.0070255	6.77186	7.04665	6.82801	7.10578	7.04987	7.17728
GSU1721	queE	0.386216	7.22151	0.0011662	0.00715614	6.9888	7.16543	7.05923	7.41316	7.34678	7.25011
GSU1655	NA	0.844248	9.6151	0.00118423	0.00724386	9.42299	9.04492	9.04152	10.0284	10.0164	9.62566
GSU1400	NA	0.340784	7.8978	0.00118452	0.00724386	7.69493	7.84159	7.78208	7.96773	7.91263	8.12908
GSUC0034	GSUC0034	-0.444992	3.34102	0.0011934	0.00728583	3.63674	3.73272	3.38426	3.02051	2.72153	3.32913
GSU2964	modE	0.702704	9.07928	0.00121371	0.00739727	8.73391	8.78579	8.70225	9.5068	9.27382	9.1615
GSU2200	NA	0.365544	6.3195	0.00121764	0.0074087	6.17061	6.28497	6.08498	6.46903	6.35136	6.48321
GSU2343	mrpB	-0.358598	5.91528	0.0012291	0.00746578	6.0013	6.20569	6.19977	5.5167	5.56379	5.91838
GSU2556	NA	0.725979	9.25252	0.00124636	0.00755791	8.78191	8.96361	8.95204	9.62475	9.54126	9.32064
GSU0421	fliM	0.406266	8.09146	0.00128575	0.00778364	7.86474	8.06707	7.85341	8.26165	8.21213	8.18167
GSUC0032	GSUC0032	-0.504932	3.09096	0.00134764	0.00814463	3.0936	3.62192	3.3393	2.97204	2.36343	2.84663
GSU0528	NA	-0.335249	7.33215	0.00136687	0.00824704	7.4373	7.59192	7.60215	6.86712	7.03584	7.37915
GSU3330	NA	-0.344452	7.97691	0.00139299	0.00839055	8.144	8.23704	8.19957	7.64371	7.58411	7.98563
GSU3320	NA	-0.305104	7.36152	0.00140206	0.00843109	7.4792	7.59459	7.6069	7.05239	6.98022	7.39875
GSU0141	NA	-0.34889	7.89674	0.00140878	0.0084574	8.04058	8.13726	8.16646	7.50723	7.53377	7.92154
GSU3413	NA	-0.307869	7.31503	0.00142603	0.00854669	7.39489	7.6061	7.54322	6.96737	6.96999	7.34979
GSU1470	korC	0.956102	8.06142	0.00142982	0.00855514	7.95675	7.12691	7.44221	8.17865	8.94035	7.70904
GSU1897	NA	0.349442	7.35269	0.00144273	0.00861809	7.08188	7.36783	7.21499	7.52903	7.41011	7.42818
GSU1975	NA	0.347282	7.84217	0.00144703	0.00862949	7.61779	7.82634	7.69553	7.9864	7.86062	7.9969
GSU3422	NA	-0.322635	7.39296	0.00145956	0.00868982	7.53674	7.62907	7.63318	7.0135	6.98911	7.48497
GSU1193	NA	0.525641	8.68054	0.00147994	0.0087966	8.39224	8.53486	8.42097	8.89531	8.8673	8.80702
GSU3505	NA	-0.356467	5.75844	0.00150759	0.00894621	5.90855	5.99551	6.03138	5.37942	5.32981	5.81501
GSU0733	mreB-2	-0.323886	7.76552	0.001526	0.00904054	7.89322	7.98177	8.04108	7.43456	7.44238	7.73899
GSU3274	NA	0.335726	6.8577	0.00153129	0.00905702	6.7131	6.8334	6.65866	6.97866	6.90569	6.99168
GSU1312	NA	0.587649	8.81029	0.00154157	0.00910285	8.46457	8.56399	8.59658	9.08459	8.99356	8.95433
GSU0290	fabH-1	-0.291637	7.52721	0.00155123	0.0091449	7.63101	7.78486	7.74455	7.23891	7.18482	7.53059
GSU0460	fabF-1	0.619989	8.86873	0.00156033	0.00918351	8.50899	8.59009	8.6422	9.10767	9.05942	9.09161
GSU3269	NA	-0.694947	6.14113	0.00156309	0.00918475	6.7635	5.86153	6.67603	5.58812	5.87057	5.56922
GSU3264	NA	-0.34459	7.89959	0.00158136	0.00927697	8.04011	8.15275	8.15515	7.52168	7.51938	7.93673
GSU3096	hisA	-0.300203	7.34443	0.00158598	0.00928892	7.4518	7.58321	7.58759	6.99896	7.01795	7.37195
GSU1623	glcD-2	0.643278	9.00105	0.00160773	0.00940105	8.65354	8.80743	8.63535	9.30473	9.19585	9.17044
GSU1708	NA	0.712419	8.95556	0.00161912	0.00945228	8.62646	8.59154	8.61212	9.37689	9.26365	8.8991
GSU1533	recC	0.740759	10.6098	0.00163119	0.00950733	10.177	10.3093	10.2566	10.8613	10.8967	10.857
GSU2633	NA	0.369063	8.04347	0.0016395	0.00954036	7.82458	7.98024	7.90306	8.18553	8.12778	8.15677
GSUC0181	GSUC0181	0.395236	4.67101	0.00171201	0.00994625	4.42856	4.58944	4.53786	4.76994	4.89415	4.72497
GSU3114	NA	0.365993	6.36607	0.00171821	0.00996618	6.12981	6.30467	6.24812	6.51627	6.46409	6.45353
GSU3226	NA	0.742575	9.51345	0.00172315	0.00997874	9.14214	9.191	9.11673	9.88419	9.85612	9.52855
GSUC0108	GSUC0108	0.491736	2.28522	0.00172884	0.00999565	1.93756	2.05368	2.27764	2.50005	2.43955	2.49053
GSU0783	hybA	-0.315308	7.53063	0.00173733	0.0100286	7.70528	7.74676	7.74983	7.14457	7.14217	7.6262
GSU2145	NA	0.341453	7.34347	0.00175778	0.0101304	7.24549	7.30129	7.10085	7.43456	7.4635	7.43406
GSU1965	NA	0.514971	8.43785	0.00177439	0.0102098	8.16363	8.18971	8.28167	8.69352	8.67366	8.42805
GSU2330	NA	-0.32905	4.96862	0.00181673	0.0104368	5.07591	5.3038	5.1435	4.68729	4.65966	4.86684
GSU0130	fmt	0.405543	8.23772	0.00183425	0.0105206	8.03538	8.15048	8.04252	8.42003	8.34621	8.32658
GSU1351	NA	-0.302817	7.6067	0.00184577	0.0105699	7.68229	7.8729	7.85704	7.26597	7.24916	7.65494
GSU0778	fdnH	-0.28861	7.43047	0.00185575	0.0106102	7.55622	7.66041	7.64959	7.11232	7.07872	7.47493
GSU3103	hemK	0.521385	8.53067	0.00191492	0.0109231	8.23708	8.36139	8.30803	8.81871	8.72056	8.54972
GSU0023	NA	0.348651	7.91638	0.00191654	0.0109231	7.7193	7.87418	7.76749	8.04811	7.95247	8.06785
GSU3457	NA	-0.310189	6.69186	0.00192023	0.0109268	6.82686	6.97912	6.87209	6.47484	6.32451	6.61641
GSU0447	prmA	-0.316171	7.1329	0.00193498	0.0109934	7.26635	7.41416	7.3302	6.81426	6.71671	7.19207
GSU2823	ybhG	0.32289	7.8408	0.00195875	0.0111109	7.6734	7.768	7.73591	7.87356	7.88805	8.05173
GSU1704	mcp40H-1	0.636535	8.98205	0.00197466	0.0111835	8.64746	8.76757	8.63767	9.27756	9.21629	9.10219
GSU0549	NA	-0.305593	6.92655	0.00199147	0.011261	7.03404	7.17854	7.16345	6.581	6.58633	6.95797
GSU1954	NA	-1.11699	9.84112	0.00200824	0.0113381	10.4852	10.1602	10.3663	9.24149	9.54847	8.02032
GSU2415	NA	0.316018	7.68474	0.00202241	0.0113967	7.49558	7.61511	7.60927	7.67874	7.76807	7.88638
GSU0426	flhB	0.436276	8.42119	0.00202496	0.0113967	8.19603	8.32889	8.20086	8.6092	8.48627	8.59862
GSU2555	NA	0.636276	9.00391	0.00203151	0.0114157	8.61668	8.82961	8.67156	9.29798	9.22747	9.13953
GSU0526	ymdB	-0.331713	6.34361	0.00207584	0.0116467	6.43933	6.62851	6.5914	5.98203	6.05247	6.29976
GSU0569	NA	0.335352	7.41863	0.00209615	0.0117424	7.20707	7.36105	7.32156	7.48833	7.57865	7.47426
GSU0963	NA	0.655374	8.95714	0.00210579	0.0117712	8.58113	8.70851	8.65487	9.29645	9.2343	8.98495
GSU1279	nikMN	-0.28522	7.53958	0.00210784	0.0117712	7.65852	7.77646	7.75412	7.23849	7.20241	7.56032
GSU2183	NA	-0.723594	9.11561	0.00212172	0.0118304	9.5456	9.45433	9.45332	8.47813	8.93049	8.44238
GSU0661	prsA	-0.283818	7.56472	0.00213901	0.0119084	7.69493	7.80632	7.7615	7.34224	7.22892	7.50911
GSU0367	yhcC-1	0.383317	7.88981	0.00220072	0.012233	7.68149	7.79088	7.75062	8.06433	8.03146	7.91289
GSUC0068	GSUC0068	0.459182	2.46861	0.00222585	0.0123537	2.1852	2.44942	2.24255	2.57769	2.69692	2.66077
GSU2125	NA	0.596649	8.69744	0.00228027	0.0126362	8.56734	8.36947	8.31187	9.00652	8.97849	8.67309
GSU0090	hdrA	0.72935	9.68531	0.00230177	0.0127357	9.28089	9.35331	9.35638	10.0595	10.0004	9.71685
GSU2811	NA	0.726948	9.43719	0.00231966	0.012798	9.11335	9.10514	9.02895	9.86289	9.71748	9.4381
GSU3032	NA	0.657216	9.23967	0.00232013	0.012798	8.85918	8.99712	8.93213	9.53991	9.48926	9.36235
GSU2136	NA	-0.712063	11.2121	0.00234432	0.0129117	11.6414	11.5639	11.5254	10.7279	10.6273	10.9166
GSU1991	NA	0.447912	7.88056	0.00235521	0.0129519	7.7527	7.73853	7.58496	8.18973	8.0333	7.80324
GSU0930	NA	0.652767	8.97047	0.00236051	0.0129612	8.60088	8.71261	8.67568	9.32185	9.2379	8.99072
GSU1438	NA	0.327613	7.65548	0.00238594	0.0130809	7.4282	7.64869	7.53531	7.78982	7.69735	7.76695
GSU1144	cheD34H	0.508767	7.739	0.00239018	0.0130842	7.46381	7.49831	7.58846	8.1152	7.97182	7.53607
GSU0403	cheY64H-1	0.342757	6.63225	0.00242384	0.0132484	6.49363	6.56367	6.46152	6.79058	6.69591	6.71466
GSU3430	nuoM-2	-0.406419	8.39985	0.0024334	0.0132805	8.5681	8.68124	8.6804	8.02354	7.9583	8.39383
GSU0370	NA	-0.386476	8.31646	0.00244699	0.0133344	8.42212	8.58383	8.64346	7.89998	7.93054	8.32714
GSU1365	NA	-0.334935	7.96582	0.00249948	0.0135999	8.15377	8.23119	8.14939	7.63758	7.54545	8.0097
GSU0029	NA	0.370666	7.71429	0.00258816	0.0140611	7.4873	7.64611	7.58431	7.89268	7.85438	7.71474
GSU0719	NA	-0.306015	7.59906	0.00259359	0.0140694	7.71142	7.79088	7.88859	7.21958	7.25233	7.66645
GSU0668	rplI	0.380311	6.69213	0.00264723	0.0143389	6.47653	6.63328	6.52678	6.92397	6.80497	6.67546
GSU0412	fliH	-0.277047	7.46059	0.00269115	0.0145548	7.55952	7.73208	7.64938	7.13772	7.14388	7.49494
GSU0992	NA	0.664347	9.55401	0.00272606	0.0147215	9.17967	9.30746	9.231	9.86088	9.76568	9.72669
GSU3426	NA	-0.318264	7.82722	0.00275081	0.0148143	7.9794	8.09468	8.02278	7.45013	7.48656	7.86834
GSU3290	NA	0.346013	6.27778	0.00275146	0.0148143	6.09147	6.2549	6.10466	6.41264	6.34544	6.39013
GSU2093	NA	0.611015	9.08041	0.00275627	0.014818	8.69917	8.86477	8.8301	9.32869	9.28108	9.26764
GSUC0115	GSUC0115	0.453655	2.29108	0.00277954	0.0149209	2.07162	2.0844	2.20659	2.38134	2.40959	2.60296
GSU3554	NA	-1.20907	9.05338	0.00283457	0.0151936	9.48288	9.68879	9.59519	8.69118	8.54818	6.67488
GSU1280	nikQ	-0.301035	6.84366	0.00283906	0.0151951	6.96448	7.15341	7.003	6.52959	6.4813	6.87388
GSU0827	NA	0.60701	8.65377	0.00284815	0.0152182	8.32916	8.36557	8.42526	9.0473	8.95226	8.48401
GSU1143	cheR34H	0.839387	9.73808	0.0028539	0.0152182	9.42438	9.12797	9.35702	10.2679	10.1502	9.5184
GSU3194	thiL	-0.304566	7.6564	0.00285718	0.0152182	7.73279	7.9116	7.91877	7.34541	7.28622	7.6866
GSU0500	typA	0.737542	9.42019	0.00286029	0.0152182	9.00625	9.10981	9.06494	9.82522	9.79205	9.32661
GSU1350	thiF-2	-0.297831	7.34978	0.00293013	0.0155668	7.46264	7.56562	7.60647	6.97661	6.99984	7.42679
GSU3506	NA	-0.325391	6.30592	0.00294989	0.0156487	6.50962	6.48528	6.54084	5.96665	5.9521	6.31184
GSU0862	folD-2	-0.280289	7.53631	0.00296655	0.015699	7.60275	7.7992	7.76903	7.24615	7.18593	7.56695
GSU1651	fbp	0.511858	8.28401	0.00296808	0.015699	7.99165	8.09185	8.09924	8.56375	8.5874	8.12844
GSU0787	hybT	-0.323947	5.47158	0.00303649	0.0160373	5.59838	5.77474	5.65802	5.06968	5.17364	5.48103
GSU2569	mnmA	-0.288164	7.38364	0.0030838	0.0162633	7.46217	7.64869	7.61336	7.05869	7.00486	7.45906
GSU0660	ispE	-0.277702	7.30105	0.00310097	0.01633	7.46428	7.52748	7.47068	7.01649	7.00861	7.27462
GSUR032	GSUR032	-0.354095	3.61126	0.00314278	0.016526	3.78525	3.86539	3.82477	3.3271	3.16887	3.5795
GSU0107	NA	-0.289559	7.4408	0.00315539	0.0165681	7.53205	7.73833	7.62766	7.07885	7.07216	7.53735
GSU2157	NA	-0.381002	6.94138	0.00316248	0.0165712	7.33974	6.98862	7.15257	6.47048	6.70674	6.85646
GSU2827	NA	0.537122	7.3474	0.00316518	0.0165712	6.98456	7.15643	7.18643	7.75533	7.63356	7.04919
GSU0742	ehrD	-0.363007	8.20427	0.00317348	0.0165905	8.34541	8.4691	8.47181	7.79534	7.79404	8.26675
GSU2202	NA	0.31379	7.83256	0.0031963	0.0166856	7.66465	7.87784	7.61935	7.90698	7.80235	8.06851
GSU0042	NA	-0.319742	4.89788	0.00322433	0.0168076	5.0042	5.12698	5.16708	4.50625	4.64044	4.86479
GSU2238	gmk	0.334399	7.23057	0.00326182	0.0169784	7.05068	7.11053	7.16433	7.36627	7.33387	7.27771
GSU3151	NA	0.290568	7.69098	0.00329993	0.017152	7.52599	7.64933	7.60626	7.70894	7.70547	7.90743
GSU2237	rpoZ	0.317838	5.8946	0.0033263	0.0172642	5.72508	5.88934	5.735	5.98712	5.90186	6.08251
GSU0480	NA	0.368244	6.47576	0.00335044	0.0173644	6.22641	6.40288	6.37758	6.63258	6.63246	6.48321
GSU2324	NA	-0.351379	5.36384	0.00340442	0.0176188	5.50757	5.70891	5.52745	4.99483	4.82488	5.50359
GSU0991	NA	0.662653	9.37414	0.00341697	0.0176539	8.99202	9.07088	9.11665	9.73695	9.60318	9.44592
GSU2092	yaeQ	0.271837	7.36815	0.003421	0.0176539	7.1782	7.34951	7.31576	7.35765	7.31934	7.65108
GSU0501	yfiO	0.638547	8.43897	0.00343842	0.0177184	8.19941	8.01753	8.18723	8.80926	8.86195	8.14013
GSU0362	NA	0.336211	7.10109	0.00347663	0.0178898	6.93907	7.06665	6.9301	7.26639	7.18094	7.14346
GSU1328	NA	-0.333427	5.84336	0.00348685	0.0179167	5.9284	6.12427	6.10649	5.41763	5.49053	5.90947
GSU2932	NA	-0.293768	6.93148	0.00350705	0.0179949	7.02898	7.20528	7.1413	6.58167	6.57033	7.00383
GSU3304	ompJ	-0.426441	8.52376	0.00356105	0.0182459	8.69708	8.91076	8.71731	8.16479	8.12029	8.4329
GSU3553	NA	0.304471	7.04635	0.00361052	0.0184731	6.98227	7.03719	6.79585	7.07981	7.00298	7.32504
GSU2496	NA	0.625545	9.41863	0.00362707	0.0185315	9.06972	9.25449	9.05581	9.68762	9.5611	9.66871
GSU2630	NA	0.364183	8.23541	0.00364446	0.0185939	8.01584	8.15305	8.12265	8.36517	8.317	8.35896
GSU3367	ispF	0.318988	6.50319	0.00368329	0.0187655	6.25921	6.55136	6.35723	6.64036	6.4804	6.67254
GSU0043	NA	-0.324703	7.95104	0.00371946	0.018923	8.08303	8.23718	8.15677	7.60019	7.54631	8.0171
GSU0222	coxB	0.39006	8.09442	0.00375756	0.0190899	7.89375	8.00001	7.93157	8.29076	8.24272	8.08994
GSU0808	NA	0.357726	8.21457	0.0038428	0.0194954	8.02159	8.12608	8.09249	8.29138	8.33006	8.34929
GSU1892	kdsC	0.383343	7.34651	0.00386593	0.0195721	7.12433	7.27379	7.19563	7.62195	7.46669	7.25911
GSU0597	NA	-0.489543	6.44938	0.00386879	0.0195721	6.76274	6.33372	6.98918	6.11818	6.18774	6.04681
GSU1296	NA	0.676684	9.59689	0.00392199	0.0198135	9.19331	9.36038	9.27012	9.95773	9.86521	9.63741
GSU1196	NA	0.315957	6.42872	0.00394324	0.0198929	6.24727	6.40441	6.3029	6.57763	6.41214	6.57378
GSU0152	argF	-0.291956	7.76342	0.00396739	0.0199868	7.86349	8.03221	7.97397	7.4394	7.43263	7.789
GSU0428	tssJ	0.298335	7.33123	0.00399661	0.0201059	7.16932	7.31997	7.19992	7.44865	7.37952	7.41214
GSU2760	kefG	-0.322225	7.93499	0.00401606	0.020157	8.08333	8.20275	8.13959	7.55188	7.54717	8.01779
GSU0236	NA	-0.301128	6.75581	0.00401798	0.020157	6.83848	7.03359	6.9852	6.39742	6.38448	6.83308
GSU2271	lysS	0.452128	8.65507	0.00402356	0.020157	8.37239	8.59298	8.43318	8.82498	8.75336	8.83789
GSUC0013	GSUC0013	-0.391756	3.05272	0.00403707	0.0201966	3.06421	3.40789	3.3517	2.67174	2.6205	3.03332
GSU2043	pilD	0.307626	7.14064	0.00405844	0.0202557	6.92993	7.17379	6.99611	7.24827	7.18261	7.25481
GSU1784	pulF	-0.810115	9.1782	0.00406014	0.0202557	9.69975	9.35495	9.65015	8.61118	9.01813	8.11794
GSU3608	ybhF-N	0.325873	7.92327	0.00407256	0.0202896	7.68993	7.86629	7.86138	7.9254	8.02869	8.10499
GSU2133	NA	-0.780158	10.7027	0.0040926	0.0203612	11.313	10.9406	10.9852	10.3083	10.3188	9.8851
GSU0406	NA	0.66468	9.49259	0.00411014	0.0204203	9.10638	9.27357	9.15291	9.84162	9.769	9.52076
GSU3089	rpoD	0.592977	9.06343	0.00413245	0.0205029	8.76707	8.84005	8.76889	9.33299	9.26796	9.19388
GSU0505	NA	-0.302314	6.47352	0.00414931	0.0205582	6.56138	6.76789	6.68218	6.28122	6.05973	6.42878
GSU0442	mqnC-1	-0.318391	8.00032	0.0041611	0.0205724	8.1065	8.29987	8.2094	7.67022	7.59122	8.0616
GSU1456	NA	0.653985	9.55705	0.00416359	0.0205724	9.17445	9.27911	9.29153	9.89621	9.79087	9.64295
GSU0467	NA	-0.275914	7.25815	0.00419097	0.0206793	7.39415	7.45905	7.47777	7.00349	6.91572	7.25403
GSU0757	NA	-0.315712	7.50716	0.00423037	0.0208451	7.60615	7.7258	7.79689	7.04019	7.15126	7.63915
GSUC0025	GSUC0025	-0.390528	3.14788	0.00425046	0.0209155	3.29681	3.52448	3.29289	2.99648	2.6719	2.94299
GSU1606	rpiB	0.307251	6.40202	0.00426184	0.0209286	6.22364	6.43104	6.23144	6.48782	6.39312	6.59742
GSU3218	NA	0.593076	8.97911	0.00426473	0.0209286	8.61204	8.79752	8.71341	9.24394	9.22653	9.05917
GSU0473	NA	-0.296952	7.86474	0.00431947	0.0211643	7.98153	8.13803	8.0612	7.56215	7.52594	7.87013
GSU1194	NA	0.277509	7.25693	0.00432452	0.0211643	7.09617	7.22121	7.18383	7.33307	7.23267	7.4351
GSU0604	thiC-1	-0.323064	8.05803	0.00433133	0.0211688	8.14151	8.34629	8.30591	7.73641	7.69347	8.06406
GSUC0169	GSUC0169	0.427566	2.75132	0.00434924	0.0212236	2.60137	2.61986	2.55296	3.08271	2.79291	2.8215
GSU0797	NA	-0.28498	7.01614	0.00435431	0.0212236	7.09919	7.26739	7.2502	6.70295	6.67166	7.05459
GSU0544	NA	-0.273197	7.25359	0.00439742	0.0213898	7.3517	7.50353	7.45902	6.95651	6.96549	7.24224
GSU0180	NA	0.302228	7.51006	0.00440029	0.0213898	7.36054	7.50849	7.34914	7.67874	7.51894	7.57981
GSU0517	NA	-0.310807	8.02104	0.00454917	0.0220837	8.14195	8.3083	8.21804	7.69065	7.66045	8.05083
GSU2434	lipB	-0.332426	6.82996	0.00456338	0.0221229	6.94781	7.08986	7.08422	6.3805	6.39503	6.98839
GSU3297	glcF-1	-0.311806	7.91337	0.00459916	0.0222663	8.02588	8.17596	8.14435	7.58248	7.53594	7.95731
GSU3205	rimO	0.651184	9.43716	0.0046299	0.0223851	9.11163	9.19819	9.0807	9.81731	9.65069	9.48778
GSU1272	pyrC	-0.306894	7.92471	0.00468575	0.0226247	8.02063	8.19544	8.15707	7.61802	7.56597	7.93698
GSU2783	NA	-0.323235	7.21937	0.00476168	0.0229606	7.35524	7.46246	7.46117	6.78416	6.79342	7.37376
GSU1532	NA	0.287584	6.67529	0.00480369	0.0231322	6.4531	6.62894	6.65533	6.65194	6.65579	6.96372
GSU2390	htpG	0.594923	9.21572	0.00481159	0.0231393	8.8724	9.04305	8.91377	9.48448	9.41213	9.36017
GSU1490	aroE	0.275928	7.28726	0.00483592	0.0232253	7.11361	7.2931	7.18758	7.36666	7.27795	7.4437
GSU3291	hppA	0.674775	9.99893	0.00484934	0.0232588	9.66028	9.68227	9.689	10.3316	10.2749	10.0659
GSU1538	NA	0.562214	8.89923	0.00486379	0.023297	8.59928	8.72617	8.61352	9.14573	9.0903	9.03261
GSU2813	ccpA	0.338047	8.23377	0.00488967	0.0233828	8.06196	8.21263	8.05505	8.34886	8.17698	8.48585
GSU0527	NA	-0.413807	8.52178	0.00489469	0.0233828	8.68597	8.81661	8.8026	8.09648	8.17559	8.45792
GSU0704	NA	-0.300149	7.89377	0.00494131	0.0235743	8.03459	8.13237	8.10521	7.57235	7.53117	7.93381
GSU0513	NA	-0.27595	7.09875	0.00497242	0.0236463	7.21823	7.33681	7.29878	6.80275	6.77149	7.11961
GSU0539	NA	-0.298194	5.7819	0.00497302	0.0236463	5.95066	6.0484	5.92957	5.51529	5.47071	5.72075
GSU3420	NA	-0.255022	7.49094	0.00497609	0.0236463	7.60488	7.73127	7.66665	7.23293	7.14047	7.53091
GSU1474	NA	0.289558	7.01137	0.00510749	0.0242387	6.94714	6.90362	6.8892	7.02592	7.06317	7.19084
GSU2379	trpB2	-0.32857	8.00208	0.00514029	0.0243623	8.12218	8.26761	8.24488	7.60583	7.57528	8.11966
GSUC0023	GSUC0023	-0.373617	3.00977	0.00519893	0.0246078	3.05925	3.31597	3.30144	2.64106	2.6205	2.97373
GSU0596	NA	-0.501889	7.23849	0.00528984	0.0249744	7.64286	7.05539	7.74905	6.85269	7.03645	6.79432
GSU1458	NA	0.543815	8.90324	0.00529024	0.0249744	8.55099	8.74742	8.68449	9.12671	9.03249	9.11388
GSU1068	aplA	0.614905	9.39549	0.00537768	0.0253539	9.03881	9.19144	9.10258	9.68527	9.61738	9.50802
GSU0546	NA	-0.309459	6.34518	0.00539125	0.0253847	6.40457	6.58352	6.64235	5.97999	6.04396	6.35042
GSU3462	NA	-0.281247	7.22177	0.00540592	0.0254205	7.35144	7.48446	7.39455	6.87976	6.8745	7.29455
GSU1595	dut	0.296165	6.41144	0.00545033	0.0255959	6.26298	6.41552	6.25584	6.51275	6.36996	6.60787
GSU0978	NA	-0.307773	5.58198	0.00546854	0.0256433	5.68219	5.79422	5.86326	5.308	5.1421	5.62838
GSU0184	NA	-0.28448	7.05657	0.00547466	0.0256433	7.16182	7.28155	7.29424	6.69551	6.7251	7.12646
GSU2275	NA	-0.289574	6.67114	0.0054865	0.0256654	6.71468	6.91185	6.95639	6.37274	6.31343	6.70037
GSU2632	NA	0.575412	9.09316	0.0055483	0.0259209	8.81142	8.85636	8.82853	9.36228	9.28108	9.22026
GSU1741	gppA-1	0.259093	7.30677	0.0055685	0.0259815	7.17391	7.29556	7.21131	7.30359	7.31176	7.5114
GSU0469	NA	-0.328631	6.04286	0.00558949	0.0260457	6.16889	6.23108	6.34848	5.62124	5.68289	6.11992
GSU2077	NA	0.282036	5.07993	0.00562601	0.026182	4.92329	5.08076	4.96395	5.11316	5.06969	5.30183
GSU3387	NA	-0.266306	7.52161	0.00568385	0.0264171	7.63017	7.78408	7.69593	7.22001	7.14445	7.60825
GSU2602	ihfB-2	-0.296917	6.35895	0.00575687	0.026722	6.48071	6.58933	6.59096	6.0691	5.95987	6.40501
GSU2785	NA	-0.309904	5.80246	0.00576713	0.0267232	5.89261	6.06454	6.04926	5.42515	5.43397	5.87731
GSU1731	livG	0.284665	7.28691	0.00577197	0.0267232	7.13203	7.2785	7.16843	7.38297	7.32738	7.38166
GSU0499	NA	0.304262	7.21082	0.00585921	0.0270923	7.02771	7.18859	7.10238	7.34422	7.25917	7.28155
GSU1044	nudC	0.331873	8.19386	0.00596134	0.0275283	7.98006	8.12054	8.11963	8.32211	8.22831	8.32639
GSUC0166	GSUC0166	0.414828	2.58791	0.00596879	0.0275283	2.29892	2.38508	2.60914	2.82515	2.64643	2.74338
GSU0985	NA	0.294148	5.40713	0.00606854	0.0279525	5.26648	5.35194	5.31058	5.53211	5.3595	5.58424
GSU0779	fdnI	-0.301092	8.05019	0.00617583	0.0284104	8.1642	8.32354	8.2551	7.77724	7.65288	8.0754
GSU1674	NA	0.321014	6.26309	0.00628603	0.0288568	6.15907	6.19342	6.09485	6.43962	6.24931	6.38013
GSU3427	NA	-0.279009	6.49458	0.00629384	0.0288568	6.61135	6.77222	6.66032	6.23233	6.18221	6.46304
GSU2957	trx-2	0.29711	6.11751	0.00629691	0.0288568	6.00388	6.11934	5.92612	6.18261	6.10133	6.32903
GSU2245	NA	-0.470028	8.26504	0.00636413	0.0291278	8.78548	8.27859	8.4724	7.97338	8.01693	7.83603
GSUC0110	GSUC0110	0.43666	2.48517	0.00637927	0.0291601	1.96962	2.46507	2.4945	2.36892	2.65922	2.89562
GSU2128	NA	-0.701656	7.5281	0.00641396	0.0292815	8.13136	7.6138	7.85595	7.32062	7.30415	6.26679
GSU2635	NA	0.281891	7.66699	0.00650742	0.0296706	7.54341	7.60544	7.57442	7.75563	7.67941	7.79735
GSUC0031	GSUC0031	-0.350648	3.30755	0.0065295	0.0297148	3.47491	3.49811	3.57969	3.08271	2.80447	3.26844
GSU0767	NA	-0.266467	7.24369	0.00654087	0.0297148	7.39292	7.43839	7.44366	6.944	6.90435	7.29417
GSU3416	NA	-0.291619	7.0472	0.00654187	0.0297148	7.18789	7.22695	7.30252	6.73719	6.6104	7.15315
GSU0215	folD-1	0.333634	7.90723	0.00660046	0.0299245	7.79823	7.87198	7.68331	7.98437	8.04766	7.97522
GSU2447	NA	-0.299785	7.23419	0.00660465	0.0299245	7.34713	7.47917	7.46593	6.84878	6.80281	7.38738
GSU2121	NA	0.397946	6.81965	0.0066593	0.0301342	6.76083	6.68847	6.52496	7.07503	6.98658	6.7226
GSU1578	NA	0.357648	6.76945	0.00667487	0.0301437	6.54906	6.72101	6.63645	7.02295	6.86417	6.70839
GSU0583	mcp64H-1	0.636845	9.47483	0.00667813	0.0301437	9.1425	9.21137	9.1767	9.81374	9.76707	9.45156
GSU1267	lepB	0.267738	7.19443	0.00679166	0.0306177	7.05131	7.1974	7.08143	7.25166	7.08466	7.46313
GSU3386	NA	-0.2986	7.93323	0.00687112	0.0309372	8.06644	8.21798	8.10414	7.65687	7.49684	7.9997
GSU0950	NA	-0.29173	7.76472	0.00700055	0.0314647	7.85886	7.98262	8.02939	7.37639	7.43217	7.84878
GSU3223	NA	0.309849	7.17594	0.00700575	0.0314647	6.97109	7.11673	7.11577	7.32264	7.25074	7.2067
GSU0369	NA	-0.305404	6.22798	0.00704638	0.0316078	6.2764	6.44738	6.54625	5.89263	5.95469	6.18458
GSU1604	acpP-2	0.286273	5.78472	0.00716596	0.0321042	5.62546	5.81116	5.63537	5.80656	5.73063	6.06299
GSU1855	NA	0.873653	8.63327	0.00718579	0.032153	8.2567	8.22661	8.06858	9.29183	9.20706	7.7587
GSU0637	NA	0.274663	7.38544	0.00724645	0.0323843	7.22184	7.34924	7.31972	7.49155	7.41342	7.46752
GSU1450	NA	0.274678	7.14371	0.007302	0.0325921	7.00307	7.16154	7.00071	7.26261	7.04805	7.34355
GSU1639	NA	0.650387	7.19493	0.00740059	0.0329912	7.37208	6.5573	6.53677	7.62293	7.52681	6.98886
GSU0798	NA	-0.260966	7.23905	0.00747848	0.0332972	7.38055	7.4232	7.4492	6.95391	6.92171	7.26417
GSU1546	NA	0.27991	7.71176	0.0074922	0.0333172	7.58173	7.77371	7.49883	7.74124	7.62503	8.0025
GSU0692	NA	-0.272937	7.74409	0.0075479	0.0335235	7.82659	7.97905	7.97898	7.41241	7.48746	7.73451
GSU2706	pta	0.541577	8.93874	0.0075987	0.0337076	8.62436	8.71874	8.74979	9.18225	9.13763	9.03591
GSU0466	macA	-0.291447	7.95795	0.00762676	0.0337904	8.08303	8.23105	8.13914	7.63758	7.59996	8.00645
GSU0755	NA	-0.28961	6.50712	0.00767029	0.0338823	6.70519	6.74243	6.64697	6.30424	6.0549	6.52791
GSU0150	argB	-0.246856	7.46182	0.00767126	0.0338823	7.5912	7.70557	7.60712	7.17075	7.14104	7.51793
GSU0587	tenI	-0.281951	6.77709	0.00768044	0.0338823	6.89418	6.96406	7.03508	6.39742	6.465	6.84871
GSU0120	hyaP	-0.265522	6.92475	0.00768512	0.0338823	7.03404	7.10897	7.17193	6.65578	6.55843	6.97231
GSU2400	NA	0.24364	7.46684	0.00771562	0.0339339	7.32406	7.48398	7.37772	7.51147	7.4331	7.64034
GSUC0015	GSUC0015	-0.344283	3.29172	0.00771743	0.0339339	3.46369	3.60437	3.42787	3.10535	2.83861	3.18551
GSU1378	NA	0.31581	8.23934	0.0077251	0.0339339	8.04873	8.22143	8.11418	8.23151	8.2591	8.50964
GSU0234	fdhC	-0.251089	7.55375	0.00778651	0.034162	7.64989	7.79689	7.73886	7.2453	7.23428	7.61802
GSU1103	NA	0.614903	9.33086	0.00780764	0.0342131	9.11723	8.99905	9.0122	9.66389	9.58045	9.34518
GSUC0010	GSUC0010	-0.362451	2.98242	0.00781992	0.0342252	3.18747	3.29423	3.10542	2.75048	2.42465	2.96611
GSU2901	NA	-0.279751	7.22509	0.00784921	0.0343117	7.36155	7.45929	7.41784	6.92821	6.78906	7.33691
GSU3327	NA	0.313772	6.11254	0.0078624	0.0343277	5.91406	6.05359	6.04162	6.22975	6.19105	6.18541
GSUC0037	GSUC0037	-0.337425	3.38929	0.00802323	0.034956	3.59282	3.54671	3.64161	3.0903	2.92588	3.41003
GSU3306	NA	0.572083	9.09986	0.00802961	0.034956	8.77086	8.92585	8.82659	9.43598	9.28843	9.12943
GSU3415	NA	-0.328366	8.29647	0.00804453	0.034956	8.44356	8.54961	8.52491	7.93518	7.91196	8.34855
GSU2302	NA	-0.254692	7.29122	0.00804513	0.034956	7.40152	7.53375	7.46783	7.0105	6.93097	7.36146
GSU2385	NA	0.262038	7.15038	0.00812004	0.035239	6.9826	7.13488	7.08917	7.15546	7.15578	7.35052
GSU0108	atpX	-0.287235	6.42623	0.00817682	0.035441	6.52858	6.70215	6.61945	6.05365	6.10016	6.49584
GSU0603	NA	-0.245481	7.53251	0.0081947	0.035441	7.65174	7.74996	7.71266	7.31861	7.16309	7.56222
GSU0792	NA	-0.279376	7.18628	0.00819611	0.035441	7.28452	7.40962	7.42593	6.8443	6.79631	7.29911
GSU3492	NA	-0.277805	5.56052	0.00821887	0.0354969	5.66598	5.77159	5.79829	5.3338	5.24326	5.49831
GSU1810	NA	0.43018	8.42249	0.00825001	0.0355887	8.21091	8.32058	8.20883	8.70823	8.5484	8.38707
GSU3417	NA	-0.363016	8.37654	0.00834462	0.0359186	8.52571	8.63293	8.64451	7.9808	7.93021	8.45911
GSU3293	NA	0.275585	7.01964	0.00834881	0.0359186	6.91045	7.03882	6.8398	7.1253	7.00298	7.15441
GSU1475	trmJ	0.290811	7.29511	0.00835641	0.0359186	7.28186	7.15371	7.14605	7.32183	7.3925	7.41038
GSUC0123	GSUC0123	0.424319	2.73056	0.00847418	0.0363814	2.66802	2.64755	2.38613	3.0903	2.79291	2.73443
GSU0993	NA	0.311872	7.06557	0.00853233	0.0365849	6.85037	7.00109	7.01702	7.23592	7.13932	7.07068
GSU0155	NA	-0.305355	8.15468	0.00854381	0.0365849	8.28046	8.40171	8.37968	7.84385	7.77433	8.19335
GSUC0019	GSUC0019	-0.332695	3.28124	0.00855342	0.0365849	3.37071	3.5686	3.51131	2.97204	2.90455	3.24972
GSU1726	NA	0.311187	6.99129	0.0085622	0.0365849	6.85753	7.00878	6.77758	7.14684	7.07037	7.00802
GSU0127	ttcA	0.336712	8.0925	0.00859473	0.0366736	7.93154	7.99379	7.9833	8.25364	8.1875	8.11945
GSU0483	queC	0.282636	7.48287	0.00860333	0.0366736	7.30377	7.49831	7.36707	7.59052	7.5647	7.51009
GSU0551	NA	0.538098	7.01492	0.00871655	0.0371123	6.99984	6.4848	6.77872	7.2525	7.44238	6.7567
GSU3399	NA	-0.412353	8.66211	0.00875193	0.037219	8.8105	8.94795	8.96479	8.22118	8.25726	8.6706
GSU1421	sbcD-1	-0.263119	7.70438	0.00883168	0.0375138	7.79077	7.96261	7.90025	7.40862	7.3581	7.76338
GSU1385	cse1	0.315549	8.16629	0.00893307	0.0378998	7.98399	8.2233	7.95174	8.22441	8.06248	8.491
GSU0521	trmB	0.276667	7.61823	0.00895001	0.037927	7.46381	7.64397	7.47659	7.73338	7.65527	7.68137
GSU0015	NA	0.334762	8.22091	0.00896337	0.037939	8.04058	8.16343	8.09387	8.36185	8.29412	8.29707
GSU0006	gpsA	-0.278954	7.97789	0.00899159	0.0380138	8.092	8.23205	8.17215	7.7114	7.61645	7.999
GSU1120	NA	0.289508	6.70603	0.00902852	0.0381251	6.61177	6.61849	6.59662	6.77477	6.79487	6.78406
GSU1094	NA	-0.312366	3.82243	0.00904898	0.0381668	3.9416	4.02697	4.08708	3.63274	3.37676	3.77106
GSU3037	fliD	0.401124	8.58639	0.00906585	0.0381932	8.39704	8.5216	8.36165	8.72585	8.65402	8.76754
GSU3620	NA	-0.290134	5.59226	0.00918859	0.0386651	5.703	5.83694	5.81107	5.30311	5.1421	5.68753
GSU0448	NA	-0.276833	7.77826	0.00923655	0.0388215	7.92287	8.02662	7.94493	7.44274	7.39346	7.88587
GSU2686	rbbA	0.603863	10.6328	0.00943848	0.0395947	10.3159	10.3701	10.377	10.8315	10.8286	10.8739
GSU0243	NA	-0.233946	7.45772	0.00944248	0.0395947	7.54341	7.69358	7.63677	7.22347	7.15069	7.46719
GSU3270	NA	-0.595932	6.74186	0.00946149	0.0396251	7.36733	6.34698	7.23522	6.36729	6.49295	6.14039
GSU0087	hdrE	0.322095	8.06625	0.00947173	0.0396251	7.89601	8.01155	7.94749	8.19039	8.16133	8.11687
GSU2186	NA	-0.255789	7.32134	0.009498	0.0396888	7.39514	7.59036	7.50856	6.99644	6.96549	7.4254
GSUC0017	GSUC0017	-0.333888	3.23086	0.00954354	0.039833	3.45239	3.40789	3.43954	2.94718	2.78126	3.23076
GSU1389	cse3	0.472248	7.99278	0.00965072	0.0402337	7.6837	7.84458	7.8494	8.39229	8.20642	7.71047
GSU3398	NA	-0.32857	8.21483	0.00970868	0.0404285	8.30946	8.45778	8.50272	7.76366	7.88669	8.29136
GSU2689	NA	0.313012	4.28056	0.00989955	0.0411757	4.10927	4.20989	4.20342	4.42456	4.36398	4.33289
GSU1273	carA	-0.275289	7.84578	0.00996466	0.0413987	7.9019	8.12869	8.06199	7.54189	7.48566	7.90618
GSU2609	NA	0.593211	10.1867	0.0100872	0.0418596	9.88087	9.95054	9.91341	10.434	10.3782	10.3611
GSU0091	hdrB	0.62854	9.23501	0.0101946	0.0422138	8.86992	8.9655	8.99005	9.66429	9.51643	9.06776
GSUC0126	GSUC0126	0.384382	2.70108	0.010196	0.0422138	2.53864	2.48054	2.66321	2.76951	2.9573	2.7873
GSU2457	NA	0.27636	5.76852	0.010274	0.042488	5.61537	5.73737	5.68768	5.81689	5.78854	5.93214
GSU3508	NA	-0.284161	5.6409	0.0104871	0.0433195	5.76369	5.9095	5.8163	5.34811	5.20014	5.741
GSU0646	trmD	0.390422	8.02248	0.0105244	0.0433868	7.87288	7.92138	7.81249	8.36615	8.09403	7.90668
GSU3305	NA	-0.291106	6.5485	0.0105275	0.0433868	6.62274	6.83265	6.76449	6.38976	6.29408	6.32009
GSU0685	hpnH	0.34548	8.18662	0.0105442	0.043406	7.96605	8.1807	8.02858	8.33834	8.3248	8.18311
GSU0193	NA	-0.272975	7.88879	0.0107508	0.0441653	7.99927	8.11899	8.10215	7.61012	7.5119	7.94476
GSU2322	NA	-0.277301	5.40318	0.0107532	0.0441653	5.5103	5.63993	5.6158	5.16079	4.96282	5.46624
GSU0386	NA	-0.2315	7.44815	0.0107983	0.0443001	7.52105	7.67961	7.64057	7.19207	7.15408	7.47022
GSU0902	NA	-0.259018	6.64208	0.0108725	0.0445513	6.73813	6.89064	6.8317	6.35867	6.28482	6.70439
GSU0586	yhcC-2	-0.25333	7.7287	0.0108843	0.0445513	7.84723	7.94685	7.91929	7.442	7.43217	7.74791
GSU2607	tyrA	-0.289756	8.05503	0.0110363	0.0451222	8.13946	8.25923	8.3386	7.7589	7.74838	8.03475
GSU2109	NA	-0.726023	8.26943	0.0111311	0.0454584	8.65416	8.6699	8.59853	8.03539	8.11855	6.77754
GSUC0096	GSUC0096	0.409002	2.40873	0.0112108	0.0457318	2.35664	2.03283	2.36181	2.67174	2.40959	2.58316
GSU0796	NA	-0.256352	6.96001	0.0112416	0.0458055	7.07668	7.12106	7.20904	6.62281	6.67166	7.01219
GSU1962	NA	0.853805	9.11537	0.0112546	0.0458067	9.32938	8.00219	8.30019	9.55482	9.55094	9.04216
GSU0396	NA	-0.266005	4.91773	0.0115829	0.0470898	5.05863	5.10343	5.12555	4.68979	4.65328	4.82319
GSUC0101	GSUC0101	0.378196	2.4406	0.0116053	0.0471276	2.22115	2.38508	2.32034	2.59912	2.59409	2.54272
GSU0511	NA	-0.263195	7.83664	0.011775	0.0477629	7.91996	8.10501	8.02552	7.5818	7.45894	7.88612
GSU0307	hypC	0.320122	5.64289	0.0118187	0.0478851	5.53729	5.59085	5.46127	5.82601	5.71999	5.64757
GSU0405	NA	0.28272	7.88587	0.0118317	0.0478851	7.73745	7.9091	7.73038	7.98233	7.92294	7.97996
GSU0010	fgrL	0.56607	9.4137	0.0119288	0.0482238	9.11253	9.20904	9.15386	9.69572	9.63994	9.45862
GSU0634	NA	-0.275774	7.93033	0.0119582	0.0482888	7.99976	8.14639	8.19871	7.62718	7.68333	7.87878
GSU1592	rpsO	-0.364814	6.87982	0.0120076	0.0484339	7.17391	6.97742	7.14397	6.74863	6.66295	6.41485
GSU0707	sugE	-0.267231	5.5001	0.0120529	0.048562	5.66026	5.66555	5.71353	5.26505	5.17141	5.47432
GSU0925	NA	-0.250303	7.0355	0.0120763	0.0486021	7.16355	7.25338	7.21245	6.75581	6.69047	7.09753
GSU2158	NA	-0.252895	7.55588	0.0121051	0.0486636	7.78083	7.75613	7.65106	7.24742	7.2035	7.64721
GSU0937	nifV	-0.283083	7.99193	0.0121468	0.0487146	8.10785	8.24528	8.19097	7.70987	7.55446	8.08818
GSU0542	NA	-0.255089	7.7681	0.0121531	0.0487146	7.84723	7.97462	8.00979	7.47679	7.49193	7.76887
GSU0548	NA	-0.305879	8.28209	0.0121584	0.0487146	8.41425	8.5789	8.45143	7.93386	7.9625	8.29745
GSU0009	fgrK	0.551685	9.16537	0.0122394	0.0489373	8.8917	8.92364	8.93934	9.46226	9.39336	9.16493
GSU1372	ghr	-0.245601	7.48374	0.0122435	0.0489373	7.59742	7.70124	7.66955	7.12945	7.15239	7.60672
GSU0429	tssK	0.400782	8.63486	0.0122547	0.0489373	8.38891	8.52743	8.51104	8.77318	8.78124	8.72271
GSU1347	cysU	-0.264353	7.69983	0.0123608	0.0492197	7.80417	7.94929	7.88877	7.35016	7.33587	7.81999
GSU0289	NA	-0.261027	6.37977	0.0123651	0.0492197	6.51189	6.61367	6.55029	6.11911	6.02679	6.41345
GSU0038	NA	-0.263116	6.93913	0.0123699	0.0492197	7.10882	7.14159	7.10452	6.74383	6.72282	6.76111
GSU1789	NA	-0.250254	6.98002	0.0123801	0.0492197	7.16008	7.17943	7.12121	6.78123	6.59717	6.9987
GSU2419	mvhL	-0.308347	8.25393	0.0125532	0.0498531	8.34095	8.50986	8.51104	7.88206	7.88771	8.32955
GSU0616	NA	-0.249032	7.76989	0.0126545	0.0501577	7.8674	7.9916	7.9718	7.5353	7.46896	7.74957
GSU2614	recJ	0.5437	9.41553	0.0126578	0.0501577	9.1021	9.18334	9.23303	9.62695	9.60917	9.56252
GSU0525	dtd	-0.254287	6.63566	0.0126872	0.0502188	6.7194	6.89895	6.81501	6.34208	6.40076	6.59742
GSU1924	NA	0.253438	7.21768	0.0127282	0.0502841	7.06529	7.27407	7.08081	7.29786	7.1726	7.37879
GSU3000	cbiX	-0.259553	6.62141	0.0127316	0.0502841	6.70161	6.87316	6.82394	6.32047	6.25775	6.70439
GSUC0020	GSUC0020	-0.318159	3.41939	0.0127711	0.050385	3.45617	3.69341	3.6945	3.02051	3.10485	3.43786
GSU3444	nuoBCD	0.590891	10.1872	0.0128235	0.0505364	9.86622	9.96656	9.91832	10.4928	10.3946	10.2621
GSU0502	NA	-0.266648	5.95497	0.0128454	0.0505672	6.02818	6.23963	6.13905	5.74419	5.56888	5.96024
GSU0167	NA	0.571717	7.12778	0.0129061	0.0507509	7.16211	6.42755	6.89628	7.40101	7.5757	6.83151
GSU2939	NA	0.341903	8.42184	0.0129653	0.0509279	8.2302	8.42477	8.23096	8.48372	8.44162	8.65735
GSU3201	cheD44H	0.25516	6.99978	0.0129948	0.0509882	6.86997	7.0257	6.86957	7.10578	6.96485	7.1239
GSU1622	NA	0.583439	9.61875	0.0130231	0.0510436	9.33599	9.42931	9.29234	9.98056	9.79957	9.63816
GSU1785	NA	-0.307181	6.65237	0.0130674	0.0511617	6.81918	6.88193	6.85295	6.47411	6.47408	6.32159
GSU0933	upp	-0.243838	7.32387	0.0133024	0.0520251	7.40835	7.51108	7.56402	7.04068	6.95775	7.41809
GSU0708	emrE	-0.264113	6.42327	0.0133855	0.0522739	6.55655	6.69429	6.55923	6.20025	6.01937	6.46168
GSU0903	NA	-0.26896	6.30013	0.013395	0.0522739	6.44314	6.49959	6.50381	5.98814	5.9495	6.36644
GSU0465	efp-1	-0.242166	7.24283	0.0134562	0.0524561	7.32664	7.48973	7.42397	6.95599	6.90301	7.31944
GSU2320	NA	-0.270766	6.98497	0.0135206	0.052576	7.06498	7.25619	7.18412	6.6899	6.51687	7.13371
GSU0662	rplY	-0.244037	6.85295	0.0135299	0.052576	6.91457	7.11332	7.04371	6.61888	6.53347	6.85749
GSU3198	cheY44H	-0.262533	6.3351	0.01354	0.052576	6.40994	6.61411	6.5181	6.13845	6.00692	6.27914
GSU2295	NA	0.273209	6.66141	0.0135454	0.052576	6.51868	6.69305	6.50844	6.80794	6.64297	6.74728
GSU2696	acrB	0.590487	10.6927	0.0135952	0.0527127	10.3852	10.4649	10.4176	10.9956	10.8823	10.7938
GSU3424	lpdA-3	-0.342009	8.46452	0.0136103	0.0527143	8.60078	8.72129	8.71771	8.15623	8.07953	8.44701
GSU0507	plsY	-0.257521	6.77982	0.0136602	0.0528508	6.89418	7.08607	6.8892	6.55997	6.3553	6.84404
GSU1849	NA	-0.506087	6.64255	0.0136885	0.0529036	7.08249	6.86949	6.80301	6.09007	6.71288	5.92822
GSU2465	NA	-0.242212	7.50082	0.0137132	0.0529422	7.60849	7.74075	7.66583	7.16088	7.15972	7.6253
GSU2605	cmk	-0.28291	7.8026	0.013745	0.0530053	7.90657	8.02876	8.03901	7.36822	7.47801	7.93038
GSU2342	mrpC	-0.283754	5.72246	0.013759	0.0530053	5.84947	5.9779	5.90663	5.41461	5.26434	5.85064
GSU0758	NA	-0.273976	7.03665	0.0137824	0.0530387	7.16153	7.23468	7.26749	6.65706	6.64216	7.19207
GSU0036	NA	-0.258052	7.87387	0.0138472	0.0532312	7.99425	8.10969	8.05189	7.58012	7.53681	7.93063
GSU1531	hisI	0.256123	6.55993	0.0139199	0.0534536	6.46814	6.54032	6.43748	6.60834	6.41591	6.85337
GSU0170	NA	-0.26655	6.74913	0.0139524	0.0535213	6.82686	6.99874	6.96516	6.33491	6.465	6.84715
GSU0588	thiG	-0.250269	7.28427	0.0140899	0.0539676	7.37133	7.49855	7.50486	6.92715	6.97191	7.38559
GSU1048	NA	-0.241263	6.96815	0.0140987	0.0539676	7.07576	7.21283	7.12604	6.66344	6.69436	7.00057
GSU0607	selD	-0.246042	7.62759	0.0141452	0.0540882	7.70687	7.81493	7.87469	7.29909	7.4317	7.59534
GSU2571	iscR-2	-0.274322	6.54259	0.0141881	0.0541945	6.62316	6.80678	6.75207	6.17281	6.15312	6.6842
GSU1188	NA	0.27394	7.25338	0.014265	0.0544308	7.09314	7.25928	7.14338	7.38374	7.3072	7.27385
GSU2148	NA	-1.20138	10.721	0.0142876	0.0544593	11.2316	11.2888	11.2439	10.39	10.2966	7.78169
GSU1018	NA	0.244886	7.05285	0.0143431	0.0546107	6.89905	7.1309	6.90822	7.06881	7.02353	7.25403
GSU2323	NA	-0.277271	6.68311	0.0143691	0.0546107	6.75471	6.97946	6.87316	6.40124	6.19105	6.82888
GSU0208	NA	-0.235807	7.38249	0.0143728	0.0546107	7.50427	7.60102	7.54592	7.11139	7.00986	7.48363
GSU2530	rsgA	-0.288426	7.9311	0.0144598	0.0548832	8.04089	8.12069	8.203	7.51782	7.58537	8.05263
GSU0886	NA	0.341544	8.46358	0.0144802	0.054903	8.25318	8.40906	8.35191	8.55264	8.49856	8.65335
GSU3021	NA	-1.08035	10.7242	0.0145032	0.0549322	11.4757	10.6163	11.3884	9.78282	10.7339	8.72314
GSU0538	hspA-1	-0.258907	6.45329	0.0145187	0.0549332	6.58701	6.68263	6.62287	6.25782	6.18443	6.34161
GSU1811	NA	0.249561	7.3317	0.0146431	0.0553457	7.24276	7.36184	7.16228	7.42409	7.32587	7.43061
GSU3086	rlmL	-0.270567	8.05467	0.0147465	0.0556779	8.12693	8.32461	8.26251	7.75712	7.69852	8.11321
GSU0437	NA	-0.29804	8.22317	0.0147939	0.0557984	8.37887	8.468	8.41088	7.85447	7.87371	8.29669
GSU2435	aceF	-0.299375	8.03287	0.0149035	0.0561463	8.15232	8.27803	8.25798	7.59786	7.64003	8.19579
GSUR040	GSUR040	0.326443	4.50904	0.0149173	0.0561463	4.38762	4.55877	4.22605	4.6595	4.64687	4.50323
GSU0439	NA	-0.239498	7.64164	0.0149342	0.0561514	7.71201	7.91481	7.80575	7.44051	7.29085	7.65108
GSUC0121	GSUC0121	0.341184	2.68295	0.0149985	0.0563344	2.53864	2.58448	2.58832	2.76951	2.65922	2.96611
GSU2545	maf	-0.247297	6.86698	0.0150848	0.0565994	6.93467	7.12661	7.05765	6.581	6.49563	6.96228
GSU3263	NA	-0.267043	7.34292	0.0151954	0.0569552	7.4318	7.5312	7.60776	6.9058	7.02229	7.49195
GSU2314	NA	0.551352	9.70299	0.0152447	0.0570804	9.42203	9.51607	9.43103	9.9585	9.89433	9.80803
GSU3453	hemE	-0.260889	7.97192	0.0152688	0.0571115	8.05808	8.24726	8.14761	7.67748	7.69813	7.96402
GSU2634	NA	0.273859	7.14177	0.0154774	0.0577697	7.00823	7.07815	7.07459	7.27432	7.18593	7.1715
GSUC0081	GSUC0081	0.324987	3.05099	0.0154874	0.0577697	2.82814	2.97166	3.0251	3.11283	3.19545	3.17232
GSU3265	NA	-0.240575	7.11534	0.0154929	0.0577697	7.17047	7.39973	7.28349	6.83924	6.81786	7.14515
GSU0294	NA	0.270635	7.74281	0.0155719	0.0580041	7.63372	7.7686	7.56335	7.80517	7.81741	7.8139
GSU2123	NA	0.475002	8.50421	0.0158	0.058793	8.30305	8.33742	8.26633	8.77627	8.81575	8.27987
GSU3171	NA	0.537504	9.15184	0.0158278	0.0588355	8.84187	8.99434	8.90477	9.4711	9.37336	9.10512
GSU2988	NA	0.481424	9.00861	0.0158567	0.0588825	8.69987	8.87543	8.83379	9.14356	9.17777	9.18867
GSUC0119	GSUC0119	0.409854	2.92054	0.0158894	0.0589342	2.87967	2.76597	2.64988	3.35886	2.92588	2.83831
GSU1681	NA	0.253081	7.68591	0.0159034	0.0589342	7.55842	7.72905	7.53757	7.7592	7.69075	7.79949
GSU1955	NA	-1.28061	12.2314	0.0159736	0.0591334	13.1404	12.1689	12.8523	11.1676	12.2056	9.36986
GSU1238	NA	-0.267717	6.27552	0.0160156	0.0592281	6.2764	6.57092	6.51718	6.01829	5.9351	6.28375
GSU0770	NA	-0.24849	6.52045	0.0160448	0.0592337	6.62063	6.72467	6.73402	6.27541	6.24825	6.48187
GSUC0114	GSUC0114	0.3765	2.39835	0.01605	0.0592337	2.41213	2.22887	2.1509	2.40588	2.33182	2.82993
GSU0050	NA	0.333485	6.53375	0.0161754	0.0596355	6.35132	6.48863	6.40065	6.70913	6.71212	6.42739
GSU1274	NA	-0.232332	7.36214	0.0162029	0.0596755	7.4086	7.63059	7.54434	7.10156	7.0011	7.44884
GSU3557	NA	0.339165	7.11718	0.0162398	0.0597504	7.03751	7.07719	6.85585	7.36157	7.23053	7.0108
GSU2303	NA	-0.253687	7.82799	0.0163332	0.0600328	7.92797	8.06065	8.02342	7.54672	7.46031	7.90768
GSU1336	NA	0.303776	8.13443	0.0165407	0.0607337	7.99571	8.07139	8.02245	8.25955	8.21808	8.16948
GSU2570	nifS-2	-0.277807	7.97239	0.0165984	0.0608834	8.06722	8.21306	8.197	7.56181	7.65488	8.08246
GSU0414	fliJ	-0.244598	6.69628	0.0166522	0.0610185	6.78017	6.94849	6.87495	6.45514	6.30633	6.77044
GSUC0179	GSUC0179	0.341393	3.19565	0.0166805	0.06106	3.00356	3.13707	3.09562	3.46191	3.25565	3.18551
GSU1055	NA	-0.252999	7.72581	0.0167171	0.061132	7.78983	7.99261	7.92103	7.39221	7.37371	7.8389
GSU1969	NA	0.319865	8.39816	0.0167451	0.06117	8.20658	8.3709	8.27667	8.47541	8.42907	8.57469
GSUC0033	GSUC0033	-0.337796	3.1742	0.0167615	0.06117	3.44861	3.45957	3.21809	2.75048	2.65922	3.32913
GSU0171	NA	-0.241767	6.68065	0.0169204	0.0616874	6.81073	6.8957	6.84602	6.36416	6.38736	6.74115
GSU2722	hoxE	-0.222038	7.48976	0.0170091	0.0619482	7.59185	7.69151	7.67037	7.2048	7.16422	7.58262
GSU1420	NA	-0.244171	7.19836	0.0170815	0.0621491	7.24631	7.49688	7.36401	6.92556	6.84471	7.27154
GSU3319	ppiA	-0.225386	7.33491	0.0171072	0.0621799	7.40835	7.58567	7.4993	7.0519	7.03645	7.39591
GSU0621	NA	0.283799	7.82153	0.0171539	0.0622865	7.65954	7.79011	7.73453	7.88724	7.94628	7.84593
GSU0387	uppP	-0.237113	7.68043	0.0172883	0.0627115	7.81432	7.91302	7.81902	7.4516	7.33188	7.719
GSU0069	NA	-0.237361	7.13874	0.0174362	0.0631844	7.27946	7.35135	7.29022	6.84598	6.83064	7.19899
GSU2581	NA	0.389928	8.69681	0.0175396	0.0634467	8.47682	8.61507	8.54057	8.817	8.83473	8.80073
GSU2242	NA	-0.22041	7.42298	0.0175551	0.0634467	7.4942	7.67057	7.58628	7.18145	7.07097	7.5022
GSU0398	NA	-0.247421	6.48626	0.0175779	0.0634467	6.5605	6.75959	6.65533	6.17638	6.23229	6.49385
GSU0153	argG	-0.290591	8.30626	0.0175791	0.0634467	8.41704	8.55236	8.52731	7.97466	7.97406	8.34268
GSU1558	NA	-0.265405	5.31581	0.0176546	0.0636555	5.44148	5.59353	5.45265	4.97242	4.89415	5.46894
GSUC0067	GSUC0067	0.39354	2.27073	0.0178114	0.0641567	2.02152	2.39328	1.95888	2.18269	2.60736	2.44738
GSU2885	NA	0.522226	9.74258	0.0178677	0.0642329	9.44157	9.56374	9.53433	9.86482	9.91481	9.98821
GSU0471	NA	-0.254509	7.99859	0.0178682	0.0642329	8.13667	8.24216	8.14598	7.72579	7.66442	8.03884
GSU3475	NA	0.470566	7.3789	0.0178978	0.0642752	7.45133	6.85805	7.14427	7.61309	7.72575	7.14894
GSUC0104	GSUC0104	0.358472	2.37853	0.0180026	0.0644942	2.21225	2.32632	2.23365	2.44192	2.59409	2.49053
GSU0151	argD	-0.286461	8.21639	0.018014	0.0644942	8.34935	8.43859	8.43343	7.86695	7.88362	8.27564
GSU0237	NA	-0.249618	6.44261	0.0180238	0.0644942	6.52813	6.70091	6.61902	6.12096	6.17888	6.4671
GSU0083	NA	-0.234663	7.64976	0.0180305	0.0644942	7.71655	7.84046	7.89089	7.3822	7.37322	7.66086
GSU2284	NA	-0.257768	5.71585	0.0180788	0.0646029	5.81091	5.9779	5.88972	5.48682	5.30153	5.7763
GSU3407	NA	-0.239471	7.71899	0.0182025	0.0649807	7.82968	7.95259	7.88362	7.46954	7.34678	7.79493
GSU2560	NA	-0.255782	7.58845	0.0182437	0.0650632	7.65852	7.79553	7.83916	7.17522	7.25074	7.75013
GSU2548	NA	-0.256612	6.64272	0.0182959	0.0651849	6.73464	6.88992	6.83502	6.39895	6.18221	6.76001
GSU1199	NA	0.230607	7.2907	0.0184306	0.0655998	7.13173	7.29693	7.24937	7.30848	7.29649	7.43199
GSU3277	NA	0.252152	7.74066	0.0184878	0.0657386	7.63954	7.73994	7.61271	7.83456	7.74388	7.83079
GSU2565	NA	-0.239156	7.40784	0.0185838	0.0660145	7.47129	7.65104	7.60863	7.09262	7.00736	7.56601
GSU0374	hypA	-0.256287	6.27087	0.0186873	0.0663168	6.46486	6.45964	6.41451	5.98712	5.95858	6.29597
GSU0216	NA	0.282606	6.01346	0.018714	0.0663462	5.94664	5.99484	5.81704	6.14302	6.05005	6.07367
GSU2902	NA	-0.260541	6.87686	0.0188272	0.066682	6.97373	7.08639	7.10604	6.49927	6.49117	7.04241
GSU2120	ihfA-2	0.389289	6.54307	0.0189615	0.0670917	6.53885	6.40034	6.20946	6.79174	6.76189	6.36354
GSU3307	hisZ	0.372761	8.6206	0.0194067	0.0685995	8.399	8.56274	8.47098	8.80379	8.70464	8.68823
GSU3486	NA	-0.256107	6.16423	0.0195666	0.0690969	6.29707	6.38911	6.33501	6.02226	5.8386	6.05672
GSU0482	cls-1	0.326685	8.39764	0.0196828	0.0694392	8.21816	8.3576	8.26565	8.48786	8.50255	8.48334
GSU2381	trpD	-0.270111	7.86951	0.0197778	0.0697059	7.99149	8.10361	8.06403	7.46844	7.49995	8.02835
GSU2420	mvhF	-0.259948	5.52743	0.0198298	0.0697326	5.57772	5.76608	5.7693	5.28834	5.09109	5.61137
GSU1264	NA	-0.265881	6.3835	0.0198424	0.0697326	6.45876	6.63457	6.59965	6.06525	5.95987	6.52208
GSU3329	NA	-0.281112	8.2334	0.0198455	0.0697326	8.3477	8.47587	8.44203	7.91742	7.86993	8.29916
GSU3282	cysG	0.245869	7.38519	0.0198627	0.0697326	7.31213	7.3954	7.22626	7.51641	7.363	7.45055
GSU2561	NA	-0.263953	6.95071	0.0199452	0.0699537	6.97373	7.21948	7.19563	6.55244	6.56949	7.12432
GSU2227	NA	-0.256761	7.70194	0.0199765	0.0699956	7.80953	7.92527	7.90323	7.34264	7.30974	7.86501
GSU3244	NA	-0.241117	6.66317	0.0201217	0.0704359	6.82977	6.84914	6.81873	6.35867	6.33651	6.74449
GSU3491	NA	0.413877	5.83084	0.0202801	0.0709212	5.64048	5.5382	5.80281	6.0614	6.12688	5.60402
GSU0789	NA	-0.232882	6.73001	0.0203142	0.0709716	6.79925	6.96749	6.92146	6.47918	6.38736	6.78947
GSU2274	NA	-0.247501	6.47579	0.0203605	0.0709766	6.53484	6.69967	6.70894	6.16834	6.13492	6.56245
GSU1281	nikO	-0.226269	7.05821	0.0203932	0.0709766	7.11242	7.2972	7.25351	6.82623	6.76411	7.06489
GSU2491	NA	-0.255351	7.77931	0.0203953	0.0709766	7.89026	8.00971	7.96861	7.46735	7.35663	7.93014
GSU1520	pheT	0.550917	9.82546	0.0204004	0.0709766	9.63442	9.56482	9.53086	10.1705	9.97231	9.86494
GSU0288	NA	-0.232689	6.86602	0.0204142	0.0709766	6.9595	7.12814	7.00889	6.63777	6.49027	6.93423
GSU3190	tatA	-0.406214	6.6313	0.020448	0.0710258	7.02739	6.6272	6.91868	6.34208	6.55501	6.08074
GSU2421	NA	-0.253108	6.5448	0.0205343	0.0712323	6.63944	6.80793	6.71335	6.22459	6.14972	6.68071
GSUR056	GSUR056	-0.273592	4.45502	0.020547	0.0712323	4.53596	4.71906	4.65758	4.29919	3.91906	4.50849
GSU0156	argH	-0.297339	8.33382	0.0205729	0.0712533	8.44356	8.57383	8.57062	7.98869	7.96121	8.40885
GSU2666	NA	0.595563	9.30459	0.0207041	0.0716389	9.25281	8.81069	8.97518	9.67285	9.59092	9.17675
GSU1738	iorB-1	-0.237885	6.51013	0.020727	0.0716495	6.58486	6.72751	6.72173	6.25529	6.21723	6.51882
GSU0611	purE-1	0.260303	7.15689	0.0208613	0.0720445	6.99466	7.14767	7.08669	7.29171	7.18261	7.18469
GSU0598	NA	0.508554	9.01135	0.0209461	0.0722682	8.74697	8.79945	8.82288	9.35816	9.18456	8.94527
GSU0082	rluD	-0.255999	7.9735	0.0210701	0.0726265	8.09715	8.19866	8.15574	7.61868	7.76104	7.96713
GSU0638	NA	0.232985	6.76447	0.0211065	0.0726609	6.60073	6.7863	6.70894	6.80044	6.75371	6.9086
GSU0058	cas2-1	-0.261173	6.06373	0.0211238	0.0726609	6.17004	6.35277	6.20377	5.75855	5.66714	6.1747
GSU0291	NA	-0.218907	7.60989	0.0211406	0.0726609	7.64968	7.86038	7.79765	7.35056	7.38193	7.58915
GSU1476	NA	0.286001	5.73117	0.0212397	0.0729317	5.68702	5.69488	5.52289	5.91203	5.71999	5.78932
GSU3101	hisGS	-0.228189	7.22971	0.0213753	0.0733274	7.28053	7.52887	7.36961	6.93928	6.93623	7.28845
GSU1502	xapE	-0.504477	7.93851	0.0214155	0.0733953	8.51636	7.9985	8.07405	7.54223	7.93219	7.16485
GSU2876	rplM	0.226844	7.13265	0.0214522	0.0734514	6.98652	7.18091	7.04275	7.09403	7.07276	7.39307
GSU0416	fliK	-0.277987	8.19739	0.021519	0.0736102	8.28326	8.46897	8.4006	7.87081	7.81741	8.29193
GSU0949	NA	-0.271518	7.86171	0.0215839	0.0737621	7.91723	8.0469	8.16514	7.44385	7.55959	7.97308
GSU0817	NA	-0.216045	7.49096	0.02164	0.0738837	7.58927	7.72945	7.63063	7.29745	7.114	7.55334
GSU0818	NA	-0.346494	8.61019	0.0216965	0.0740064	8.72601	8.88227	8.87393	8.27357	8.19246	8.64203
GSU1501	xapD	-0.596808	8.25685	0.0217349	0.0740671	8.81941	8.38163	8.4776	7.86888	8.268	7.15021
GSUC0106	GSUC0106	0.38191	2.34501	0.0219755	0.0748165	2.07162	2.40143	2.16033	2.73119	2.10753	2.53244
GSU1218	NA	0.236307	5.43352	0.0220644	0.0750482	5.33064	5.40563	5.36564	5.45043	5.36342	5.66533
GSU3503	NA	-0.298449	8.13622	0.0221	0.0750982	8.31584	8.36061	8.31965	7.8664	8.00383	7.87242
GSU3254	NA	0.52117	9.7604	0.0221281	0.0751228	9.49406	9.55902	9.5415	9.97076	9.96412	9.86301
GSU2265	fabZ-2	0.248169	7.01363	0.0222703	0.0755346	6.8682	6.99234	6.95842	7.10999	7.04562	7.06266
GSU0203	NA	-0.227687	7.27924	0.02255	0.0764113	7.37881	7.46708	7.48271	6.944	7.00924	7.35673
GSU0077	NA	-0.242023	5.51432	0.0225946	0.0764902	5.61198	5.76212	5.67786	5.22941	5.17141	5.58797
GSU1498	xapA	-0.677023	9.46271	0.0226366	0.0765607	9.93457	9.83322	9.6626	9.28409	9.20037	8.31162
GSU2631	NA	0.26527	7.72651	0.0228152	0.0770922	7.68973	7.58455	7.64624	7.8371	7.76659	7.77352
GSU0399	NA	-0.255316	6.265	0.0229385	0.0774363	6.35638	6.52361	6.44329	5.90344	5.9521	6.36136
GSU0017	mfd	0.539981	10.2908	0.0231771	0.0781684	9.96529	10.1013	10.0855	10.5502	10.4872	10.3668
GSU0943	NA	-0.216589	7.34996	0.0232378	0.0782999	7.42435	7.58298	7.51937	7.06785	7.03339	7.44027
GSU1566	NA	-0.236558	7.15806	0.0234158	0.0787239	7.2877	7.37561	7.31445	7.0446	6.83699	7.04784
GSU3395	putA	0.536526	10.2109	0.023422	0.0787239	9.93448	10.0358	9.94879	10.5083	10.3645	10.2868
GSU0518	aplD	-0.310136	8.44476	0.0234292	0.0787239	8.56745	8.70758	8.66371	8.1277	8.12317	8.42632
GSU0664	ychF	-0.209772	7.59381	0.0234759	0.0788073	7.67198	7.82615	7.75062	7.32264	7.33487	7.63043
GSU2636	NA	0.505969	9.84316	0.0235247	0.0788266	9.56589	9.66501	9.63907	10.0214	9.9799	10.0456
GSU3280	NA	0.23758	7.25085	0.0235254	0.0788266	7.16153	7.24463	7.1407	7.347	7.25286	7.31832
GSU2951	NA	-0.238931	7.88221	0.0235581	0.0788626	7.915	8.1526	8.08415	7.6213	7.563	7.92154
GSU0441	mqnC-2	-0.251899	7.95811	0.0236384	0.0790581	8.0235	8.21263	8.1628	7.63401	7.62788	8.04541
GSU1341	NA	0.246347	7.77149	0.0236905	0.0791588	7.6577	7.71398	7.72244	7.85419	7.79331	7.84437
GSU2110	NA	-0.978678	9.90328	0.0238108	0.0794871	10.3289	10.4319	10.337	9.62107	9.66007	7.54441
GSU2132	NA	-0.662716	10.1118	0.0242061	0.0807319	10.6633	10.2634	10.4056	9.8768	9.85508	9.1155
GSU0784	hybB	-0.27036	8.13366	0.0243113	0.0809641	8.26076	8.37892	8.3124	7.75533	7.79222	8.24977
GSU3009	cobT	-0.237136	7.85699	0.0243402	0.0809641	7.91842	8.08253	8.07389	7.57945	7.53811	7.91438
GSU0654	thiF-1	-0.451046	7.14982	0.0243432	0.0809641	7.65277	7.04469	7.44583	6.51557	7.17983	6.73162
GSU2377	NA	0.508237	9.23014	0.0244308	0.0811807	9.22271	8.93843	8.8213	9.4769	9.38412	9.33153
GSU2458	NA	0.446234	8.96972	0.0244881	0.081296	8.69368	8.84342	8.81674	9.1135	9.12227	9.10989
GSUC0014	GSUC0014	-0.330425	2.90841	0.0245263	0.081321	3.10327	3.32457	2.87279	2.57769	2.39437	2.99637
GSU0694	NA	-0.23718	7.01107	0.0245408	0.081321	7.04756	7.23296	7.25378	6.66153	6.70828	7.1166
GSU0188	NA	-0.236169	6.40232	0.0246701	0.0816046	6.48718	6.59512	6.625	6.16834	6.11764	6.38514
GSU1283	NA	0.246951	7.34287	0.0246791	0.0816046	7.23509	7.34924	7.22345	7.49263	7.34579	7.35746
GSU2585	NA	-0.266985	5.41118	0.0246953	0.0816046	5.47164	5.68656	5.61665	5.03864	4.99092	5.58548
GSU0809	NA	0.227059	6.93862	0.024717	0.0816046	6.77564	6.98252	6.86957	7.04752	6.84261	7.08219
GSU2572	cysE-1	-0.225801	7.28221	0.024759	0.0816685	7.3618	7.52771	7.44679	6.9929	6.92237	7.40334
GSU1121	NA	0.291405	8.21728	0.0247963	0.0817167	8.03696	8.2135	8.10795	8.33415	8.28924	8.2576
GSU0186	NA	-0.242307	6.26073	0.0249102	0.0819708	6.3185	6.55958	6.41204	6.04196	5.9495	6.24411
GSU0601	NA	0.544523	10.4686	0.024919	0.0819708	10.148	10.281	10.2487	10.7722	10.6508	10.51
GSU0572	NA	-0.242696	7.92376	0.0250441	0.0823073	8.00638	8.13053	8.14584	7.64597	7.65567	7.92351
GSU2282	NA	0.356946	8.32693	0.0252494	0.0829063	8.20026	8.15425	8.21888	8.47813	8.55055	8.22043
GSU3449	frx-4	-0.225693	5.30468	0.0253711	0.0831603	5.35815	5.55566	5.48492	5.1113	4.96282	5.3154
GSU0786	hybP	-0.238628	7.03287	0.0253909	0.0831603	7.15457	7.25338	7.19792	6.69053	6.67245	7.18058
GSU0880	NA	-0.317959	8.47858	0.025396	0.0831603	8.59147	8.7122	8.745	8.0953	8.14494	8.5196
GSU3236	rplU	0.284514	6.72776	0.0254807	0.0833618	6.57794	6.67213	6.65241	6.88359	6.8391	6.659
GSU2378	trpF	-0.268833	6.95979	0.0255077	0.0833746	7.06126	7.22638	7.13981	6.49069	6.57371	7.18387
GSU1988	NA	0.239055	6.01467	0.0256395	0.0837295	5.87227	6.06711	5.8982	6.08628	5.92852	6.20821
GSU0663	pth	-0.223315	6.82537	0.0258347	0.084286	6.89974	7.09835	6.96213	6.64488	6.5265	6.78893
GSU2784	NA	-0.265059	5.98399	0.0258567	0.084286	6.07068	6.2144	6.20661	5.52932	5.7154	6.1009
GSUC0002	GSUC0002	-0.299718	2.98622	0.0259819	0.0846172	3.15065	3.2224	3.15344	2.71165	2.45431	3.08351
GSU0233	NA	-0.209713	7.43326	0.0261221	0.084997	7.52082	7.65893	7.58781	7.14593	7.10701	7.54729
GSU1057	NA	-0.223292	6.84458	0.026196	0.0851173	6.94848	7.0756	6.99512	6.69489	6.51071	6.80984
GSUC0078	GSUC0078	0.31375	2.7978	0.0262063	0.0851173	2.70022	2.75964	2.63643	2.98024	2.65922	3.04059
GSU1612	gpmA	0.222208	7.31991	0.0262348	0.0851331	7.11212	7.38361	7.27998	7.3466	7.33238	7.43164
GSU3461	NA	-0.240858	6.39243	0.0262942	0.0852491	6.44314	6.65518	6.5866	6.09479	6.04518	6.48588
GSU3397	NA	-0.237463	6.35542	0.0264007	0.0855174	6.41722	6.65816	6.49219	6.16744	6.02926	6.32978
GSU0292	NA	-0.245771	6.27273	0.0264403	0.0855688	6.31122	6.52174	6.49685	5.96459	6.05368	6.24569
GSU2969	NA	0.248724	8.05484	0.0264942	0.0856662	7.90967	8.04333	7.98844	8.13643	8.0382	8.17589
GSU0519	NA	-0.228839	6.47072	0.0266356	0.0860461	6.53126	6.70709	6.66489	6.25867	6.19654	6.43294
GSU0287	NA	-0.238203	7.90548	0.0267717	0.0863045	8.00476	8.14563	8.07311	7.63206	7.56809	7.97451
GSU3232	NA	-0.233244	6.54243	0.0268093	0.0863045	6.60413	6.79947	6.72213	6.31157	6.14859	6.62733
GSU3601	NA	-0.259377	5.3905	0.0268252	0.0863045	5.57686	5.59085	5.53472	5.19111	4.86684	5.50622
GSU0506	NA	-0.23157	6.51343	0.0268267	0.0863045	6.56182	6.80256	6.67026	6.30179	6.16101	6.54593
GSUR009	GSUR009	-0.247892	4.64482	0.0268444	0.0863045	4.74799	4.92543	4.7712	4.25935	4.41389	4.693
GSU2366	rmlB	0.280171	8.21786	0.0268593	0.0863045	8.05606	8.21798	8.10475	8.37841	8.18971	8.30521
GSU3140	NA	0.45017	9.12447	0.0268993	0.0863559	8.8497	9.00341	8.95839	9.30788	9.23763	9.27074
GSU1308	NA	0.245008	5.90486	0.0271369	0.0870411	5.78562	5.93711	5.77699	6.01131	5.75467	6.13019
GSU2681	NA	0.502044	9.60887	0.0272083	0.0871924	9.3358	9.40226	9.43467	9.82515	9.81537	9.67179
GSU0242	acpP-1	-0.234758	5.46503	0.0272459	0.0872353	5.56291	5.67315	5.65719	5.17335	5.16021	5.5219
GSU1542	NA	0.285534	5.74892	0.0273052	0.0873267	5.64875	5.82411	5.48116	5.68653	5.57564	6.20254
GSU0285	radA	-0.245657	7.92158	0.0273229	0.0873267	8.01648	8.18056	8.08477	7.59587	7.59039	8.02055
GSU2283	NA	-0.208915	7.46224	0.027354	0.0873485	7.47943	7.75095	7.61914	7.23507	7.13017	7.52768
GSU0655	rpoH	-0.255543	7.43043	0.0273838	0.0873663	7.74461	7.47556	7.57376	7.12623	7.26441	7.32467
GSU3020	NA	-1.13275	12.1359	0.0274719	0.0875696	12.944	11.9532	12.8215	11.1221	12.2134	9.57456
GSU0413	fliI	-0.252835	8.12586	0.0275391	0.0876292	8.20433	8.40906	8.29029	7.87878	7.76807	8.16636
GSU2994	cbiF	-0.239614	7.67257	0.0275392	0.0876292	7.72792	7.90498	7.89178	7.29581	7.36006	7.80671
GSU2651	NA	0.248863	7.96691	0.0275852	0.0876979	7.81946	7.93215	7.92518	8.0653	7.95279	8.06606
GSU0492	xerC	0.299665	8.01573	0.0276981	0.0878765	7.83712	7.96845	7.93483	8.15374	8.16526	7.93941
GSU3401	NA	-0.262936	8.2094	0.0277024	0.0878765	8.30632	8.45997	8.40271	7.92937	7.82807	8.28639
GSU3168	NA	-0.25813	7.97625	0.0277145	0.0878765	8.07461	8.2026	8.18535	7.57303	7.65088	8.11644
GSU3068	murC	0.352982	8.68122	0.0278159	0.0881205	8.45764	8.6201	8.56984	8.86866	8.67109	8.82346
GSU1570	NA	-0.257435	8.0055	0.0280733	0.0888576	8.19377	8.12762	8.221	7.82549	7.76326	7.84956
GSU2131	NA	-0.679775	9.83616	0.0282778	0.0894263	10.4324	9.95491	10.122	9.57566	9.63924	8.70751
GSU0408	flgC	0.244231	6.85956	0.02833	0.089513	6.70082	6.95092	6.70612	6.9684	6.86624	6.91753
GSU2777	NA	-0.238037	6.53189	0.0284104	0.0896884	6.65513	6.70133	6.74308	6.24683	6.14745	6.6507
GSU3418	NA	-0.270357	8.25404	0.028533	0.0899964	8.36588	8.48153	8.4654	7.9535	7.84181	8.36495
GSU0415	NA	-0.244467	6.44713	0.0286369	0.0902449	6.51053	6.6797	6.66364	6.06525	6.16101	6.55294
GSU3432	nuoK-2	-0.228351	6.02823	0.0287064	0.0903319	6.10777	6.28607	6.18136	5.77748	5.73215	6.05042
GSU3007	cobC	-0.206139	7.48594	0.0287146	0.0903319	7.51359	7.72011	7.68433	7.19559	7.20459	7.56727
GSU0128	priA	0.485117	9.36853	0.0288187	0.0905803	9.07472	9.19423	9.2127	9.57228	9.58182	9.413
GSU0434	NA	0.292979	8.38076	0.0291196	0.0914463	8.19744	8.37245	8.2764	8.45333	8.42252	8.51144
GSU0602	NA	-0.211957	6.99498	0.0292176	0.0916739	7.1013	7.21399	7.13951	6.72079	6.73797	7.02875
GSU3088	NA	0.294307	7.71041	0.0292898	0.0918207	7.59056	7.56517	7.67202	7.90779	7.80918	7.61406
GSU1265	NA	0.33329	8.5762	0.0294858	0.0923546	8.34859	8.53312	8.48325	8.73011	8.60528	8.68606
GSU0173	NA	-0.200703	7.43718	0.0300413	0.0939647	7.49925	7.64719	7.61914	7.14457	7.19748	7.48896
GSU3366	glnS	0.395787	8.82704	0.030052	0.0939647	8.59736	8.75161	8.66402	8.9909	8.86988	9.00008
GSU0328	gspE	-0.286028	8.39404	0.0300792	0.0939682	8.50513	8.63	8.61855	8.07776	8.10371	8.38296
GSU0790	NA	-0.200495	7.53635	0.0301077	0.0939756	7.62473	7.73853	7.70038	7.27848	7.25496	7.59657
GSU1873	pepF	0.395991	8.79733	0.030145	0.0940107	8.5533	8.74852	8.6209	8.9976	8.90706	8.84635
GSU1703	pfk-1	0.264017	7.92314	0.0304194	0.0947844	7.75481	7.92898	7.83733	8.06986	7.94922	7.93966
GSU2918	tklB	-0.234541	7.73365	0.0304534	0.0948084	7.83694	7.95085	7.91512	7.38143	7.38578	7.88587
GSU0443	NA	-0.260617	8.24738	0.03063	0.0952757	8.35087	8.49541	8.43367	7.94306	7.88771	8.33067
GSU3504	NA	-0.231856	6.73323	0.0308501	0.0958774	6.84678	6.94151	6.90717	6.54002	6.54729	6.57378
GSU2772	NA	0.270362	7.96294	0.0309109	0.0959838	7.90346	7.94737	7.77365	7.82037	8.12663	8.1395
GSU0221	coxD	0.245279	5.95053	0.0310489	0.0963292	5.80426	5.94619	5.88546	6.01031	5.99939	6.02221
GSUC0011	GSUC0011	-0.311645	2.63656	0.0314933	0.0976238	2.68099	2.97712	2.8202	2.33099	2.16247	2.69807
GSU0915	NA	-0.208025	6.888	0.0317552	0.098351	6.97997	7.08449	7.06363	6.64294	6.60958	6.92098
GSU0780	fdhD/mobA-2	-0.249541	8.14363	0.0318936	0.0986948	8.26116	8.37634	8.3161	7.83088	7.81776	8.22063
GSU1773	NA	0.246737	7.49058	0.0320345	0.0990458	7.43563	7.4232	7.38955	7.37095	7.68177	7.57669
GSU2584	NA	-0.274856	8.27648	0.0321447	0.0993012	8.34554	8.52043	8.5184	7.89701	7.92327	8.39738
GSU0053	csb1	0.247285	7.87392	0.0329638	0.10168	7.77309	7.88676	7.73965	8.01858	7.85368	7.92179
GSU0540	NA	-0.240548	5.17624	0.0329713	0.10168	5.27292	5.51678	5.2356	5.06776	4.81919	5.08667
GSU2682	NA	0.31148	8.51001	0.0330072	0.101704	8.36852	8.39815	8.43488	8.58842	8.54625	8.66723
GSU1521	ihfA-1	0.23409	6.1358	0.0330836	0.101852	6.03199	6.17629	6.0002	6.22631	6.01689	6.33349
GSU1182	malQ	0.318118	8.46843	0.0331321	0.101915	8.31506	8.40298	8.34985	8.62561	8.53263	8.50931
GSU0200	NA	-0.212191	6.89129	0.0331986	0.102032	7.00533	7.09521	7.04402	6.6761	6.52038	6.97421
GSU2544	yggS	-0.216278	7.3486	0.0334367	0.102676	7.42025	7.59903	7.50301	7.02987	6.98467	7.51238
GSU0676	NA	0.256374	6.73854	0.033531	0.10281	6.61346	6.69263	6.67438	6.87263	6.81	6.70496
GSU0849	scdA	0.271896	7.65148	0.0335375	0.10281	7.60104	7.50873	7.57574	7.63401	7.85611	7.64751
GSU1352	tusA-1	-0.245723	5.54272	0.0336072	0.102936	5.64462	5.85338	5.64128	5.21734	5.1421	5.69446
GSU2305	NA	-0.214163	7.02012	0.0337196	0.103193	7.10612	7.24406	7.18383	6.77418	6.65499	7.1239
GSU2680	NA	0.195362	7.52048	0.0339075	0.10368	7.42169	7.51508	7.48764	7.51641	7.46304	7.70045
GSU0932	uraA	-0.285203	8.37848	0.0340451	0.103963	8.43832	8.6154	8.64871	8.02528	8.07178	8.41866
GSU1981	NA	0.22607	7.80119	0.0340982	0.103963	7.66913	7.85482	7.69228	7.78369	7.65288	8.12181
GSU0657	NA	-0.228066	5.31675	0.0341166	0.103963	5.33577	5.55109	5.54915	5.15719	4.89685	5.35826
GSUR015	GSUR015	-0.249463	4.37166	0.034138	0.103963	4.54308	4.49733	4.58414	4.03393	3.99165	4.50323
GSU0404	cheX64H	0.236031	6.81068	0.0341445	0.103963	6.71586	6.87022	6.63898	6.89393	6.83488	6.86622
GSU1237	NA	-0.254853	8.07584	0.0344295	0.104743	8.17298	8.31681	8.26756	7.73187	7.68919	8.22503
GSU2276	NA	-0.252735	8.13427	0.0344676	0.10477	8.198	8.3824	8.34805	7.81866	7.75696	8.25467
GSU2436	pdhB	-0.212623	7.44829	0.0345836	0.105011	7.52599	7.6817	7.60906	7.14548	7.06797	7.61771
GSU2339	mrpF	-0.239733	5.24668	0.03463	0.105011	5.31304	5.47489	5.45649	4.85482	4.90493	5.41116
GSU2409	NA	-0.314255	7.14139	0.0346345	0.105011	7.44398	7.03359	7.49301	6.8471	7.00486	6.881
GSU3002	cbiQ	-0.223988	7.52419	0.034667	0.105021	7.57566	7.78056	7.7026	7.14183	7.18979	7.70418
GSU3206	NA	0.210626	6.88181	0.0350971	0.106235	6.84498	6.89064	6.74543	6.86103	6.79559	7.1286
GSU1093	NA	-0.196696	7.59502	0.0353175	0.106755	7.64989	7.79147	7.79159	7.36197	7.33686	7.61497
GSU0948	NA	-0.227195	7.81852	0.0353281	0.106755	7.86047	8.02612	8.05711	7.48833	7.56385	7.87802
GSU3134	NA	-0.209862	7.45169	0.0353812	0.106826	7.57219	7.69026	7.55979	7.13863	7.09823	7.61131
GSU1758	purM	0.214949	7.67865	0.0355664	0.107294	7.5882	7.70927	7.5689	7.71448	7.66045	7.80297
GSU3004	cbiMN	-0.239486	7.88983	0.0355958	0.107294	7.99376	8.11326	8.07139	7.56964	7.49729	8.04609
GSU3381	gatA	0.397018	8.8533	0.035675	0.107442	8.62614	8.7395	8.72359	8.92545	8.85102	9.17323
GSU2550	dprA	-0.241572	7.80868	0.0357116	0.107463	7.88624	8.01404	8.03565	7.442	7.44377	7.97712
GSU1500	NA	-0.413468	7.71692	0.0358032	0.107649	8.18597	7.78271	7.86967	7.41203	7.71469	7.0356
GSU0308	hypD	0.374438	8.7374	0.0358335	0.10765	8.49093	8.6352	8.65226	8.94429	8.84596	8.74544
GSU1594	NA	0.217229	7.76759	0.0359849	0.108015	7.69473	7.78952	7.64498	7.78544	7.61152	8.04993
GSU1872	NA	0.213984	7.07977	0.0360234	0.10804	6.93704	7.08354	7.05165	7.13267	7.06557	7.18017
GSU3158	cysM	0.38306	8.77271	0.0360649	0.108075	8.53311	8.68386	8.65414	9.0104	8.84473	8.79953
GSU0401	mcp40H-12	0.503154	9.32328	0.0361189	0.108146	9.05197	9.11393	9.14832	9.54691	9.65569	9.18826
GSU1250	NA	0.321739	8.6043	0.036154	0.108162	8.42982	8.58439	8.45478	8.72783	8.64922	8.71492
GSUC0095	GSUC0095	0.316548	2.55527	0.0362211	0.108273	2.48788	2.44942	2.42577	2.81602	2.52589	2.62249
GSU1982	NA	0.22929	7.87342	0.0363363	0.108527	7.7729	7.93636	7.71566	7.88996	7.71124	8.17837
GSUR023	GSUR023	0.226715	5.01807	0.0366716	0.109401	4.88738	4.93669	5.04256	5.09253	4.96282	5.16368
GSU0470	NA	-0.24564	8.20746	0.0367166	0.109401	8.30854	8.45435	8.37678	7.9043	7.90593	8.25916
GSU1930	NA	0.192554	7.44215	0.0367202	0.109401	7.30036	7.5193	7.37266	7.42784	7.40395	7.60887
GSU3515	NA	-0.225993	7.35123	0.0368548	0.109712	7.40274	7.6008	7.53893	6.9419	7.04257	7.52735
GSU0026	NA	-0.214909	6.66586	0.037578	0.111772	6.78167	6.89823	6.79168	6.45293	6.28586	6.75005
GSU2380	trpC	-0.211714	7.43283	0.0376489	0.11189	7.52397	7.63665	7.6082	7.06833	7.11283	7.60365
GSU0695	NA	-0.202199	7.30546	0.0378589	0.112422	7.39489	7.51179	7.46688	7.02245	6.98149	7.42471
GSU1096	pstB	-0.194361	7.39219	0.0380194	0.112805	7.48082	7.61599	7.52599	7.18367	7.06377	7.45872
GSU3619	NA	-0.225873	6.23395	0.0380568	0.112823	6.34878	6.45719	6.38464	5.97795	5.86644	6.32978
GSU3402	NA	-0.220418	6.16797	0.038107	0.112823	6.29602	6.36846	6.31984	5.90452	5.85119	6.23383
GSU3286	hemD	0.389878	8.81601	0.0381193	0.112823	8.57648	8.71456	8.69831	9.00326	8.95226	8.83815
GSU0081	NA	-0.233273	6.11648	0.0382051	0.112984	6.17291	6.27613	6.39067	5.84071	5.89781	6.07809
GSU2716	sfsA	-0.22011	7.77015	0.0382985	0.113167	7.86296	7.97137	7.95783	7.44865	7.44053	7.90194
GSU0031	hrcA	-0.224028	7.96461	0.0383698	0.113212	8.08516	8.17937	8.11676	7.74845	7.6144	8.01317
GSU2389	NA	0.249833	8.27467	0.0383764	0.113212	8.1478	8.23733	8.21365	8.2509	8.27606	8.48967
GSU2798	NA	-0.210024	7.31458	0.038449	0.113333	7.36029	7.56017	7.48974	6.94086	7.07575	7.42227
GSU2147	NA	-0.980485	12.6024	0.0385189	0.113408	13.0862	13.0154	13.0893	12.147	12.54	9.99876
GSU0135	hemB	-0.235175	8.13531	0.0385429	0.113408	8.21454	8.37362	8.32031	7.86391	7.83054	8.17693
GSU0861	NA	-0.208501	6.93263	0.0385686	0.113408	6.97801	7.16992	7.11425	6.62019	6.63408	7.04513
GSU2226	era	-0.208005	7.4038	0.038765	0.113892	7.44564	7.66465	7.56513	7.10625	7.02908	7.57073
GSUC0093	GSUC0093	0.324667	2.31629	0.0388512	0.114052	2.25624	2.34336	2.03263	2.41799	2.19797	2.64176
GSU2670	NA	0.438225	9.2193	0.0390361	0.114502	9.00351	9.05214	9.06006	9.47572	9.30442	9.28938
GSU2546	NA	-0.215234	6.01571	0.0391543	0.114755	6.09632	6.22879	6.19462	5.77748	5.73366	6.0332
GSU3425	NA	-0.203923	6.97498	0.0393042	0.115101	7.08005	7.18623	7.11789	6.71282	6.65659	7.06756
GSU2243	NA	-0.221455	7.47623	0.0394657	0.11548	7.5582	7.72133	7.63318	7.12114	7.08051	7.68834
GSU1776	oxpG	0.280588	6.10155	0.0395769	0.115649	5.99612	6.0735	5.96094	6.1941	6.27031	6.03411
GSU1434	NA	-0.189683	7.43517	0.0395876	0.115649	7.46849	7.70536	7.56912	7.22001	7.12959	7.49427
GSU1148	NA	0.455052	9.30586	0.0397027	0.115891	9.13619	9.09465	9.11202	9.49791	9.50441	9.33948
GSU0590	NA	-0.205799	6.75888	0.0397628	0.115903	6.79516	6.98286	6.95774	6.5783	6.46954	6.7417
GSU0438	NA	-0.210185	6.58366	0.0397712	0.115903	6.63195	6.84839	6.736	6.30016	6.3385	6.61702
GSU2538	nspC	-0.244628	8.07425	0.0398808	0.116128	8.1691	8.31587	8.25372	7.74575	7.69658	8.21783
GSU2451	selR	-0.207561	6.70765	0.040052	0.116533	6.73191	6.95647	6.89592	6.46027	6.40171	6.76935
GSU3573	NA	0.375065	6.73553	0.0401207	0.116602	6.91868	6.33319	6.4258	7.0135	6.85725	6.62975
GSU1449	NA	0.244924	5.70626	0.0401451	0.116602	5.60435	5.7171	5.58198	5.84632	5.70464	5.741
GSU0703	NA	-0.206474	6.68198	0.0401848	0.116602	6.81845	6.89931	6.7894	6.44037	6.36314	6.75172
GSU3094	hisE	0.232059	6.6767	0.0402053	0.116602	6.55831	6.73358	6.54039	6.81597	6.65179	6.71523
GSU0934	NA	-0.211062	7.02477	0.0402799	0.116724	7.06002	7.2821	7.19964	6.75879	6.6756	7.13754
GSU0626	gmd	-0.188896	7.47179	0.040383	0.116929	7.55027	7.65125	7.65127	7.32022	7.19529	7.43924
GSU2919	tklA	-0.224562	7.63422	0.0404929	0.117153	7.70984	7.89166	7.78912	7.29909	7.24014	7.82501
GSU0651	NA	-0.202763	7.08558	0.0405277	0.117159	7.15632	7.33893	7.2181	6.9245	6.7803	7.0689
GSU2690	NA	0.236579	8.15132	0.0407342	0.117495	7.99652	8.11342	8.13899	8.18176	8.05221	8.39454
GSU0322	gspK	-0.204253	7.15003	0.0407622	0.117495	7.25501	7.35161	7.30278	7.00449	6.84121	7.11789
GSU1610	NA	0.220919	7.9447	0.0407936	0.117495	7.80509	7.99244	7.85758	7.94175	7.94498	8.0989
GSUC0006	GSUC0006	-0.305073	3.20169	0.0407954	0.117495	3.2756	3.56498	3.33514	2.76003	2.60736	3.46516
GSU2218	cheW40H-2	-0.224699	6.5979	0.0408068	0.117495	6.64813	6.90685	6.72293	6.33251	6.19325	6.73611
GSU0314	NA	0.370499	8.47128	0.0409034	0.117679	8.27579	8.33196	8.37905	8.73526	8.65362	8.28352
GSU3087	srtN	-0.194743	7.52712	0.0412497	0.118581	7.63101	7.78154	7.614	7.29458	7.18593	7.62741
GSU1966	NA	0.260253	8.31707	0.0413453	0.118761	8.15116	8.32166	8.23613	8.39535	8.3514	8.40092
GSU2188	NA	-0.199818	6.93677	0.0414646	0.119008	6.99303	7.14068	7.12904	6.69675	6.6104	7.02233
GSU2652	mcp40H-18	0.410545	9.14658	0.0415743	0.119228	8.95404	9.0536	8.9378	9.30054	9.19421	9.34619
GSU0033	dnaK	-0.347027	8.78552	0.0416887	0.119433	8.92393	9.06222	9.02395	8.4918	8.3509	8.79187
GSUC0028	GSUC0028	-0.294722	2.75801	0.0417121	0.119433	2.80463	3.07724	2.94551	2.57769	2.14439	2.82993
GSU0070	NA	-0.242767	8.22241	0.0418547	0.119737	8.31766	8.48465	8.37804	8.01759	7.85264	8.2486
GSU2446	lpdA-1	-0.262559	8.28961	0.0418847	0.119737	8.3831	8.52743	8.49832	7.93649	7.89752	8.43997
GSU2562	sixA	-0.231692	6.80646	0.0420567	0.120133	6.89557	7.00678	7.01378	6.47339	6.38736	7.00383
GSU3373	rsmB	-0.245985	8.23197	0.0421296	0.120155	8.33737	8.4714	8.40507	7.95324	7.86131	8.32416
GSU2892	NA	-0.249133	5.03811	0.0422084	0.120155	5.13247	5.29945	5.20061	4.6722	4.57444	5.26192
GSU1198	serA	0.411954	9.02426	0.042217	0.120155	8.80115	8.92099	8.855	9.2223	9.12602	9.11021
GSU0143	cinA	-0.240737	8.08927	0.0422269	0.120155	8.17384	8.30586	8.29779	7.71509	7.7991	8.19986
GSU0503	crcB	-0.220942	5.96345	0.0422311	0.120155	6.01608	6.19752	6.15565	5.81346	5.67346	5.88844
GSU0118	NA	-0.209374	7.09371	0.0423783	0.120479	7.17849	7.26962	7.29852	6.84598	6.72358	7.21074
GSU1314	NA	0.184391	7.40021	0.042439	0.120556	7.27653	7.43417	7.37037	7.35843	7.36006	7.58511
GSU0633	NA	-0.190905	7.47581	0.0424801	0.120578	7.556	7.6347	7.67531	7.25673	7.28054	7.42575
GSU2934	NA	-0.223044	7.83999	0.0425426	0.12066	7.89965	8.03876	8.06529	7.49012	7.55532	7.95129
GSU0418	NA	-0.209073	6.47077	0.0425966	0.120718	6.56925	6.65348	6.6545	6.23404	6.15312	6.5305
GSU0187	NA	-0.219584	6.10885	0.0427421	0.121035	6.19058	6.35854	6.25694	5.85414	5.75765	6.19848
GSU3477	NA	0.275783	5.93488	0.0427939	0.121087	5.83649	5.89585	5.80657	6.11074	6.02803	5.85271
GSU2270	lolE	0.438467	8.89482	0.0428921	0.12127	8.69478	8.59443	8.83673	9.16663	9.06033	8.83763
GSU3359	NA	-0.218754	7.92262	0.0429766	0.121413	7.97233	8.15199	8.1222	7.66388	7.64325	7.95346
GSU3423	tkt	-0.393429	8.94047	0.0430884	0.121634	9.08901	9.19372	9.25017	8.50871	8.5693	8.94005
GSU0317	NA	0.210597	7.24277	0.0433271	0.122212	7.1624	7.32908	7.06865	7.27723	7.23695	7.34905
GSU3536	NA	0.201192	7.24723	0.0439726	0.12386	7.10852	7.29747	7.18873	7.26303	7.24863	7.35198
GSU1241	NA	-0.216503	5.36758	0.0439801	0.12386	5.4763	5.60857	5.4924	5.14448	4.96024	5.47701
GSU0048	NA	-0.20693	7.20648	0.0441592	0.124267	7.39144	7.37691	7.31021	6.99997	6.86762	7.26106
GSU0671	NA	-0.185376	7.5002	0.0442723	0.124488	7.556	7.70557	7.67161	7.30032	7.2665	7.48029
GSU0126	yccM-1	-0.21406	7.93894	0.0443286	0.124549	8.01952	8.16806	8.10276	7.65847	7.67941	7.97831
GSU1557	NA	-0.195573	7.56668	0.0445227	0.124997	7.62557	7.82178	7.69998	7.29129	7.23107	7.69959
GSU2993	cbiG	-0.249977	8.06551	0.0446859	0.125357	8.1101	8.29057	8.31531	7.67528	7.71047	8.2328
GSUC0072	GSUC0072	0.287903	2.69404	0.0448092	0.125605	2.38068	2.7469	2.68298	2.76003	2.69692	2.90362
GSU0645	rimM	0.430216	8.58263	0.0449268	0.125837	8.44854	8.39904	8.36803	8.92532	8.83525	8.2535
GSU0547	mutS-2	-0.394959	8.99821	0.0449753	0.125875	9.14294	9.25828	9.30707	8.56239	8.66615	8.96106
GSU1976	NA	0.221031	7.89969	0.0450155	0.12589	7.72753	7.91409	7.87773	7.97287	7.872	8.00133
GSU2039	pilL	0.224429	5.79226	0.0451123	0.126062	5.69103	5.8777	5.62093	5.86856	5.70927	5.95736
GSUC0035	GSUC0035	-0.276477	3.35409	0.0451879	0.126176	3.61663	3.53564	3.43566	2.86993	3.15989	3.39875
GSU2118	NA	0.478492	9.25969	0.0455808	0.127135	9.19755	9.00759	8.93994	9.54639	9.49485	9.14344
GSU1164	NA	-0.192949	7.59658	0.0456553	0.127135	7.65872	7.80382	7.77115	7.31901	7.28364	7.71531
GSU0874	NA	0.472257	10.3223	0.0456615	0.127135	10.0857	10.1813	10.0992	10.573	10.4472	10.4011
GSU0522	rhlB	0.437738	9.16118	0.0456727	0.127135	8.9212	9.06126	8.961	9.393	9.358	9.1155
GSU0323	gspJ	-0.199169	7.15393	0.045734	0.127168	7.22212	7.32453	7.36529	6.96788	6.86141	7.1565
GSU3496	NA	0.210641	4.76995	0.045784	0.127168	4.69304	4.82138	4.63746	4.77701	4.69114	4.9866
GSU2512	NA	0.212144	6.16714	0.0457903	0.127168	6.04834	6.19283	6.09792	6.10513	6.16438	6.37438
GSU3155	nrfH	-0.211283	7.01072	0.0458522	0.127242	7.101	7.19945	7.20078	6.74683	6.6104	7.16443
GSU1526	apt	0.205722	6.80509	0.0458945	0.127261	6.64813	6.86691	6.74582	6.87428	6.74699	6.92295
GSU2949	NA	-0.198122	7.60177	0.0461245	0.1278	7.66954	7.77056	7.81455	7.3101	7.27744	7.73535
GSU3442	NA	-0.198597	6.68308	0.0462286	0.12799	6.76464	6.86912	6.86597	6.43218	6.40646	6.73443
GSU2247	NA	-0.320727	7.5142	0.0463229	0.128153	8.05559	7.36027	7.62575	7.10905	7.19638	7.5543
GSU0543	NA	-0.199832	7.07363	0.0463686	0.128181	7.12047	7.27546	7.27592	6.8268	6.87381	7.04196
GSU2574	NA	-0.235833	8.15458	0.0464403	0.128279	8.23969	8.40273	8.32504	7.8371	7.81669	8.26733
GSU0440	NA	-0.196373	7.09133	0.0464754	0.128279	7.16903	7.29447	7.25846	6.83812	6.86624	7.09797
GSU2488	NA	-0.227354	8.01292	0.0465375	0.128352	8.11324	8.23505	8.18275	7.67717	7.67509	8.15362
GSU2564	NA	-0.236965	8.02226	0.0466552	0.128578	8.13681	8.23433	8.201	7.66801	7.64767	8.19559
GSU0293	cheB64H-1	-0.206944	7.8218	0.0467748	0.128809	7.88484	8.02216	8.02067	7.61506	7.58453	7.77706
GSUC0128	GSUC0128	0.295974	3.00347	0.0468748	0.128986	2.92942	2.86954	2.92905	3.16407	3.17778	2.92737
GSU1695	thrC	0.295689	8.42417	0.0469625	0.129129	8.25413	8.42427	8.29337	8.52263	8.54086	8.4367
GSU2718	hoxL	-0.302643	8.58422	0.047122	0.129469	8.71492	8.78257	8.8469	8.2694	8.20914	8.62639
GSU1901	NA	0.261688	8.32654	0.047318	0.129861	8.30226	8.26887	8.15633	8.38883	8.37703	8.41201
GSU1271	pyrB	-0.207257	7.88335	0.0473613	0.129861	7.96407	8.09295	8.05711	7.61506	7.58872	7.95563
GSU1763	NA	-0.22235	5.68157	0.0473729	0.129861	5.71409	6.03798	5.76545	5.42214	5.34967	5.75323
GSU2404	NA	-0.201118	7.50789	0.0474887	0.130079	7.65626	7.72174	7.59955	7.24445	7.12153	7.66528
GSU0594	NA	-0.218258	8.01799	0.0475811	0.130233	8.17283	8.18366	8.17463	7.82805	7.76585	7.95225
GSU0121	hyaB	-0.183162	7.46847	0.0478565	0.130808	7.507	7.65317	7.67305	7.24657	7.23428	7.47493
GSU0226	NA	-0.315962	8.71817	0.0478637	0.130808	8.83345	8.99013	8.9431	8.39956	8.34101	8.74488
GSU2568	mtaB	-0.236364	8.02155	0.047908	0.13083	8.09018	8.25993	8.21832	7.62489	7.70316	8.18208
GSU0032	grpE	-0.193076	7.06949	0.0481373	0.131189	7.16066	7.27989	7.21216	6.8398	6.75446	7.14557
GSU0204	NA	-0.223451	8.09859	0.0481456	0.131189	8.21663	8.32031	8.24557	7.91181	7.74012	8.12673
GSU2494	NA	0.423839	9.21411	0.0481488	0.131189	8.94113	9.12043	9.06384	9.453	9.33937	9.23461
GSU0397	NA	-0.187962	7.27629	0.048186	0.131191	7.37558	7.4945	7.39555	7.07981	6.98404	7.30705
GSU1043	NA	0.428127	9.38301	0.0483572	0.131501	9.13876	9.29957	9.18676	9.56651	9.51961	9.46784
GSUC0176	GSUC0176	0.280113	3.37304	0.0483728	0.131501	3.2584	3.37099	3.23157	3.58519	3.45953	3.2991
GSU3169	NA	-0.214339	6.83313	0.0484711	0.131669	6.90251	7.05959	7.01052	6.47918	6.50717	6.9959
GSU0281	NA	0.437552	9.24227	0.0485147	0.131688	9.02537	9.13868	9.02242	9.49434	9.41402	9.20303
GSU0096	recR	0.217438	6.67578	0.0489225	0.132695	6.59002	6.73317	6.5286	6.75103	6.68735	6.72712
GSU0459	NA	0.236655	8.26922	0.049107	0.133095	8.1668	8.22417	8.21238	8.22204	8.25726	8.50274
GSU2217	cheY40H-3	-0.219948	7.90594	0.0492653	0.133424	7.96357	8.18529	8.0492	7.58214	7.5983	8.02055
GSU1437	NA	0.200109	7.22783	0.0495435	0.134	7.12996	7.24548	7.16345	7.26177	7.23214	7.30743
GSU2763	NA	-0.194038	7.4747	0.0495808	0.134	7.618	7.62864	7.62149	7.22906	7.09353	7.62227
GSU2075	NA	0.231969	8.24225	0.0495896	0.134	8.08318	8.2588	8.18838	8.2587	8.19329	8.44375
GSUR003	GSUR003	-0.230752	4.02065	0.0497338	0.134289	4.11167	4.22835	4.21025	3.85839	3.55844	4.08445
GSU0900	NA	-0.195293	7.6359	0.0499048	0.134551	7.70964	7.83615	7.80912	7.32907	7.36349	7.7401
GSU2432	omcF	-0.237844	5.66739	0.0499058	0.134551	5.69344	5.93711	5.87189	5.23285	5.36732	5.83503
GSU0585	ycgM	-0.195899	7.00389	0.0499947	0.134611	7.04191	7.259	7.15728	6.85937	6.65419	7.02325
GSU3559	NA	-0.668141	10.6562	0.0500027	0.134611	11.2763	10.7187	10.9443	10.4304	10.5118	9.35744
GSU2413	NA	-0.201689	6.4997	0.0500594	0.134663	6.55523	6.7153	6.683	6.31075	6.18884	6.51817
GSU0746	NA	-0.205558	6.82154	0.0502223	0.135001	6.92925	7.02041	6.97655	6.57086	6.43649	6.95893
GSU2646	NA	0.194386	6.83294	0.0505269	0.135718	6.76083	6.86618	6.73639	6.81196	6.73646	7.06756
GSU2536	NA	-0.205275	7.5774	0.0509201	0.136672	7.64865	7.81092	7.73413	7.22088	7.23588	7.76942
GSU2563	NA	-0.216546	6.50921	0.051301	0.137592	6.60838	6.72345	6.67232	6.18969	6.14291	6.67371
GSU2510	NA	-0.224492	6.77049	0.0514874	0.137989	6.83558	7.03457	6.92803	6.37352	6.41779	6.97516
GSUC0177	GSUC0177	0.299019	3.30425	0.051751	0.138517	3.16457	3.21316	3.24936	3.5526	3.43742	3.15231
GSU3008	cobS	-0.191022	7.40479	0.0517772	0.138517	7.42964	7.62233	7.60172	7.07503	7.12614	7.54057
GSU2945	NA	-0.213038	7.12154	0.0517997	0.138517	7.18846	7.36601	7.2816	6.73235	6.83417	7.28155
GSU0324	gspI	-0.2061	5.9716	0.0521487	0.139347	6.0116	6.19986	6.16212	5.78685	5.66238	5.97646
GSU2985	NA	-0.210682	6.94831	0.0522915	0.139625	7.00758	7.193	7.11243	6.57763	6.61943	7.13244
GSU1613	NA	0.213538	7.76802	0.0523902	0.139683	7.66547	7.76307	7.70925	7.86308	7.76289	7.80671
GSU2970	NA	0.201066	6.48966	0.0523909	0.139683	6.35688	6.55227	6.41402	6.53099	6.39503	6.66902
GSUC0005	GSUC0005	-0.264487	2.94136	0.0525413	0.139981	3.03925	3.20852	3.09069	2.80684	2.59409	2.8215
GSU2731	omcC	-0.418781	9.55938	0.0526285	0.140109	9.71204	9.8557	9.85647	9.13051	9.12832	9.5715
GSU1069	NA	0.21427	6.33395	0.0527164	0.140227	6.29286	6.37624	6.16095	6.37585	6.2042	6.56498
GSU0690	NA	-0.214733	6.46434	0.0527688	0.140227	6.52992	6.6797	6.65575	6.08438	6.22478	6.57002
GSU2201	NA	0.361051	8.82197	0.0528136	0.140227	8.64571	8.76688	8.64346	8.99014	8.91458	8.87983
GSU2650	NA	-0.189247	7.39279	0.0528805	0.140227	7.43706	7.59013	7.5889	7.16448	7.03584	7.51107
GSU3612	rpsL	-0.216722	6.20995	0.0528854	0.140227	6.32471	6.41603	6.3654	6.0053	5.78999	6.31635
GSU2306	purE-2	-0.198299	6.8596	0.0529062	0.140227	6.96315	7.06409	7.003	6.57086	6.5326	6.99168
GSU1190	selU	0.221369	8.08564	0.0529828	0.140263	7.95525	8.10533	8.01743	8.11241	8.08547	8.20897
GSU0163	NA	0.2448	6.34197	0.0529979	0.140263	6.24727	6.32625	6.23646	6.49427	6.38351	6.30506
GSU2946	czcR	-0.201984	7.0796	0.053387	0.141105	7.10882	7.32158	7.26312	6.76235	6.76633	7.21918
GSU3374	rpe	-0.182558	7.40067	0.0533983	0.141105	7.5029	7.5937	7.53531	7.17567	7.04866	7.52151
GSU0745	ehrS	-0.20972	7.48166	0.0534334	0.141105	7.55908	7.67982	7.67305	7.06736	7.17428	7.6837
GSU1092	NA	-0.254	8.38172	0.0535497	0.141308	8.447	8.64489	8.58086	8.09884	8.05826	8.42249
GSU2523	NA	-0.203179	7.42359	0.0537266	0.141672	7.52307	7.61094	7.59521	7.08694	7.04866	7.62983
GSU2982	NA	0.411799	9.38172	0.0538326	0.141847	9.18338	9.27468	9.19108	9.56728	9.45185	9.52052
GSU0944	metC-1	-0.232815	8.22829	0.0539137	0.141957	8.27566	8.43586	8.46956	7.93491	7.95182	8.26694
GSU0119	NA	-0.208896	6.45205	0.0541151	0.142383	6.49133	6.64491	6.68218	6.25951	6.06934	6.52791
GSUC0027	GSUC0027	-0.279905	3.13598	0.0542939	0.142749	3.32187	3.40383	3.2226	3.03632	2.42465	3.22438
GSU0027	NA	-0.205818	5.99589	0.0544404	0.142991	6.08173	6.22592	6.14084	5.79384	5.62538	6.07367
GSU3303	mceE	-0.210024	6.44604	0.0544651	0.142991	6.60243	6.66283	6.53768	6.19146	6.08127	6.56245
GSU1665	NA	-0.184396	7.28498	0.0546796	0.143449	7.36029	7.48422	7.44221	7.02196	7.04257	7.33728
GSUC0004	GSUC0004	-0.261129	3.08293	0.0547573	0.143549	3.192	3.33738	3.24049	2.88746	2.49768	3.20508
GSU2329	NA	-0.236436	8.08913	0.055271	0.144763	8.16924	8.31047	8.29177	7.75413	7.68529	8.27159
GSU0005	NA	-0.288067	8.63675	0.0553009	0.144763	8.75274	8.87753	8.85473	8.33215	8.32705	8.63062
GSU0385	NA	-0.193151	7.69404	0.0553984	0.144913	7.80287	7.88858	7.83475	7.3949	7.48027	7.73787
GSU0846	acnA	0.458858	9.79484	0.0557668	0.145771	9.51876	9.63895	9.64874	10.0566	9.99858	9.73014
GSU1095	phoU	-0.189911	7.0384	0.0558136	0.145787	7.1157	7.27324	7.1658	6.85881	6.69669	7.09535
GSU3261	NA	-0.193488	6.80614	0.0560419	0.146278	6.87738	7.02239	6.96281	6.50567	6.54987	6.8916
GSU0935	mcp40H-20	-0.271946	8.42379	0.0561022	0.14631	8.50797	8.66376	8.65164	8.05539	8.06248	8.54701
GSU1686	NA	-0.192338	6.58287	0.0561357	0.14631	6.67997	6.79754	6.71335	6.3261	6.32049	6.63577
GSU1512	NA	-0.697628	9.2988	0.0563028	0.14664	10.3302	8.77945	9.37428	8.82896	9.13205	8.431
GSU0775	NA	0.407691	9.27168	0.056393	0.146769	9.03408	9.14089	9.15047	9.45088	9.39144	9.35242
GSU2091	purC	0.201536	7.94248	0.0565468	0.147063	7.80491	7.97513	7.90025	7.92301	7.88838	8.1431
GSU1983	NA	0.189658	7.57156	0.0565911	0.147072	7.44207	7.66254	7.48036	7.64178	7.3669	7.80725
GSU2416	mvhQ	0.189578	6.98677	0.0567924	0.147488	6.81992	7.06537	6.94518	7.00198	6.94082	7.12689
GSU0508	yceG	-0.201608	7.86428	0.0569942	0.147781	7.95625	8.13757	7.95309	7.59786	7.58201	7.93185
GSU3403	NA	-0.287159	8.61324	0.0570314	0.147781	8.75581	8.8596	8.79817	8.44485	8.28124	8.48967
GSU0791	NA	-0.200463	6.31934	0.0570409	0.147781	6.41867	6.56322	6.42873	6.09762	6.01565	6.36499
GSU2903	NA	-0.220216	8.00497	0.0570777	0.147781	8.07184	8.24287	8.18217	7.70462	7.61604	8.16948
GSU1061	NA	-0.21283	8.08525	0.0571348	0.147781	8.18241	8.31681	8.22858	7.83569	7.78823	8.13377
GSU2891	NA	-0.228426	7.99814	0.0571514	0.147781	8.08425	8.25656	8.14702	7.65847	7.59456	8.19538
GSU2341	mrpD	-0.199217	7.74332	0.0574681	0.148494	7.82586	7.96742	7.89001	7.47571	7.38482	7.8841
GSU1087	NA	-0.202307	6.25251	0.0576379	0.148826	6.31798	6.49198	6.40313	6.0053	5.94558	6.32233
GSU0154	NA	-0.193615	6.75259	0.0577907	0.148993	6.89209	6.95231	6.85658	6.47773	6.45127	6.85646
GSU3438	phnA	-0.192158	6.73016	0.0578222	0.148993	6.83884	6.94744	6.84602	6.60305	6.41214	6.70668
GSU1554	NA	0.19688	7.88463	0.0578269	0.148993	7.74326	7.94789	7.82237	7.88915	7.79404	8.09103
GSU0078	NA	0.261722	6.29273	0.0579155	0.149115	6.14393	6.26779	6.22415	6.47266	6.38062	6.18541
GSU3001	cbiO	-0.195454	7.74791	0.0579863	0.149191	7.79562	7.98635	7.90884	7.46188	7.44608	7.86065
GSU3102	murA	-0.235984	8.27112	0.0580433	0.149231	8.34897	8.50856	8.45957	7.96438	7.91463	8.39081
GSU1134	zapA	0.217755	5.76587	0.0581186	0.149318	5.67492	5.77317	5.67786	5.79035	5.82305	5.82664
GSU2620	queA	-0.237021	8.16428	0.0582255	0.149486	8.2544	8.32769	8.41212	7.76751	7.88465	8.28945
GSU0947	NA	-0.191541	7.18694	0.0582826	0.149526	7.25012	7.3587	7.39205	6.90257	6.90368	7.28653
GSU1010	NA	0.27867	8.58087	0.0583712	0.149646	8.42874	8.58987	8.45107	8.63294	8.54194	8.8002
GSU0230	pilT-2	-0.208706	8.05335	0.0584497	0.149724	8.17499	8.28218	8.16865	7.80949	7.71775	8.13865
GSU0275	NA	0.213022	5.88959	0.0584847	0.149724	5.78036	5.99349	5.7247	5.93117	5.85953	6.02129
GSU1477	NA	0.223434	7.19972	0.0587809	0.15037	7.20987	7.12753	7.07053	7.28469	7.24067	7.21194
GSU2317	NA	0.367991	8.8797	0.0588394	0.15037	8.72875	8.81384	8.67342	9.01564	8.94607	9.01863
GSUC0009	GSUC0009	-0.291331	2.8977	0.0588773	0.15037	2.87967	3.20852	3.14396	2.93037	2.37898	2.67954
GSU2521	yedF	-0.201107	7.1466	0.0589041	0.15037	7.20482	7.34502	7.34423	6.82282	6.82071	7.30403
GSU0250	NA	-0.208773	6.44018	0.0592477	0.15114	6.49547	6.71815	6.57077	6.25022	6.02185	6.54401
GSU0721	rpoE	-0.187612	6.98901	0.0593256	0.15117	7.05629	7.15883	7.18672	6.73296	6.68813	7.08483
GSU1676	NA	0.219572	6.88662	0.0593432	0.15117	6.79329	6.84988	6.84017	6.89284	7.00986	6.88353
GSU3225	NA	0.246693	8.34166	0.0598549	0.152232	8.17083	8.35117	8.28248	8.37686	8.39936	8.42667
GSU3243	NA	-0.212673	6.28313	0.0598767	0.152232	6.39722	6.5306	6.39067	5.92163	6.02556	6.39298
GSU2727	NA	-0.175026	7.45222	0.059887	0.152232	7.58367	7.61643	7.57442	7.27224	7.11806	7.52606
GSU2792	NA	-0.199264	7.33936	0.0601845	0.15288	7.36758	7.56494	7.53667	7.01749	6.97639	7.52929
GSU2508	NA	-0.220514	7.92334	0.060527	0.153642	8.00267	8.15365	8.09633	7.5855	7.55446	8.10195
GSU2943	NA	0.2019	7.14901	0.0606023	0.153646	7.08219	7.14767	7.06896	7.22347	7.14388	7.19533
GSU2078	rodA	0.25437	8.32633	0.0606544	0.153646	8.24269	8.22603	8.27409	8.40356	8.40791	8.34452
GSU3298	NA	-0.188218	6.98926	0.0606566	0.153646	7.12611	7.21688	7.05954	6.79581	6.64216	7.06712
GSU0450	NA	-0.19462	7.69794	0.0607396	0.153748	7.80231	7.95345	7.78303	7.46917	7.33088	7.81788
GSU3478	NA	-0.203001	5.95092	0.0610418	0.154405	6.02882	6.16855	6.11136	5.83168	5.61393	5.91838
GSU3045	flgM	-0.199398	5.70923	0.061103	0.154451	5.82631	5.91663	5.83556	5.50113	5.37509	5.76975
GSU0339	nuoB	0.4697	6.94015	0.061323	0.154899	6.92244	6.64706	6.62712	7.20305	7.44976	6.299
GSU1544	NA	0.202939	6.70767	0.0614306	0.155062	6.57447	6.77654	6.62329	6.59973	6.56269	7.07556
GSU0785	hybL	-0.28815	8.66501	0.0615967	0.155372	8.77427	8.91504	8.88064	8.35989	8.30637	8.70593
GSU3173	tssC	0.284767	8.58154	0.0618768	0.155969	8.42609	8.58406	8.45167	8.71699	8.55055	8.70879
GSU1135	NA	0.200697	5.11261	0.0620066	0.156187	5.04615	5.14895	4.99854	5.18757	5.06489	5.21122
GSU0845	NA	0.255588	6.49654	0.0621697	0.156489	6.32109	6.43899	6.49359	6.67799	6.58297	6.37726
GSU0732	rnk-1	-0.185721	6.97873	0.0622898	0.156682	7.04662	7.193	7.13024	6.6924	6.70288	7.08174
GSU0179	NA	0.228668	7.95757	0.0625056	0.157115	7.84884	7.90803	7.92397	8.0653	7.99503	7.95274
GSU1688	ribD	-0.185306	7.69625	0.0626521	0.157373	7.75844	7.89473	7.86859	7.43008	7.44007	7.76366
GSUC0113	GSUC0113	0.291175	2.5206	0.0627094	0.157407	2.24755	2.54085	2.50194	2.52266	2.79291	2.52207
GSU0593	NA	-0.432123	8.1649	0.0627536	0.157408	8.3979	8.23447	8.59419	7.89295	8.2197	7.25364
GSU0851	NA	-0.184361	7.0674	0.0631734	0.158351	7.07943	7.27518	7.27592	6.82907	6.80857	7.11229
GSU0057	cas1-1/cas4	-0.2686	8.49571	0.0633256	0.158529	8.59554	8.76055	8.67958	8.21577	8.11623	8.56258
GSU2261	lpxB	-0.216322	8.07551	0.0633422	0.158529	8.11458	8.31614	8.27096	7.77606	7.75099	8.18967
GSU3313	NA	-0.313901	8.77029	0.0633764	0.158529	8.86656	9.03127	9.02128	8.43668	8.42276	8.78647
GSU0939	glnK	-0.197446	6.39838	0.0634806	0.158653	6.49501	6.66876	6.47812	6.14028	6.10834	6.47047
GSU3031	NA	0.337532	8.82812	0.0635139	0.158653	8.65447	8.79424	8.66526	8.9322	8.87126	8.98613
GSU3044	flgN	-0.203387	6.54722	0.0637246	0.158979	6.65308	6.73317	6.71335	6.2349	6.19435	6.71352
GSUR022	GSUR022	0.201972	5.12742	0.063733	0.158979	5.01192	5.17653	5.04765	5.13167	5.17587	5.20151
GSU2910	NA	-0.1775	7.55293	0.0640914	0.159763	7.60445	7.73773	7.73827	7.29991	7.24067	7.67203
GSU1618	cheX-4	-0.199626	7.16845	0.0642017	0.159927	7.22958	7.46417	7.26175	6.90741	6.7781	7.32876
GSU3010	cobU	-0.197033	6.88507	0.0642533	0.159945	6.96149	7.10367	7.03988	6.56679	6.53953	7.05997
GSU1967	NA	0.205175	7.91161	0.0643138	0.159985	7.85404	7.95743	7.76653	7.92805	7.89448	8.04111
GSU2340	mrpE	-0.222139	6.32877	0.0645224	0.160393	6.35081	6.57408	6.5422	6.10887	5.8484	6.48987
GSU2373	NA	-0.201974	6.97533	0.0646637	0.160512	7.07268	7.20645	7.1036	6.6577	6.59551	7.17108
GSU3120	NA	-0.187027	6.82889	0.0647003	0.160512	6.90009	7.02405	6.99775	6.55792	6.5326	6.93472
GSU0479	aspA	0.376606	8.99434	0.0647038	0.160512	8.77654	8.86634	8.90275	9.10604	9.16311	9.04838
GSU0824	NA	-0.186292	6.7754	0.0647698	0.160565	6.81918	6.97469	6.9655	6.53655	6.45769	6.87236
GSU0897	NA	-0.195356	7.69597	0.0649268	0.160843	7.79711	7.91623	7.82237	7.4071	7.34183	7.85705
GSU1839	NA	0.179699	7.51519	0.0650904	0.161138	7.38996	7.52678	7.5157	7.5019	7.52594	7.60825
GSU0067	can-1	-0.17671	6.95824	0.0651642	0.16121	7.06126	7.1818	7.05165	6.76828	6.68344	6.98321
GSU3314	NA	-0.197331	7.95596	0.0653031	0.161374	8.03285	8.1709	8.11449	7.76455	7.66838	7.96259
GSU3229	NA	-0.198404	7.11943	0.0653203	0.161374	7.23124	7.32319	7.25571	6.8319	6.73797	7.29683
GSU2311	NA	-0.190468	6.77613	0.0654493	0.161582	6.85324	6.96096	6.95402	6.47773	6.46954	6.9101
GSU0106	NA	-0.186207	7.1417	0.0657177	0.162134	7.24631	7.40049	7.21018	6.89663	6.83629	7.23394
GSU1132	ftsY	0.183621	7.65448	0.0659558	0.162469	7.52307	7.70536	7.61614	7.67275	7.62136	7.76778
GSU3431	nuoL-2	-0.304695	8.73526	0.06597	0.162469	8.86265	8.98708	8.95339	8.35478	8.39076	8.80461
GSU1832	scpA	-0.182728	7.18916	0.0659888	0.162469	7.2615	7.39233	7.34346	6.93507	6.88542	7.29341
GSU1354	NA	0.200932	6.19993	0.0666207	0.163877	6.04834	6.28	6.12467	6.11725	6.20856	6.39936
GSU0854	NA	-0.180056	7.69929	0.0667285	0.163877	7.75921	7.89869	7.86571	7.50261	7.42282	7.72776
GSU3564	NA	-0.203843	6.89741	0.0667549	0.163877	7.08188	7.16004	6.89698	6.70913	6.72129	6.77044
GSU2319	NA	-0.202569	6.3565	0.0667726	0.163877	6.4312	6.57948	6.5158	6.14211	5.9521	6.48054
GSU0912	NA	-0.169549	7.50255	0.066796	0.163877	7.56827	7.68254	7.66748	7.25335	7.27588	7.54952
GSU0926	NA	-0.194739	7.83043	0.0668337	0.163877	7.89496	8.02398	8.01841	7.55703	7.5097	7.95008
GSU0205	NA	-0.178473	7.19518	0.0669994	0.164171	7.29404	7.3782	7.33671	7.01749	6.90301	7.22198
GSU2947	NA	-0.245164	8.33286	0.0675079	0.165305	8.41158	8.58987	8.51346	8.01609	7.90861	8.50455
GSU1925	NA	0.186286	7.67136	0.0675594	0.165318	7.57175	7.6913	7.62851	7.69874	7.64285	7.77352
GSU3312	hemH	-0.183378	7.73895	0.0676052	0.165318	7.82385	7.96622	7.85758	7.55634	7.40585	7.8019
GSU0877	NA	0.186236	7.7396	0.0678645	0.16584	7.65071	7.73309	7.71205	7.72487	7.73333	7.8627
GSU2287	NA	0.188157	6.62884	0.0679784	0.166006	6.59217	6.62285	6.5449	6.67294	6.53607	6.7846
GSU0541	polA	-0.385137	9.40271	0.0682912	0.166656	9.51848	9.6785	9.71173	9.01875	9.05474	9.3505
GSU2606	aroA	-0.296426	8.69666	0.068414	0.166843	8.81491	8.86781	8.98749	8.28581	8.41099	8.74947
GSU0523	NA	-0.290627	8.69978	0.0685461	0.167021	8.78754	8.93343	8.95467	8.44633	8.44	8.58593
GSU2129	NA	-0.648216	10.72	0.0685796	0.167021	11.3341	10.7615	11.0086	10.5347	10.6045	9.31202
GSU2486	NA	-0.23009	8.1852	0.0686568	0.167096	8.25264	8.40792	8.38999	7.78661	7.85923	8.36296
GSU2328	NA	-0.183275	7.35156	0.0689173	0.167555	7.43324	7.58768	7.46427	7.0519	7.01919	7.52021
GSU2950	NA	-0.280803	8.6533	0.0689868	0.167555	8.75792	8.89325	8.87349	8.33175	8.28202	8.73188
GSU1515	thrS	0.274449	8.63112	0.0690224	0.167555	8.45516	8.6527	8.5192	8.72585	8.56123	8.83043
GSU2422	mvhP	-0.22261	6.32983	0.0690317	0.167555	6.44599	6.51893	6.50844	5.94275	5.95469	6.54656
GSU2814	NA	0.177988	7.16833	0.0691892	0.167825	7.06281	7.2047	7.12904	7.17567	7.03154	7.39023
GSU3246	prx-2	-0.183277	7.24891	0.0693058	0.167994	7.37782	7.47652	7.32077	6.97764	6.93492	7.37699
GSU3006	cbiA	-0.243967	8.35658	0.0694196	0.168106	8.43102	8.58585	8.56696	7.99981	8.01382	8.49515
GSU3135	lspA	-0.189414	6.56247	0.0694453	0.168106	6.63195	6.80793	6.68586	6.32127	6.21399	6.68362
GSU2944	NA	-0.212326	8.12223	0.0696273	0.168434	8.22066	8.35995	8.25743	7.84581	7.77506	8.2421
GSU3414	NA	-0.255538	8.46902	0.0697176	0.168539	8.59158	8.72414	8.62218	8.21099	8.07178	8.55132
GSU1483	NA	-0.186574	6.48974	0.0699851	0.169072	6.55479	6.68388	6.66364	6.28122	6.25985	6.47249
GSU2836	adk	-0.384562	7.83437	0.070075	0.169176	8.0112	7.98364	8.19728	7.54844	7.91995	7.01496
GSU2031	pilN	0.336621	7.02628	0.0701894	0.169338	6.99595	6.6696	7.0066	6.85213	7.47168	6.93032
GSU0475	NA	0.367401	9.12199	0.0703163	0.169531	8.93801	9.04435	8.96345	9.25601	9.20774	9.23936
GSU2453	NA	-0.20363	8.07844	0.0704042	0.169629	8.14926	8.31708	8.22802	7.81951	7.78093	8.15047
GSU0075	NA	-0.179897	7.7082	0.0708838	0.170671	7.78083	7.91196	7.85776	7.45123	7.44746	7.77979
GSU1958	NA	0.335563	8.0795	0.0710112	0.170863	8.32219	7.66825	7.76073	8.17798	8.25673	8.07495
GSU1830	NA	-0.190495	6.62281	0.0712169	0.171244	6.70201	6.86765	6.73875	6.43292	6.23015	6.73275
GSU3494	NA	-0.215494	5.78488	0.0713291	0.171399	5.956	5.89441	5.97102	5.39483	5.5136	5.92528
GSUC0173	GSUC0173	0.305222	2.90025	0.0715879	0.171907	3.0342	2.59874	2.72807	3.12026	3.01814	2.82993
GSU2173	NA	0.559926	6.63615	0.0716775	0.172007	6.57881	6.16496	6.36998	6.757	7.39202	5.77957
GSU1431	NA	0.271199	8.52234	0.0718776	0.172372	8.38037	8.52987	8.39624	8.62741	8.53956	8.61105
GSU0276	NA	0.250678	8.42832	0.0719473	0.172402	8.30567	8.47539	8.2745	8.50322	8.41028	8.561
GSU3459	NA	-0.198407	6.18111	0.0719856	0.172402	6.29074	6.42155	6.27929	6.05171	5.92455	6.08691
GSU2166	NA	-0.185509	6.92199	0.0720501	0.172441	6.97274	7.16902	7.05734	6.74863	6.51423	7.03696
GSU1268	NA	0.214914	8.11575	0.0722936	0.172829	8.11831	8.03565	8.01679	8.18065	8.04857	8.25994
GSU0681	NA	-0.195889	8.04372	0.0723078	0.172829	8.18256	8.22933	8.16646	7.86695	7.74875	8.04496
GSU3267	NA	0.257319	4.10275	0.0723679	0.172858	4.02279	4.12872	3.925	4.24243	4.25865	3.97854
GSU2819	nifK	0.280844	8.6445	0.0727142	0.173469	8.42802	8.63109	8.59647	8.7603	8.63937	8.76039
GSU2761	glpA	-0.331712	8.78985	0.0727202	0.173469	8.93235	8.99594	9.07128	8.26877	8.41051	8.96058
GSU1258	NA	0.177339	6.7925	0.0730586	0.174161	6.69603	6.86912	6.7033	6.76887	6.71518	6.98745
GSU3167	NA	-0.35199	8.98337	0.073312	0.174649	9.11619	9.27169	9.2223	8.57934	8.58615	9.04781
GSU3490	NA	0.388104	6.11059	0.073406	0.174758	5.95333	5.743	6.14797	6.27624	6.52825	5.70252
GSU3085	yqfO	-0.203434	8.04406	0.0740382	0.176146	8.14078	8.24513	8.20542	7.82606	7.64245	8.17093
GSU2220	cheW40H-1	-0.177822	7.26985	0.074106	0.176191	7.29272	7.51696	7.42128	7.05433	6.93031	7.37807
GSU0116	NA	-0.192728	7.86966	0.0742043	0.176309	7.91311	8.11466	8.02439	7.60318	7.53551	7.99807
GSU2520	yjiL	-0.187531	7.53379	0.0742546	0.176312	7.61568	7.73672	7.68597	7.18765	7.19912	7.73675
GSU0756	mcp40H-24	-0.26598	8.48188	0.0748662	0.177647	8.60025	8.70388	8.68633	8.11171	8.10079	8.63228
GSU1091	NA	-0.175895	7.14629	0.0749646	0.177763	7.18732	7.32961	7.34009	6.95755	6.86762	7.17522
GSU1177	frdA	-0.288774	8.7224	0.0753561	0.178574	8.87522	9.00801	8.85881	8.47433	8.31549	8.75252
GSU2621	NA	-0.228309	8.33496	0.075452	0.178684	8.4297	8.56784	8.50099	8.04005	7.97502	8.45877
GSU0169	NA	-0.245391	8.4298	0.0755681	0.178841	8.53657	8.65046	8.6193	8.14943	8.06037	8.5235
GSU1017	NA	0.175783	7.47206	0.0756914	0.179015	7.31941	7.50353	7.48553	7.56794	7.37855	7.5508
GSU1284	NA	0.204114	7.13232	0.0758101	0.179178	7.03024	7.18947	7.02479	7.23464	7.15295	7.11703
GSU2930	NA	-0.194677	6.83675	0.0760565	0.179643	6.85824	7.04339	7.05196	6.54969	6.46591	7.00987
GSU0706	NA	-0.206231	8.1965	0.0761111	0.179654	8.25697	8.37776	8.4152	7.91929	7.96024	8.22204
GSU0035	NA	-0.174613	6.82922	0.0762146	0.179781	6.90147	7.03063	6.97355	6.59906	6.55587	6.89512
GSUC0003	GSUC0003	-0.255601	2.92119	0.0764802	0.180289	2.83396	3.18509	3.23157	2.80684	2.39437	2.9352
GSU0788	NA	-0.18974	5.64888	0.0766653	0.180607	5.68139	5.91307	5.78768	5.3856	5.35558	5.73876
GSU0782	hybS	-0.194181	7.93809	0.07699	0.181254	8.05092	8.13788	8.07139	7.63984	7.63801	8.06205
GSUC0001	GSUC0001	-0.227936	3.80695	0.0771819	0.181587	3.87544	4.08128	3.94697	3.43236	3.369	4.03429
GSU2679	NA	0.167028	7.35052	0.077345	0.181852	7.24304	7.37406	7.34242	7.2525	7.32286	7.55271
GSU2573	NA	-0.202803	6.19215	0.077569	0.182259	6.24071	6.41753	6.37404	5.85303	5.8692	6.35554
GSU1179	NA	0.183624	7.65357	0.0781217	0.183438	7.58173	7.6888	7.57111	7.73308	7.59871	7.72126
GSU2672	NA	-0.188088	7.35008	0.0786988	0.184673	7.43324	7.543	7.51179	7.10015	6.91772	7.55112
GSUR046	GSUR046	-0.203116	4.92213	0.0790799	0.185446	4.90821	5.12944	5.17641	4.63895	4.52638	5.09194
GSU3309	NA	-0.166303	7.55029	0.0793281	0.185797	7.59034	7.77214	7.69492	7.39106	7.2035	7.62862
GSU0136	NA	-0.175465	7.01464	0.0793324	0.185797	7.09617	7.22063	7.14694	6.81196	6.66771	7.12047
GSU3003	NA	-0.184542	6.91056	0.0796092	0.186324	6.99108	7.12414	7.04879	6.57357	6.61369	7.07733
GSU2456	lpxH	0.175078	7.62835	0.0797505	0.186533	7.51992	7.65296	7.60733	7.50723	7.63963	7.82263
GSU0411	fliG	-0.177715	7.75997	0.0798044	0.186538	7.8483	8.02167	7.83033	7.54465	7.46578	7.82737
GSU2326	NA	-0.191048	6.66719	0.08003	0.186944	6.78955	6.89028	6.7614	6.30994	6.39885	6.81568
GSU1056	NA	-0.184184	6.46733	0.0802732	0.187391	6.56401	6.68263	6.5866	6.22373	6.13835	6.58129
GSU2547	trmFO	-0.21645	8.2105	0.0804101	0.187589	8.2567	8.47345	8.37716	7.97081	7.79621	8.34874
GSU1698	NA	0.549096	10.4643	0.0808149	0.188411	10.4908	9.58834	10.383	10.7817	10.8144	10.2284
GSU0131	NA	0.190046	7.88432	0.080885	0.188453	7.74962	7.93584	7.83825	7.91715	7.87645	7.96259
GSU1950	NA	0.398344	8.51757	0.0813648	0.189448	8.65549	8.0047	8.31702	8.67297	8.85172	8.29555
GSU1337	NA	0.181153	7.86315	0.0817173	0.190146	7.739	7.89941	7.83641	7.82975	7.82452	8.03292
GSU1345	NA	0.17456	7.14775	0.0818551	0.190343	7.05816	7.18682	7.0944	7.11418	7.14217	7.27347
GSU3606	cheY64H-2	0.1687	6.99793	0.0819179	0.190367	6.92823	7.03686	6.93457	6.94662	6.90233	7.22558
GSU3302	NA	-0.255367	8.49969	0.0820727	0.190506	8.60088	8.77013	8.65841	8.17553	8.1341	8.61379
GSU0684	cheW34H-4	0.241243	7.18982	0.0821274	0.190506	7.06281	7.11983	7.17397	7.27682	7.37079	7.03742
GSU2011	nifS-1	0.197804	7.99528	0.0821364	0.190506	7.88502	7.95743	8.0003	8.04664	7.98649	8.06517
GSU1046	NA	-0.176278	6.75021	0.0826132	0.191488	6.82065	6.95543	6.89522	6.60305	6.38544	6.81622
GSU3533	NA	0.229495	5.93563	0.0829293	0.192057	5.92636	5.92089	5.76313	5.84856	5.68758	6.39936
GSU0331	degP	-0.189274	8.03534	0.0829652	0.192057	8.13873	8.26203	8.14405	7.80978	7.71966	8.11493
GSU1491	pilB	0.243973	8.45461	0.0832124	0.192506	8.32581	8.51433	8.30485	8.49556	8.4497	8.60062
GSU3630	NA	-0.220788	4.29095	0.0834854	0.193013	4.40726	4.53302	4.40927	4.20097	3.70134	4.39667
GSU3187	frx-6	0.230985	6.10809	0.0836332	0.193207	6.13335	6.03732	5.94874	6.21247	6.18221	6.07012
GSU1160	NA	-0.185235	6.63157	0.0837268	0.193207	6.742	6.7863	6.79811	6.33491	6.31242	6.78243
GSU2015	NA	0.187975	6.14791	0.0838731	0.193207	6.00452	6.24587	6.06754	6.12096	6.01316	6.41555
GSU0084	NA	-0.212638	8.31891	0.0839099	0.193207	8.38965	8.51762	8.52011	8.02898	8.09108	8.3377
GSU0109	atpF	-0.192928	6.64552	0.0839345	0.193207	6.73813	6.87937	6.76295	6.42394	6.20092	6.82309
GSU0718	NA	-0.275	8.69469	0.0839585	0.193207	8.82882	8.88072	8.92972	8.39363	8.30814	8.77737
GSU2526	NA	-0.182619	7.86139	0.0839743	0.193207	7.96936	8.01105	8.0318	7.70431	7.60451	7.82501
GSU3192	NA	-0.186285	5.90384	0.0840085	0.193207	5.99677	6.08936	6.05874	5.66128	5.57733	6.01021
GSU3336	NA	-0.184289	5.48975	0.0841672	0.193207	5.50939	5.71628	5.67128	5.30637	5.1557	5.54895
GSUR002	GSUR002	-0.211411	4.43897	0.0842058	0.193207	4.6834	4.59122	4.49003	4.33796	4.1631	4.30898
GSU1588	infB	0.484639	10.2656	0.0842322	0.193207	10.2629	9.69596	10.1309	10.5247	10.5714	10.0875
GSU0562	NA	-0.972833	10.2058	0.0842603	0.193207	10.9489	9.65524	10.9936	8.89151	10.5417	7.76558
GSU2535	NA	-0.185662	6.85553	0.0842665	0.193207	6.90562	7.12876	6.96415	6.59906	6.47226	7.02554
GSUC0086	GSUC0086	0.2766	2.45889	0.0845358	0.193701	2.25624	2.55554	2.32873	2.35638	2.26645	2.94299
GSU1322	ccdA	-0.18493	7.28671	0.0847877	0.194155	7.38724	7.52188	7.38352	7.05239	6.8621	7.47258
GSUC0008	GSUC0008	-0.233173	2.96276	0.0849891	0.194492	3.00871	3.26771	3.08575	2.81602	2.58071	2.9352
GSUR004	GSUR004	-0.203108	5.05396	0.0852846	0.195031	5.27399	5.25063	5.08155	4.96211	4.61111	5.08315
GSU3340	groEL	-0.266852	8.67144	0.085333	0.195031	8.76078	8.92072	8.87867	8.40812	8.28202	8.73454
GSU0936	NA	-0.183793	6.83868	0.085408	0.195079	6.87456	7.03063	7.03988	6.51909	6.53953	6.99403
GSU0512	NA	-0.247159	8.48525	0.0858655	0.196	8.53367	8.79936	8.63873	8.21642	8.15795	8.52723
GSU0731	lpxC	-0.179859	7.87966	0.0860629	0.196326	7.97842	8.09311	7.99323	7.61802	7.60286	7.97094
GSU1097	pstA	-0.169449	7.64343	0.0865104	0.197222	7.69972	7.8269	7.81436	7.39681	7.36006	7.74262
GSU2079	mrdA	0.260642	8.65441	0.086622	0.197338	8.51783	8.67042	8.53152	8.67739	8.57353	8.92009
GSU0552	NA	0.308073	8.5921	0.0867178	0.197338	8.61721	8.42252	8.39474	8.68273	8.78051	8.53595
GSU3466	yidC	-0.199526	8.17494	0.0867258	0.197338	8.30213	8.37763	8.29805	7.91822	7.86304	8.26461
GSU2116	NA	0.301588	8.33971	0.0870594	0.197972	8.48989	8.10126	8.05837	8.51207	8.46321	8.25526
GSU3299	NA	-0.25225	8.55641	0.0872423	0.198263	8.66174	8.80369	8.73033	8.31848	8.15654	8.6273
GSU2418	mvhS	-0.157898	7.42309	0.0883947	0.200755	7.47711	7.6083	7.57838	7.15184	7.18593	7.51858
GSU1541	NA	0.217282	7.35382	0.0886873	0.201293	7.35246	7.41164	7.10939	7.29088	7.06076	7.81761
GSU1956	NA	-0.989289	9.37181	0.0888801	0.201541	10.5203	8.26021	9.84363	7.9043	9.67353	7.37915
GSU3393	NA	-0.178504	7.88841	0.0889087	0.201541	7.99263	8.07107	8.0252	7.71938	7.6234	7.8798
GSU1348	cysW	-0.167796	7.57999	0.0892543	0.20208	7.56565	7.7903	7.78836	7.30685	7.29496	7.70704
GSUR016	GSUR016	0.211505	5.03069	0.0892587	0.20208	4.93417	5.06159	4.93539	5.0288	5.17809	5.00532
GSU2649	NA	-0.179825	7.84213	0.0894294	0.20234	7.93848	7.98483	8.02697	7.58248	7.55489	7.94136
GSU2119	NA	0.469752	9.49095	0.0895434	0.20247	9.53654	9.17941	9.10525	9.85511	9.76439	9.16056
GSU2799	NA	-0.161221	7.41895	0.0896569	0.202523	7.47595	7.6072	7.57354	7.19998	7.07515	7.55874
GSU0286	NA	-0.251152	8.55723	0.0897107	0.202523	8.65888	8.78297	8.75457	8.23686	8.21294	8.65557
GSU2503	omcT	-0.237618	8.41052	0.0897354	0.202523	8.48666	8.66016	8.5907	8.07966	8.03545	8.56447
GSU0433	tssH	0.362492	9.32667	0.0901102	0.203242	9.08885	9.25266	9.2256	9.45254	9.43591	9.41781
GSU0605	thiE/thiD	-0.210794	8.32878	0.0907301	0.204409	8.39175	8.55819	8.50516	8.03931	8.07626	8.37488
GSUC0070	GSUC0070	0.24427	2.73938	0.0907411	0.204409	2.48788	2.69476	2.82614	2.70177	2.87196	2.86315
GSU1750	infA	0.201487	5.84576	0.0910577	0.204852	5.80722	5.89369	5.68605	5.99523	5.7276	5.92822
GSU0917	NA	-0.178492	6.3409	0.0910632	0.204852	6.4075	6.51706	6.51993	6.10606	6.0777	6.39511
GSU1072	NA	-0.161919	7.42681	0.0911085	0.204852	7.49214	7.63189	7.55757	7.20785	7.07037	7.57637
GSU0712	NA	-0.179997	6.60725	0.0919958	0.206718	6.63986	6.83829	6.76835	6.36103	6.24719	6.7567
GSUC0090	GSUC0090	0.240743	2.70085	0.0921716	0.20687	2.55985	2.6612	2.69601	2.82515	2.59409	2.87947
GSU0830	NA	0.383768	9.84799	0.0921784	0.20687	9.61048	9.77752	9.70762	10.0206	9.95847	9.91195
GSU3589	NA	-0.207872	8.3128	0.0928066	0.20815	8.38012	8.59165	8.43014	8.07608	7.96347	8.40533
GSU1865	ygjD	0.184999	7.62864	0.0933738	0.209217	7.46498	7.67352	7.6249	7.74815	7.57949	7.64333
GSU3600	NA	-0.18745	4.87896	0.0933982	0.209217	5.06606	5.04737	4.95178	4.70222	4.46578	4.99037
GSU3278	NA	0.368704	9.70905	0.093777	0.209935	9.52569	9.64369	9.53489	9.82906	9.77425	9.86833
GSU2654	bkdA	-0.234367	8.40333	0.0938985	0.210076	8.47147	8.5961	8.64147	8.02972	8.0825	8.55068
GSU0510	sfrB	-0.270758	8.73321	0.0944008	0.211069	8.85194	9.00567	8.89351	8.48102	8.41594	8.71164
GSU1307	ftn	0.168484	7.12768	0.0947643	0.21175	7.07053	7.20149	7.01443	7.15727	7.00298	7.30176
GSU2197	NA	-0.194473	6.69022	0.0949149	0.211923	6.742	6.94116	6.83281	6.35001	6.29715	6.92443
GSU1000	NA	0.237926	8.47933	0.0949594	0.211923	8.32374	8.47527	8.43294	8.46724	8.50344	8.64098
GSU1854	NA	0.213887	7.60227	0.0952663	0.212476	7.6262	7.62014	7.37772	7.67748	7.70817	7.52541
GSU0183	NA	-0.210481	8.34198	0.0954655	0.212789	8.4174	8.53544	8.54091	8.05878	8.06428	8.40727
GSU1560	NA	-0.206496	8.23922	0.0957532	0.213298	8.30515	8.46618	8.4094	7.95011	7.87679	8.39206
GSU1181	NA	0.196019	5.2283	0.0958629	0.21341	5.15472	5.20826	5.18567	5.36385	5.20887	5.21444
GSU0504	NA	-0.18342	5.9253	0.0959621	0.213499	5.90717	6.23165	6.05874	5.70023	5.66397	5.96024
GSU0800	NA	-0.16518	7.68974	0.096143	0.21377	7.77252	7.88294	7.81921	7.46662	7.39442	7.78467
GSU3345	NA	-0.189934	6.26797	0.0965826	0.214568	6.34318	6.51471	6.38464	5.98509	5.90857	6.43363
GSU0472	NA	-0.176422	6.83933	0.096621	0.214568	6.95817	7.08734	6.88991	6.61493	6.47226	6.98085
GSU0848	frx-5	0.271936	6.34184	0.0970889	0.215396	6.2192	6.1063	6.41697	6.38436	6.60628	6.178
GSU2362	NA	-0.181166	6.85639	0.0971135	0.215396	6.90976	7.1043	6.98221	6.65258	6.42155	7.02783
GSU0278	NA	-0.197635	8.19168	0.097249	0.215523	8.28219	8.39879	8.34521	7.91982	7.83865	8.33437
GSU1590	NA	-0.344053	8.37806	0.09737	0.215523	8.73079	8.18617	8.77168	8.07058	8.3573	7.89894
GSU2196	NA	-0.192767	7.92154	0.0973929	0.215523	8.02302	8.10657	8.07903	7.62489	7.55446	8.10412
GSU3005	thiC-2	-0.238338	8.4683	0.0974104	0.215523	8.56941	8.71864	8.62421	8.12931	8.11217	8.61196
GSU2908	NA	-0.165655	7.62483	0.0984066	0.217594	7.65195	7.84962	7.77806	7.34264	7.31379	7.78602
GSU1912	ilvD	0.244305	8.5208	0.0989593	0.218682	8.378	8.55671	8.41064	8.57597	8.52326	8.64337
GSU2290	NA	-0.160404	6.97084	0.0991073	0.218762	7.01656	7.20557	7.08762	6.77241	6.70904	7.01727
GSU1658	NA	0.176659	8.00199	0.0991668	0.218762	7.94588	8.00838	7.94374	7.98564	7.93909	8.173
GSU2174	NA	0.541059	6.65387	0.0991776	0.218762	6.54994	6.31604	6.36132	6.72262	7.46031	5.66416
GSU0729	NA	0.153631	7.49643	0.100049	0.220549	7.44231	7.47459	7.49976	7.42634	7.45573	7.66586
GSU2601	NA	-0.274887	8.7316	0.100189	0.220722	8.84835	8.91966	8.98127	8.36047	8.38475	8.84024
GSU3411	pcrA	-0.336644	9.20773	0.100284	0.220797	9.34614	9.44029	9.47515	8.81757	8.82163	9.27412
GSU2723	yedY	-0.211807	8.35043	0.100348	0.220803	8.44403	8.5718	8.50631	8.07274	8.01848	8.45894
GSU0235	tex	-0.339674	9.2388	0.100592	0.221204	9.34938	9.50924	9.50055	8.87045	8.81628	9.3138
GSU1589	rbfA	-0.608742	9.15	0.10121	0.222428	9.72818	8.60197	9.78158	8.67629	9.23336	7.96498
GSU3125	mtd	-0.173193	7.8647	0.101438	0.222735	7.91088	8.06739	8.03196	7.65367	7.53897	7.96402
GSU3230	NA	-0.240483	8.50835	0.101474	0.222735	8.61668	8.77092	8.64735	8.19546	8.14778	8.63047
GSU0165	NA	0.35777	8.70667	0.101884	0.2235	8.68948	8.45214	8.55237	8.90811	9.0019	8.40392
GSU2791	NA	-0.173609	6.55912	0.102041	0.223707	6.63487	6.75442	6.70451	6.2349	6.30022	6.69692
GSU1463	aspS	0.223912	8.43709	0.102213	0.22395	8.33558	8.49207	8.29779	8.40585	8.36464	8.69804
GSU2691	NA	0.284601	8.81041	0.102644	0.224752	8.67628	8.75748	8.71521	8.83221	8.75299	9.08667
GSU1778	pulQ	0.249734	8.61321	0.102705	0.224752	8.50216	8.61244	8.49959	8.68931	8.62884	8.70508
GSU3479	NA	-0.177592	5.86284	0.103058	0.225389	5.91199	6.01225	6.08126	5.72969	5.55355	5.85993
GSU1349	cysA	-0.17173	7.68899	0.103269	0.225713	7.71615	7.87253	7.89036	7.37523	7.42376	7.82764
GSU3337	NA	-0.158712	6.98237	0.103863	0.226875	7.08127	7.15402	7.10726	6.74743	6.71595	7.07068
GSU0123	hyaS	-0.184578	8.12057	0.104103	0.227261	8.1777	8.30776	8.30777	7.89971	7.8658	8.14457
GSU2829	NA	0.192995	8.23401	0.104177	0.227283	8.08942	8.2955	8.18275	8.23515	8.17252	8.40885
GSU2335	usp-4	0.159232	7.0651	0.104638	0.22814	6.94781	7.16753	6.99874	7.02839	6.97384	7.26106
GSU0672	NA	-0.152509	7.33732	0.104696	0.22814	7.3803	7.56176	7.45616	7.16582	7.11458	7.33025
GSUC0029	GSUC0029	-0.219801	3.08416	0.104819	0.22827	3.2756	3.29423	3.1392	2.98838	2.68446	3.04059
GSU0336	atpZ	-0.173564	5.20226	0.105911	0.230508	5.31408	5.41573	5.2914	5.06583	4.79331	5.29424
GSU2025	aroB	-0.159813	7.37726	0.106132	0.230849	7.40494	7.61752	7.50602	7.11092	7.05774	7.54025
GSU2904	NA	-0.168246	7.75835	0.106547	0.231613	7.8364	7.93882	7.90954	7.49513	7.43821	7.90743
GSU2513	NA	0.163651	7.08761	0.106696	0.231796	7.02993	7.11673	7.02962	7.15229	6.96356	7.21597
GSU1605	fabF-2	0.173772	8.03165	0.1068	0.231883	7.93239	8.07235	7.98761	8.01609	7.95992	8.20675
GSU2292	ald	-0.146072	7.48362	0.106949	0.231969	7.54563	7.69462	7.58868	7.28717	7.21166	7.56032
GSU1219	gltX	0.237877	8.58134	0.106968	0.231969	8.44237	8.61298	8.48242	8.62806	8.53089	8.76081
GSU0383	NA	-0.158137	7.00891	0.107146	0.232213	7.10642	7.22753	7.08639	6.77359	6.76337	7.07865
GSU3281	trxA	0.18681	6.51473	0.107484	0.232807	6.39919	6.57408	6.44763	6.63518	6.47588	6.52143
GSU2165	NA	-0.158608	6.78901	0.107679	0.232953	6.87279	7.00778	6.88138	6.62477	6.49027	6.83935
GSU0333	atpE	-0.188122	6.34896	0.107681	0.232953	6.53126	6.52827	6.41746	6.26873	6.08838	6.21947
GSU3371	NA	-0.149327	7.40093	0.107848	0.233174	7.43396	7.65296	7.49697	7.20392	7.10233	7.49791
GSU2414	NA	-0.316455	8.98045	0.108075	0.233383	9.0436	9.26284	9.24464	8.60042	8.61926	9.04668
GSU2231	NA	-0.173737	7.77155	0.108097	0.233383	7.81726	7.99024	7.92432	7.49227	7.42517	7.94911
GSU1496	pilA-N	0.418937	6.54526	0.108139	0.233383	6.9132	5.98809	5.97637	6.78299	6.88202	6.23383
GSU1953	asnB	-0.792444	11.9847	0.108348	0.233514	12.5655	12.1642	12.3695	11.7178	12.0153	9.34619
GSU0734	ehrA-2	0.329875	9.22648	0.108373	0.233514	9.01076	9.14256	9.16694	9.28244	9.31102	9.3794
GSU1636	purF	0.189931	8.13912	0.108394	0.233514	7.99863	8.2349	8.05252	8.20095	8.07923	8.2419
GSU2805	nifX	-0.179827	6.76255	0.109	0.234675	6.78468	7.00778	6.91937	6.52119	6.33651	6.9618
GSU1759	purN	0.157525	6.9997	0.109065	0.234675	6.9132	7.09018	6.91729	6.95391	6.94931	7.1611
GSU2815	NA	0.351199	9.55379	0.109129	0.234675	9.38437	9.43664	9.44617	9.75549	9.57001	9.64556
GSU3247	NA	-0.159062	7.29652	0.109661	0.23568	7.36255	7.54253	7.37949	6.99593	7.04501	7.42957
GSU1845	NA	0.445973	8.9119	0.110199	0.236694	8.92189	8.40552	8.78232	8.90166	9.46386	8.5912
GSU1130	NA	0.359576	9.83322	0.110676	0.237578	9.61544	9.74935	9.72724	9.94189	9.95613	9.92331
GSU0816	NA	-0.15665	7.22726	0.111181	0.23852	7.31421	7.4237	7.33697	7.03037	6.91905	7.32168
GSU1330	NA	-0.231779	8.4912	0.111721	0.239536	8.53657	8.73829	8.69528	8.19392	8.15626	8.58996
GSU3128	NA	-0.175827	5.20946	0.111823	0.23961	5.29523	5.35404	5.3959	5.08685	4.76992	5.30939
GSU3473	NA	-0.173943	5.97063	0.112152	0.240174	6.0713	6.19986	6.05622	5.79964	5.59741	6.06923
GSU3200	cheC44H	0.161984	7.20048	0.112426	0.240618	7.11898	7.24859	7.1499	7.22777	7.14786	7.29302
GSU0898	recQ	-0.243897	8.62109	0.112813	0.241112	8.72268	8.79414	8.85853	8.27669	8.3	8.73033
GSU2383	trpE	-0.230683	8.45368	0.11284	0.241112	8.50979	8.72251	8.62432	8.0986	8.10313	8.61699
GSU1931	NA	0.148988	7.48805	0.112858	0.241112	7.46217	7.477	7.4595	7.51606	7.412	7.58511
GSU2375	trpB1	-0.149326	7.61473	0.113321	0.241943	7.69053	7.79978	7.73689	7.42108	7.32537	7.70016
GSU1071	NA	-0.180621	5.91616	0.113381	0.241943	5.9785	6.18812	6.00545	5.65745	5.54668	6.08163
GSU1255	NA	-0.1603	6.82471	0.113562	0.242177	6.86926	7.04827	6.95436	6.5984	6.51335	6.94348
GSU2807	ycbK	0.164375	7.09268	0.113632	0.242177	6.99238	7.19652	6.99972	7.08124	6.89289	7.37123
GSU1052	NA	-0.151033	7.6173	0.113693	0.242177	7.67967	7.8069	7.75081	7.37367	7.33736	7.73815
GSU2264	lpxA-1	0.150237	7.35998	0.114497	0.243747	7.20511	7.44654	7.36043	7.37367	7.25812	7.50154
GSU1659	hisS	0.163185	7.8497	0.114615	0.243853	7.74712	7.91196	7.80387	7.82833	7.79222	8.00087
GSU3262	uvrB	-0.271925	8.79492	0.1147	0.24389	8.90065	9.0692	8.96799	8.46888	8.45452	8.86325
GSU2906	NA	0.157808	6.805	0.115063	0.244498	6.66944	6.90863	6.75791	6.8016	6.70442	6.97468
GSU3326	NA	0.1584	7.63741	0.115122	0.244498	7.51721	7.63362	7.68024	7.64436	7.59705	7.7331
GSU1585	NA	0.186668	7.05027	0.115301	0.244735	7.1007	6.96475	6.94927	7.12207	7.06617	7.05054
GSUC0038	GSUC0038	-0.193397	4.06766	0.115385	0.244768	4.14481	4.32154	4.17578	3.85839	3.57203	4.25369
GSU2678	NA	0.177535	8.10518	0.115609	0.2451	8.04513	8.14396	8.01662	8.11938	8.00257	8.28601
GSU1692	nusB	-0.176859	6.00649	0.115719	0.245188	6.07499	6.25547	6.10893	5.8452	5.58908	6.12848
GSU0942	hisN	-0.152935	7.40005	0.116793	0.247319	7.48568	7.57557	7.52713	7.15184	7.07097	7.56538
GSU0976	NA	-0.151727	6.97483	0.117124	0.24782	7.0239	7.16812	7.11789	6.77241	6.74023	7.01219
GSU0702	NA	0.378455	10.9343	0.117168	0.24782	10.7021	10.8213	10.8389	11.0847	11.0998	10.9464
GSU2717	hoxP	-0.184965	6.43635	0.117279	0.247911	6.52318	6.59512	6.62159	6.04684	6.15085	6.63396
GSU1737	paaK-2	-0.17101	7.99091	0.117366	0.247948	8.02588	8.22732	8.13227	7.76098	7.66996	8.10694
GSU3197	cheW44H	-0.162353	6.4675	0.11752	0.248129	6.50279	6.67592	6.62329	6.21854	6.22371	6.54144
GSU2097	cooC	-0.157987	7.5137	0.117686	0.248237	7.54695	7.67499	7.71205	7.24317	7.18537	7.69065
GSU2192	NA	-0.15903	7.00648	0.117726	0.248237	7.07668	7.21544	7.12393	6.73901	6.69901	7.16068
GSU0973	NA	-0.159864	6.97935	0.117778	0.248237	7.02326	7.12906	7.17949	6.7929	6.80425	6.92492
GSU3318	NA	-0.21495	8.4565	0.117888	0.248324	8.54357	8.67411	8.62687	8.22571	8.17614	8.4674
GSU0516	NA	-0.156716	7.21554	0.118302	0.24895	7.30115	7.45391	7.28295	6.98935	6.92171	7.3243
GSU1384	cas3-2	0.363183	9.74674	0.118324	0.24895	9.62066	9.65444	9.54899	9.98457	9.83082	9.72542
GSU1304	mcp34H-12	0.319177	9.02545	0.118393	0.24895	8.98517	8.89577	8.84635	9.19616	9.04579	9.10317
GSU3019	NA	-0.757383	11.3692	0.118487	0.249003	12.113	10.994	11.8843	10.5349	11.6769	9.37049
GSU0309	hypE	0.21604	8.33712	0.118938	0.249796	8.16781	8.30966	8.35986	8.36498	8.42884	8.34028
GSU2214	cheB40H	-0.170839	7.83985	0.119003	0.249796	7.915	8.07283	7.94476	7.59186	7.48162	8.00459
GSU3400	NA	-0.335875	9.57517	0.119095	0.249842	9.68915	9.85133	9.82346	9.21472	9.20543	9.60203
GSU2112	NA	-0.20533	6.24983	0.119341	0.250213	6.37246	6.5292	6.30184	6.17281	6.0789	5.97835
GSU3028	motB	0.153532	7.55253	0.119644	0.250702	7.46568	7.67289	7.44438	7.61243	7.39154	7.70761
GSU3245	NA	-0.302963	8.95929	0.120018	0.25123	9.10571	9.21621	9.15128	8.57089	8.61475	9.03819
GSU0164	NA	0.215341	6.67861	0.120035	0.25123	6.61684	6.64749	6.60182	6.83699	6.7737	6.50771
GSU2956	NA	0.164038	5.42814	0.120115	0.251252	5.3368	5.53635	5.32323	5.40247	5.34176	5.61747
GSU2837	secY	-0.602264	9.73768	0.120249	0.251385	10.0742	9.88993	10.1968	9.19198	9.98499	8.14795
GSU0192	NA	-0.17574	5.72353	0.12078	0.252285	5.9168	5.91663	5.74678	5.56243	5.37316	5.78932
GSU1920	tsf	0.158613	7.20093	0.12082	0.252285	7.1762	7.22695	7.1197	7.14593	7.04866	7.47089
GSU0013	NA	0.170801	6.87943	0.121012	0.252541	6.80111	6.89787	6.84163	6.99543	6.82071	6.88807
GSU0064	NA	-0.182198	8.19038	0.121689	0.253659	8.30998	8.43039	8.25771	7.98131	7.84636	8.29098
GSU3296	glcD-1	-0.209562	8.41921	0.121718	0.253659	8.51625	8.61944	8.58939	8.15961	8.12231	8.48234
GSU0284	NA	-0.169023	6.34924	0.121759	0.253659	6.49501	6.57589	6.38112	6.0995	6.08127	6.43639
GSU1699	NA	-0.285467	7.42328	0.122553	0.255166	7.72381	7.16004	7.84374	7.26513	7.33138	6.98415
GSU0325	gspH	-0.157694	6.48912	0.122661	0.255242	6.55831	6.65646	6.64571	6.30506	6.23122	6.52143
GSU2027	aroC	-0.161518	7.66393	0.122853	0.255495	7.64058	7.9318	7.81473	7.43456	7.34629	7.79035
GSU1861	vorA	-0.145913	7.3296	0.123584	0.256867	7.33564	7.54828	7.48107	7.18145	7.03523	7.37987
GSU2225	engA	-0.184128	8.16342	0.123746	0.256924	8.20209	8.41323	8.30591	7.88969	7.83654	8.30483
GSU3311	NA	-0.156024	7.71006	0.123754	0.256924	7.80805	7.93004	7.78322	7.49906	7.40395	7.81735
GSU2345	NA	-0.16939	7.58335	0.124055	0.257371	7.66465	7.79302	7.70402	7.24785	7.21491	7.83053
GSU2187	NA	-0.297387	8.88092	0.124113	0.257371	8.99023	9.11401	9.12495	8.49752	8.55055	8.95108
GSU0172	NA	-0.151201	6.77977	0.124214	0.257382	6.82941	6.95889	6.9356	6.58436	6.50275	6.85182
GSU0882	NA	-0.152584	7.55964	0.124261	0.257382	7.58302	7.72925	7.75198	7.28428	7.26389	7.72041
GSU2725	NA	-0.153434	7.10405	0.124469	0.257665	7.17506	7.26879	7.25654	6.89176	6.79414	7.21918
GSU2445	NA	-0.305695	8.87608	0.124663	0.257828	8.94189	9.15204	9.13021	8.4502	8.47343	9.03181
GSU3390	NA	-0.145501	7.60241	0.124691	0.257828	7.62221	7.83181	7.72958	7.46041	7.28725	7.66675
GSU0799	NA	-0.168264	7.84812	0.124862	0.258034	7.95208	8.0304	7.97146	7.56726	7.52332	8.01664
GSU0239	NA	0.15339	6.94685	0.125108	0.258313	6.84642	6.97571	6.94757	6.89772	6.95451	7.04286
GSU2490	NA	-0.191693	8.13776	0.125141	0.258313	8.23433	8.37621	8.24488	7.81723	7.76289	8.34819
GSU0979	NA	-0.156589	7.02573	0.125302	0.258498	7.01112	7.20877	7.24467	6.80218	6.7552	7.11056
GSU2692	NA	0.210807	8.46034	0.125623	0.259012	8.36387	8.44587	8.40916	8.45554	8.38547	8.67981
GSU0739	ehrA-1	-0.261262	8.74576	0.125811	0.259142	8.84097	8.96576	8.96832	8.41645	8.36317	8.87042
GSU2143	NA	-0.457592	8.08163	0.12583	0.259142	8.49001	8.15063	8.36382	7.83569	8.2366	6.74115
GSU2208	lptE	-0.168868	5.97951	0.125977	0.259298	6.00194	6.25884	6.08374	5.74539	5.64802	6.10871
GSU0002	recF	-0.164786	7.9748	0.126211	0.25963	8.03112	8.17403	8.12401	7.74455	7.68724	8.07007
GSU3433	nuoJ-2	-0.151676	6.8542	0.126722	0.260531	6.8858	7.05701	7.00431	6.62542	6.65179	6.88505
GSU0837	NA	0.176034	6.50184	0.126825	0.260596	6.37744	6.62851	6.38866	6.61559	6.42155	6.54656
GSU0919	NA	0.159702	5.95151	0.126996	0.260683	5.86091	5.98809	5.92681	5.93328	5.87743	6.1139
GSU3062	NA	-0.200506	8.38556	0.127132	0.260683	8.47077	8.60318	8.53786	8.16456	8.04887	8.46317
GSU0007	NA	-0.301487	9.09523	0.127174	0.260683	9.2129	9.36495	9.30109	8.80653	8.73819	9.09827
GSU3156	mcp30H	-0.181912	8.10895	0.127191	0.260683	8.19433	8.33316	8.2283	7.84525	7.74725	8.27468
GSU2997	cbiD	0.18273	8.23919	0.127229	0.260683	8.13048	8.2329	8.23641	8.14124	8.21835	8.45554
GSU0149	NA	-0.169012	7.97749	0.127341	0.260687	8.08851	8.16447	8.08987	7.7074	7.66522	8.12481
GSU2374	NA	-0.156098	7.45712	0.127376	0.260687	7.55776	7.6388	7.56735	7.18456	7.09353	7.66763
GSU3335	NA	-0.16166	5.59459	0.12746	0.26071	5.69583	5.75816	5.72788	5.41007	5.27477	5.67706
GSU1003	gnfM	0.262183	8.74798	0.128346	0.262375	8.6274	8.72373	8.64745	8.88593	8.73913	8.81314
GSU1850	NA	-0.207254	7.088	0.128888	0.263332	7.37458	7.26432	7.06395	6.74503	7.07455	6.91703
GSU3530	NA	0.161452	6.59565	0.129155	0.263728	6.46346	6.65986	6.58002	6.65706	6.53173	6.66196
GSU1161	NA	-0.155458	7.77764	0.129451	0.264182	7.81505	7.95968	7.94885	7.53008	7.49684	7.89644
GSU1443	NA	0.393109	9.23866	0.130048	0.26525	8.98917	9.1147	9.14647	9.47735	9.57719	8.85888
GSU2159	NA	-0.180687	6.27825	0.130381	0.26578	6.42254	6.52501	6.30769	5.97692	5.92322	6.46912
GSU2504	omcS	-0.205142	8.37924	0.131014	0.266773	8.45304	8.6495	8.49529	8.06746	8.05009	8.52497
GSU1857	NA	-0.649911	8.88786	0.131048	0.266773	9.84058	8.34497	9.06282	8.15826	9.13906	7.46617
GSU1331	NA	-0.189063	8.25027	0.131091	0.266773	8.31506	8.47055	8.4042	7.96644	7.88192	8.42875
GSU1690	ribA	-0.157147	7.81185	0.131393	0.267208	7.84956	8.03843	7.941	7.59019	7.51499	7.91907
GSU1765	NA	-0.151586	7.21355	0.131545	0.267208	7.27198	7.43789	7.31629	6.97508	6.93426	7.32802
GSU1319	NA	-0.172842	7.88618	0.131563	0.267208	8.00283	8.05484	8.01646	7.6045	7.51367	8.08884
GSU1249	NA	0.221218	8.54333	0.131601	0.267208	8.44487	8.54927	8.45694	8.61365	8.47817	8.68838
GSU2626	NA	0.267939	8.82394	0.13171	0.267214	8.68476	8.78599	8.74637	8.8432	8.83649	9.00834
GSU0860	metF-1	-0.15123	7.74455	0.131752	0.267214	7.81026	7.91623	7.89213	7.5346	7.55404	7.74512
GSU0793	NA	-0.150537	7.15899	0.13185	0.267262	7.21098	7.36939	7.28106	6.9591	6.84611	7.2696
GSU0581	NA	-0.165449	5.60796	0.132169	0.267636	5.71802	5.82486	5.68278	5.2982	5.37316	5.72188
GSU0630	NA	-0.147399	7.11466	0.132225	0.267636	7.16701	7.29228	7.26394	6.94766	6.87175	7.13158
GSU0870	NA	-0.16591	6.45125	0.132258	0.267636	6.54994	6.65603	6.55342	6.19937	6.09428	6.6231
GSU0691	yciH	-0.162171	5.85309	0.132416	0.267806	5.9426	6.0169	5.99823	5.56516	5.63351	5.93898
GSU1417	NA	0.158739	6.44686	0.132517	0.26786	6.33089	6.55685	6.37201	6.39895	6.40076	6.60848
GSU2890	NA	-0.159543	7.60944	0.132881	0.268445	7.69293	7.81264	7.72045	7.31416	7.24651	7.83367
GSU0061	NA	-0.150924	6.87477	0.13299	0.268515	6.9888	7.10023	6.91659	6.7384	6.57371	6.91109
GSU0484	folE	0.198293	7.975	0.133208	0.268804	7.94269	7.92067	7.91617	8.0464	8.06938	7.89142
GSU0378	gcvP2	0.232281	8.50611	0.133504	0.26925	8.38619	8.46922	8.46576	8.56733	8.5922	8.50225
GSU3090	dnaG	0.25603	8.75551	0.133866	0.269711	8.58146	8.73376	8.71521	8.82484	8.78854	8.8444
GSU3063	ftsZ	-0.16647	7.98646	0.133882	0.269711	8.07092	8.17566	8.12024	7.76484	7.62747	8.13483
GSU2344	mrpA	-0.296632	8.88536	0.134087	0.26978	8.98182	9.14795	9.11218	8.45241	8.51492	9.03272
GSU1251	NA	0.349905	10.8901	0.134113	0.26978	10.6748	10.8266	10.7776	10.9849	10.9885	11.0118
GSU3193	lon-3	-0.290589	8.98742	0.134141	0.26978	9.08748	9.26242	9.19058	8.69958	8.62028	9.01644
GSU3130	NA	-0.136727	7.49264	0.134626	0.270604	7.52195	7.68734	7.63275	7.2995	7.27172	7.53091
GSUC0026	GSUC0026	-0.197488	3.12488	0.134918	0.27104	3.3094	3.21779	3.27563	2.92189	2.76951	3.18551
GSU0771	NA	-0.16069	7.83653	0.136491	0.274008	7.89861	7.96828	8.03837	7.5346	7.61604	7.93941
GSU0003	gyrB	-0.31037	9.27159	0.136548	0.274008	9.48733	9.46239	9.46662	9.05702	8.97594	9.12001
GSU2984	NA	-0.159067	7.72591	0.136791	0.274344	7.75039	7.94197	7.8813	7.4894	7.36397	7.90044
GSU2543	NA	-0.147938	7.47131	0.136911	0.274432	7.54585	7.70392	7.54412	7.24317	7.11283	7.65108
GSU2048	NA	0.157892	6.74183	0.13723	0.274918	6.74625	6.75084	6.64655	6.74322	6.72662	6.81622
GSU0650	NA	-0.159957	5.81166	0.137517	0.27534	5.96398	5.94828	5.91502	5.63298	5.54323	5.84442
GSU2553	NA	0.13783	7.46546	0.137893	0.27594	7.3517	7.56426	7.43348	7.49084	7.32035	7.61954
GSU0515	usp-1	-0.158342	6.41023	0.138112	0.276224	6.49592	6.62459	6.50474	6.16744	6.10718	6.53888
GSU3372	cls-2	-0.190077	8.34469	0.138331	0.276508	8.41885	8.58942	8.46576	8.11776	8.01008	8.44186
GSU3389	NA	-0.151173	7.18816	0.138747	0.277117	7.24276	7.40126	7.30571	6.89609	6.92767	7.33358
GSU2644	NA	0.224059	8.6413	0.138879	0.277117	8.54058	8.66302	8.53628	8.63553	8.57585	8.87067
GSU2648	NA	-0.144086	7.28855	0.138906	0.277117	7.36281	7.51438	7.36273	7.0611	7.00548	7.40757
GSU0051	cas3-1	0.41513	9.91879	0.138943	0.277117	10.0984	9.49461	9.5528	10.1982	10.1404	9.72287
GSU1968	NA	0.193274	8.36889	0.139038	0.277152	8.25562	8.41801	8.29886	8.33055	8.33231	8.55846
GSU3385	pckA	-0.218272	8.57125	0.13916	0.277243	8.65713	8.81994	8.71621	8.30632	8.22482	8.67163
GSU3540	NA	-0.191734	8.13166	0.139604	0.277973	8.26883	8.24088	8.32255	7.96747	8.01133	7.9294
GSU1263	yhbY	-0.173677	6.07166	0.139768	0.278147	6.11137	6.29595	6.22358	5.81001	5.67661	6.27066
GSU2423	mvhV	-0.224052	8.53324	0.140192	0.278784	8.62237	8.75021	8.71471	8.20292	8.16498	8.70077
GSU0384	NA	-0.144947	7.06616	0.140304	0.278784	7.14612	7.28486	7.14279	6.82794	6.82569	7.15399
GSU1687	nrdR	-0.15899	6.35946	0.140334	0.278784	6.35991	6.58531	6.52587	6.08057	6.14063	6.4419
GSU0656	ilvE	-0.140737	7.61706	0.140398	0.278784	7.7031	7.76997	7.74847	7.44422	7.30109	7.71985
GSU2448	sucB	-0.170258	8.176	0.140611	0.279054	8.26265	8.37776	8.30019	7.91235	7.92426	8.26014
GSU1552	NA	0.145238	7.11974	0.140827	0.279327	7.0438	7.18564	7.07209	7.07599	7.06857	7.26184
GSU0751	NA	-0.158969	7.10477	0.141677	0.280858	7.19638	7.24406	7.26885	6.78825	6.80137	7.29721
GSU2667	NA	0.286117	8.99698	0.14201	0.281364	8.8523	8.95697	8.89712	9.09146	8.96905	9.1695
GSUR034	GSUR034	-0.202406	3.07392	0.142257	0.281699	3.12241	3.38339	3.15344	2.99648	2.53979	3.13881
GSU1262	NA	-0.157158	7.02789	0.142383	0.281793	7.07053	7.27906	7.12664	6.78123	6.66771	7.21154
GSU0658	clpB	-0.28418	8.99594	0.142862	0.28246	9.10428	9.23964	9.21348	8.7512	8.63168	8.99084
GSU2325	NA	-0.312757	9.27126	0.142877	0.28246	9.37042	9.53339	9.51711	8.86327	8.83578	9.42972
GSU2554	NA	0.161353	5.85061	0.14318	0.282905	5.69344	5.95037	5.82374	5.90989	5.7457	5.96407
GSU0446	rsmE	-0.133706	7.40629	0.143476	0.283244	7.47549	7.59459	7.50948	7.17878	7.14502	7.52086
GSU0462	NA	0.181123	8.318	0.143556	0.283244	8.22357	8.32969	8.28626	8.34628	8.28176	8.41918
GSU2288	NA	0.206389	8.4743	0.143665	0.283244	8.35353	8.52183	8.39212	8.5547	8.40838	8.58686
GSU0266	NA	0.160729	7.94579	0.143677	0.283244	7.86651	8.04381	7.84228	7.95998	7.76659	8.1761
GSU1204	NA	0.299859	9.12269	0.143745	0.283244	8.93319	9.11571	9.01147	9.24117	9.19955	9.16712
GSU0332	pepA	-0.172218	8.24691	0.143858	0.283268	8.32464	8.45851	8.37298	8.04005	7.95862	8.30936
GSU0835	NA	0.163121	5.84242	0.143915	0.283268	5.75911	5.88135	5.80206	5.87955	5.82447	5.89046
GSU2244	NA	-0.144289	7.41631	0.144043	0.283366	7.61695	7.56381	7.433	7.19603	7.15521	7.50812
GSU0606	alr	-0.158179	8.003	0.144134	0.283383	8.02302	8.19368	8.18578	7.7678	7.78895	8.04179
GSU1917	uppS	0.156567	7.02606	0.144209	0.283383	6.95584	7.1189	6.92665	6.96066	6.81644	7.35235
GSU1836	glnB	0.161533	6.17562	0.144502	0.283777	6.15965	6.24247	6.03651	6.14757	6.14518	6.30506
GSU2579	mcp40H-14	0.279526	8.91981	0.144567	0.283777	8.74697	8.91948	8.81898	8.9621	8.94215	9.08558
GSU1682	NA	0.162151	6.08827	0.14478	0.284039	5.99871	6.20453	5.97504	6.11167	5.91791	6.30355
GSU1232	NA	0.161513	6.20653	0.144912	0.284145	6.21029	6.18222	6.14144	6.21594	6.03908	6.43224
GSU0653	rsmI	-0.149595	7.16508	0.145252	0.284655	7.19892	7.40176	7.27673	6.9015	6.87587	7.31382
GSU1716	apr	0.159222	6.92277	0.146031	0.286027	6.8689	6.93766	6.88138	6.88414	6.99417	6.94056
GSU2999	cbiC	-0.13899	7.30263	0.146418	0.28663	7.33513	7.47941	7.46046	7.04362	7.08407	7.39769
GSU0202	NA	-0.135384	7.36101	0.146692	0.28701	7.39759	7.5125	7.53418	7.1712	7.11342	7.42436
GSU0464	NA	-0.154078	5.41035	0.147006	0.287467	5.50757	5.57562	5.53563	5.23456	5.06729	5.51539
GSU1176	frdC	-0.152765	7.13906	0.14738	0.288043	7.25284	7.39259	7.15345	6.98274	6.78469	7.24146
GSU2007	NA	-0.363345	8.80045	0.147537	0.288193	8.99713	8.75131	9.26903	8.55624	8.82943	8.09016
GSU2222	cheA40H	0.231051	8.70898	0.148162	0.289113	8.56439	8.77288	8.59277	8.76282	8.63127	8.89898
GSU0994	fumB	0.244661	8.75017	0.148188	0.289113	8.59854	8.71742	8.71701	8.82555	8.74401	8.85991
GSU1256	NA	-0.148237	6.8239	0.148276	0.289113	6.92142	7.00611	6.92492	6.57222	6.53086	6.96707
GSU0181	NA	0.174333	8.18178	0.148358	0.289113	8.07691	8.25473	8.10902	8.22506	8.16329	8.23558
GSU0717	NA	-0.16174	6.15542	0.148409	0.289113	6.29813	6.3063	6.25913	5.93434	5.80158	6.30279
GSU1078	hda	0.148743	6.61367	0.148882	0.28981	6.48534	6.72508	6.56634	6.59373	6.45861	6.83935
GSU0743	ehrL	-0.226252	8.58765	0.148928	0.28981	8.66694	8.76747	8.81674	8.22334	8.27373	8.73328
GSU1689	ribE	-0.143887	6.72318	0.149283	0.290345	6.76807	6.93521	6.84053	6.48062	6.484	6.81515
GSU0251	NA	-0.166565	6.54943	0.149506	0.290369	6.61135	6.81215	6.62967	6.27873	6.14972	6.77099
GSU1278	NA	-0.1526	5.77813	0.149514	0.290369	5.85091	5.99282	5.87619	5.59747	5.48695	5.84546
GSU1619	cheY-4	-0.164181	6.09394	0.149538	0.290369	6.14452	6.33212	6.20775	5.87076	5.7108	6.26368
GSU1088	NA	-0.213293	8.57712	0.149747	0.290449	8.62121	8.84846	8.7328	8.29856	8.27736	8.65483
GSU0056	NA	-0.152848	5.60558	0.149809	0.290449	5.69982	5.82259	5.67786	5.38868	5.39626	5.62958
GSU2367	lptD	0.291963	9.21478	0.149821	0.290449	9.08847	9.19416	9.06635	9.30829	9.17777	9.40615
GSU1902	leuD	0.152379	6.48244	0.150075	0.290785	6.4973	6.50102	6.37556	6.461	6.39312	6.65189
GSU0825	NA	-0.146234	7.64872	0.150599	0.291504	7.7244	7.79901	7.80067	7.39757	7.34727	7.80271
GSU0327	gspF	-0.16105	8.07108	0.150628	0.291504	8.11936	8.25304	8.23961	7.83963	7.83794	8.12095
GSU2629	bioF	0.167698	8.13178	0.150691	0.291504	8.03191	8.16343	8.10689	8.13483	8.1171	8.21662
GSU2176	NA	0.545839	8.11483	0.15077	0.291504	7.85958	7.80977	7.94117	8.2671	8.94803	6.75061
GSU2623	NA	-0.171462	8.19527	0.150972	0.291738	8.25657	8.3919	8.35153	7.89295	7.90861	8.34433
GSU0627	fcl	-0.136205	7.56548	0.151386	0.292367	7.61674	7.73753	7.70563	7.43008	7.36349	7.52476
GSUR053	GSUR053	-0.175428	5.20106	0.15146	0.292367	5.23495	5.3749	5.40881	4.88131	4.77874	5.46083
GSU2845	rplE	0.300603	7.05776	0.151841	0.292946	7.07729	6.73075	7.01929	7.04411	7.50837	6.67546
GSU0037	serS	-0.160387	8.07991	0.152154	0.293393	8.19546	8.27179	8.16997	7.87987	7.82168	8.12502
GSU0241	NA	-0.210062	8.53585	0.152247	0.293416	8.62468	8.72698	8.72359	8.2328	8.27269	8.606
GSU1070	aplB	-0.211029	8.56539	0.152402	0.293427	8.6485	8.81155	8.70558	8.27648	8.24723	8.6728
GSU1223	NA	0.13388	7.5673	0.152416	0.293427	7.48314	7.6334	7.54569	7.58919	7.44654	7.69498
GSU0258	NA	-0.153803	4.82998	0.152908	0.294216	4.86341	5.08709	4.92436	4.64669	4.46942	4.95421
GSU2948	NA	-0.241251	8.73778	0.153035	0.294254	8.83798	8.99544	8.89121	8.44503	8.31599	8.89321
GSU0803	ppsA	-0.287272	9.15023	0.15309	0.294254	9.27269	9.35855	9.39196	8.81199	8.81682	9.19938
GSU2304	NA	-0.159641	6.38641	0.153248	0.294364	6.46158	6.62938	6.4639	6.1746	6.00692	6.55039
GSU1522	NA	0.156644	5.82872	0.153397	0.294364	5.75298	5.93289	5.72311	5.87296	5.7154	5.96024
GSU1843	NA	-0.168368	8.16659	0.153598	0.294364	8.18966	8.40006	8.3186	7.88479	7.90257	8.2816
GSU0458	fabZ-1	0.150866	6.48254	0.153616	0.294364	6.39968	6.48336	6.49824	6.34922	6.41685	6.73331
GSU0371	NA	-0.298234	9.34259	0.153675	0.294364	9.46325	9.57499	9.5777	9.03371	8.98945	9.36625
GSU3119	NA	-0.180717	8.33282	0.153685	0.294364	8.40732	8.52253	8.49576	8.05442	8.0256	8.46605
GSU1334	NA	-0.168166	8.19151	0.153753	0.294364	8.25589	8.38818	8.34016	7.92884	7.87748	8.3353
GSU2730	NA	-0.140756	7.16673	0.153802	0.294364	7.23784	7.32774	7.30491	6.93875	6.89829	7.27771
GSU3450	gltS	-0.315493	9.85882	0.154008	0.294604	9.9836	10.096	10.108	9.55764	9.49251	9.86025
GSU2655	bkdB	-0.17851	8.32541	0.154151	0.294719	8.38037	8.48033	8.53684	8.04103	8.04979	8.43842
GSU3406	NA	-0.129337	7.47305	0.154558	0.295341	7.53852	7.65531	7.57992	7.29745	7.18703	7.56821
GSU1298	mcp34H-2	-0.17292	8.32539	0.154763	0.295576	8.43174	8.54318	8.41668	8.13506	8.0507	8.35732
GSU2260	msbA	-0.197493	8.41758	0.15523	0.296311	8.44973	8.68584	8.56597	8.15011	8.07148	8.55084
GSU3126	NA	-0.160238	8.02204	0.155654	0.296963	8.07614	8.22388	8.16456	7.76425	7.70277	8.17755
GSU0910	NA	-0.199675	8.45196	0.156242	0.297927	8.50513	8.66239	8.64125	8.15215	8.14636	8.57454
GSU0354	NA	0.212459	7.95895	0.156973	0.299163	7.93527	7.8696	7.90148	7.90241	8.20778	7.83446
GSU1084	NA	-0.132447	7.51812	0.157232	0.299497	7.52936	7.68776	7.6937	7.31132	7.31176	7.5619
GSU3279	uvrC	0.29865	9.2513	0.157593	0.300026	9.12652	9.21982	9.1012	9.3799	9.31115	9.30231
GSU1059	sucD	-0.140885	7.73835	0.157715	0.300101	7.76321	7.9258	7.89602	7.53669	7.47395	7.82105
GSU0000.1	dnaA	0.243659	8.68301	0.158002	0.300488	8.58189	8.64575	8.60588	8.82399	8.75541	8.61303
GSU0489	comM	0.243539	8.72418	0.158378	0.300991	8.57886	8.7533	8.62495	8.81714	8.80122	8.71065
GSU2096	cooF	0.141034	7.20205	0.158512	0.300991	7.0892	7.2301	7.23466	7.12068	7.14388	7.38273
GSU1162	NA	-0.150363	7.21046	0.158519	0.300991	7.25365	7.3621	7.39804	6.95235	6.88338	7.38631
GSU0066	NA	-0.140178	7.2414	0.158611	0.300991	7.30665	7.47845	7.3073	7.03381	6.9336	7.37015
GSU1392	cas1-2	-0.159171	7.71111	0.158729	0.300991	7.77932	7.93443	7.81641	7.43419	7.32487	7.93966
GSUR001	GSUR001	-0.179253	3.31824	0.158768	0.300991	3.39452	3.48281	3.48528	3.13501	3.08603	3.28692
GSU3472	NA	-0.155317	6.09488	0.159024	0.301318	6.25162	6.30249	6.11379	5.91524	5.83014	6.13275
GSU1357	NA	-0.332409	7.91043	0.159972	0.302954	8.21816	7.9799	8.1448	7.68314	8.05464	6.9973
GSU2053	iorA-2	-0.17136	8.23991	0.160101	0.30304	8.29358	8.42939	8.41039	7.98488	7.91296	8.38367
GSU1051	NA	-0.151417	6.29058	0.160438	0.303409	6.32523	6.52267	6.40809	6.08438	5.9804	6.40219
GSU2846	rplX	0.27993	5.97288	0.160465	0.303409	5.91885	5.7502	5.96296	5.87736	6.41967	5.68288
GSU0988	NA	0.282217	9.10696	0.160782	0.30385	8.91607	9.05133	9.07331	9.13384	9.18235	9.23282
GSU3064	ftsA	-0.168883	8.23707	0.160913	0.303937	8.28299	8.44304	8.39549	8.03809	7.89415	8.34727
GSU2450	NA	-0.131215	7.40984	0.161161	0.304246	7.42049	7.58321	7.58102	7.15817	7.17372	7.5267
GSUC0007	GSUC0007	-0.182527	3.25592	0.16195	0.305339	3.3094	3.4943	3.37619	3.14233	2.96762	3.19859
GSU0514	NA	-0.139905	7.18848	0.161965	0.305339	7.26231	7.42645	7.24384	6.96891	6.90971	7.30252
GSU0417	flgD	-0.138468	7.18062	0.161994	0.305339	7.21906	7.41012	7.27917	7.02493	6.87038	7.26456
GSU3043	flgK	-0.158039	8.04102	0.163063	0.3071	8.0815	8.26943	8.16704	7.85864	7.66838	8.17734
GSU0815	NA	-0.142555	6.55238	0.163099	0.3071	6.67147	6.71366	6.64277	6.33171	6.32351	6.61581
GSU0905	NA	-0.158452	6.23268	0.163376	0.307402	6.32883	6.44984	6.31351	5.95111	5.90857	6.41275
GSU2789	NA	0.30528	9.61405	0.163514	0.307402	9.44377	9.58005	9.502	9.74479	9.63499	9.71863
GSU2699	moaE	-0.149865	6.77103	0.163515	0.307402	6.80777	7.02603	6.86092	6.5078	6.4337	6.95989
GSU1766	xseB	-0.148727	5.45651	0.163931	0.308022	5.5103	5.71873	5.51739	5.27674	5.15795	5.53484
GSU2869	secE	-0.15063	4.88086	0.164369	0.308685	4.9463	5.12329	4.95449	4.67724	4.51235	5.03478
GSU0801	NA	-0.190083	8.38327	0.164498	0.308765	8.46211	8.56126	8.56608	8.03686	8.10313	8.53659
GSU1540	NA	0.16812	7.99101	0.164707	0.308998	7.9812	8.08964	7.79651	7.96773	7.75956	8.31275
GSU2838	rplO	-0.427062	6.84942	0.165039	0.309458	7.29484	6.64061	7.25351	6.05462	7.21978	5.91739
GSU0065	tadA	-0.14833	6.91456	0.165192	0.309585	7.0828	7.13855	6.89274	6.74082	6.56949	7.03195
GSU3058	nfnB	-0.137126	7.69195	0.165387	0.309789	7.72909	7.8782	7.83383	7.50971	7.41058	7.77761
GSU0105	NA	-0.148695	6.27162	0.165593	0.310014	6.30652	6.52267	6.36438	6.08057	6.02556	6.31335
GSU2230	holB	-0.13951	7.57721	0.166133	0.310636	7.59442	7.76938	7.73571	7.25799	7.32888	7.75179
GSU1159	NA	-0.168573	6.45926	0.166166	0.310636	6.50644	6.6163	6.6624	6.27707	5.96889	6.67078
GSU1670	NA	0.177826	5.78347	0.166184	0.310636	5.89609	5.63993	5.68032	5.7236	5.83155	5.8844
GSU2747	NA	-0.147612	6.18664	0.166496	0.310851	6.24999	6.33692	6.35055	5.98712	5.97913	6.2001
GSU2348	NA	-0.163475	6.30912	0.166547	0.310851	6.32161	6.54447	6.462	6.08343	5.8897	6.51164
GSU1011	NA	0.139057	7.29352	0.166558	0.310851	7.24713	7.39336	7.1896	7.25208	7.08999	7.56979
GSU0321	gspL	-0.161392	8.15325	0.166675	0.310907	8.23048	8.28728	8.33964	7.9043	7.89178	8.24663
GSU0329	gspD	-0.190841	8.46462	0.166832	0.311039	8.53868	8.68761	8.60911	8.22829	8.17726	8.52578
GSU0157	NA	-0.13153	7.5159	0.167188	0.311543	7.58345	7.65296	7.66769	7.25673	7.28261	7.63645
GSU3238	NA	-0.147741	5.96577	0.167389	0.311755	6.01288	6.20336	6.05937	5.73937	5.68602	6.07367
GSU2861	rpsG	-0.147259	6.4642	0.167503	0.311806	6.61346	6.61454	6.54039	6.24258	6.17109	6.58129
GSU2954	arsB	-0.146004	7.74567	0.167619	0.311862	7.83314	7.97308	7.80744	7.52659	7.40347	7.90693
GSU2371	trpA	-0.142207	7.56368	0.168171	0.312727	7.63268	7.74255	7.68902	7.27723	7.2316	7.77951
GSU0395	NA	-0.144535	6.39531	0.168452	0.313087	6.49041	6.52874	6.54039	6.17816	6.14745	6.47047
GSU3405	NA	-0.126719	7.49219	0.169056	0.314048	7.52262	7.7252	7.57772	7.32626	7.26807	7.52216
GSU2768	NA	0.299212	9.50428	0.169885	0.31532	9.35325	9.4149	9.43704	9.59821	9.59883	9.55531
GSU2794	mscL	-0.145951	6.47514	0.169915	0.31532	6.54551	6.70751	6.54894	6.29195	6.12573	6.60787
GSU3334	NA	-0.146204	6.29668	0.170452	0.316152	6.32935	6.52781	6.40957	6.11818	5.99813	6.37941
GSU0896	tldD	-0.170261	8.21274	0.170998	0.317002	8.2883	8.40095	8.36165	7.90591	7.88499	8.40321
GSU2971	NA	0.143031	6.52659	0.1711	0.317029	6.47467	6.60795	6.44184	6.54762	6.42624	6.64892
GSU2826	ybhR	0.341658	9.02557	0.171855	0.318262	8.77228	8.95038	8.97393	9.32698	9.25195	8.63993
GSU0409	fliE	0.151122	6.36038	0.172504	0.319165	6.19228	6.49912	6.31773	6.38514	6.29715	6.45217
GSU3328	NA	0.145263	7.48062	0.172568	0.319165	7.35777	7.5125	7.51202	7.53738	7.47982	7.45157
GSU2398	NA	-0.253075	6.20237	0.172608	0.319165	6.77224	6.05553	6.16271	5.89588	6.07054	6.06209
GSU3388	NA	-0.140237	7.8113	0.172739	0.319241	7.88519	8.01487	7.90358	7.61802	7.53291	7.90019
GSU2527	NA	-0.172406	8.2274	0.172833	0.319241	8.28869	8.41411	8.39462	7.88479	7.93843	8.41078
GSU2909	NA	-0.138097	7.25622	0.172971	0.319241	7.27706	7.45905	7.39879	6.9858	6.97191	7.42332
GSU3191	NA	-0.215258	8.61828	0.173003	0.319241	8.73157	8.88109	8.71611	8.3786	8.16498	8.79025
GSU3333	aroG-1	-0.145619	7.97025	0.173105	0.319264	8.02015	8.16597	8.10231	7.78836	7.68607	8.04541
GSU0486	tdcB	-0.144227	7.97696	0.174059	0.320859	8.03664	8.15712	8.11267	7.76366	7.76178	8.01756
GSU1073	NA	-0.152158	5.9581	0.174218	0.320989	6.03451	6.12427	6.1016	5.82032	5.55355	6.08339
GSU2407	NA	-0.162282	5.30894	0.174319	0.321011	5.3368	5.54097	5.44785	4.94965	4.95247	5.56796
GSU0256	NA	0.14114	7.06465	0.174842	0.321752	7.02167	7.13029	6.98951	7.11836	6.98975	7.11961
GSU1033	mcp40H-7	-0.201049	8.56761	0.1749	0.321752	8.63461	8.79094	8.7329	8.28643	8.24246	8.68939
GSU2762	glpK	-0.271534	8.93621	0.175316	0.322353	9.02807	9.12736	9.20211	8.48929	8.60569	9.09653
GSU1163	NA	-0.146445	7.84783	0.175571	0.322656	7.90277	8.03729	7.98247	7.59853	7.52986	8.01456
GSU2532	NA	-0.141604	6.44725	0.175721	0.322767	6.47234	6.67466	6.56501	6.26706	6.15425	6.53373
GSU1819	xerD	-0.13303	7.16246	0.176252	0.323578	7.1802	7.3621	7.30358	6.97354	6.91705	7.22638
GSU1654	NA	0.545845	9.76565	0.176372	0.323634	10.2771	8.48441	9.15047	10.1067	10.1373	9.44103
GSU0201	NA	-0.262122	8.99736	0.176936	0.324504	9.10803	9.21527	9.2083	8.71454	8.73101	8.96883
GSU2749	NA	-0.17116	8.31047	0.177093	0.324626	8.38533	8.45006	8.50735	8.0101	8.016	8.46537
GSU0889	NA	-0.15484	5.93184	0.178811	0.327608	5.96994	6.15595	6.05874	5.61072	5.63513	6.12592
GSU1089	NA	-0.144315	7.93842	0.180519	0.330569	7.99035	8.13467	8.06623	7.73973	7.62381	8.05959
GSU2029	pilP	0.155049	6.74378	0.180935	0.331163	6.60838	6.78201	6.76642	6.84934	6.71212	6.70839
GSU2255	NA	-0.136156	7.65722	0.181269	0.331481	7.69413	7.83408	7.80706	7.38181	7.4331	7.77679
GSU3209	NA	0.143482	6.34415	0.181293	0.331481	6.2689	6.41603	6.29276	6.33251	6.30226	6.44121
GSU1169	NA	-0.136648	7.05602	0.182082	0.332755	7.09678	7.25338	7.18267	6.78708	6.77002	7.22518
GSU2175	NA	0.496683	8.99771	0.182175	0.332756	8.85158	8.71599	8.77255	9.06402	9.78459	7.92891
GSUC0077	GSUC0077	0.207804	2.39221	0.182308	0.33283	2.22115	2.39328	2.42577	2.62025	2.26645	2.42531
GSU0533	NA	-0.132329	6.71347	0.182439	0.3329	6.79702	6.89209	6.80865	6.5282	6.50806	6.73499
GSU1929	NA	0.131439	7.00756	0.182606	0.332901	6.89939	7.12168	6.96415	7.00097	6.89221	7.15692
GSU3027	motA	0.128755	7.54235	0.182624	0.332901	7.45062	7.69213	7.44751	7.49513	7.38289	7.77079
GSU2893	NA	-0.16868	8.19054	0.182754	0.332924	8.26816	8.40006	8.31399	7.91208	7.79041	8.41883
GSU0338	nuoA-1	0.29236	6.66679	0.182822	0.332924	6.75471	6.46694	6.45243	6.83642	7.034	6.14293
GSU2016	NA	0.252666	8.89048	0.183347	0.333712	8.7464	8.89406	8.80119	8.92093	8.85224	9.09522
GSU3018	NA	-0.413951	8.54778	0.183536	0.333887	9.1297	8.23376	8.84315	8.0344	8.79525	7.60488
GSU1266	lepA	0.211286	8.71384	0.184076	0.3347	8.55683	8.78764	8.63217	8.72143	8.63816	8.92219
GSU0665	rpsF	0.302033	7.58706	0.18441	0.334991	7.67906	7.0257	7.63127	7.78135	7.90425	7.14093
GSU3127	NA	-0.136032	7.63879	0.184422	0.334991	7.69673	7.8539	7.72958	7.39375	7.31581	7.82078
GSU0535	cysK	-0.139115	7.74379	0.185498	0.336776	7.80417	7.9057	7.88894	7.5405	7.61645	7.68776
GSU0983	NA	0.129106	7.28477	0.186023	0.33756	7.19243	7.29665	7.33098	7.24869	7.22624	7.40264
GSU0451	NA	-0.122586	7.40118	0.186207	0.337722	7.47642	7.62145	7.44848	7.25039	7.11051	7.48663
GSU2262	gnnB	-0.153064	8.14681	0.186398	0.33786	8.18839	8.36713	8.27287	7.91261	7.85229	8.26985
GSU1896	kdsB	0.135873	7.14921	0.186528	0.33786	7.03183	7.21167	7.16052	7.19691	7.05109	7.22797
GSU0491	rhlE-1	0.286364	9.03767	0.186564	0.33786	8.85176	8.98004	8.99484	9.2011	9.18276	8.90746
GSU3610	NA	0.141714	5.80021	0.186735	0.337925	5.72273	5.91021	5.71434	5.77159	5.72304	5.95061
GSU0272	NA	-0.13429	7.2576	0.186788	0.337925	7.36281	7.46927	7.29932	6.97354	7.01857	7.40122
GSU0355	NA	0.149826	6.14437	0.186968	0.337942	6.11316	6.21324	6.03971	6.21073	6.06093	6.20901
GSU2212	cheY40H-4	-0.145113	6.22642	0.186985	0.337942	6.31278	6.44442	6.29704	5.98203	5.92719	6.37222
GSU2898	omcN	0.307711	11.4143	0.187209	0.338179	11.2112	11.3585	11.3512	11.4966	11.4543	11.5563
GSU3455	NA	-0.137591	7.81413	0.18736	0.338187	7.83875	8.03155	7.93724	7.62228	7.63356	7.80778
GSU0556	NA	0.211583	3.70399	0.187402	0.338187	3.72391	3.66997	3.55845	3.88044	3.85379	3.45974
GSU2358	treZ	-0.20926	8.60114	0.188497	0.339992	8.61573	8.86145	8.79031	8.25132	8.25304	8.7889
GSU3448	NA	0.199651	8.61577	0.188689	0.340169	8.48736	8.62924	8.58644	8.65341	8.60486	8.70593
GSU2786	dndA	-0.164443	8.07609	0.188936	0.340444	8.09761	8.27082	8.26237	7.70956	7.78385	8.2925
[truncated: 1,603 more rows]

## Sheet: 0.1 V vs. 0.4 V
	GeneName	logFC	logCPM	PValue	FDR	0.1 V_S1	0.1 V_S2	0.1 V_S3	0.4 V_S1	0.4 V_S2	0.4 V_S3
GSU3227	NA	0.281637	7.50006	1.01925e-06	0.00307535	7.44283	7.37662	7.35239	7.50128	7.64096	7.64413
GSU1461	pyrF	0.415497	8.19518	1.7152e-06	0.00307535	7.91729	8.08103	8.02257	8.3576	8.43242	8.25485
GSU2739	NA	0.366849	5.30848	6.85399e-06	0.00707989	5.16268	5.24503	5.04605	5.32299	5.53878	5.46375
GSU0805	fxsA	0.273691	7.35436	7.89725e-06	0.00707989	7.26363	7.2622	7.22124	7.41537	7.49163	7.43224
GSU1406	NA	0.536068	7.11516	1.40664e-05	0.0100884	6.68672	6.83267	7.02622	7.48427	7.14185	7.29688
GSU0826	NA	0.320883	7.20514	2.63412e-05	0.0155392	7.03682	7.11647	7.06468	7.34785	7.38693	7.21438
GSU0827	NA	0.438102	8.20998	3.44963e-05	0.0155392	7.77851	8.11833	8.10079	8.32918	8.3656	8.42529
GSU2128	NA	0.571044	7.6717	3.54463e-05	0.0155392	7.16837	7.50708	7.47562	8.13138	7.61379	7.85595
GSU2822	gnfR	0.274909	7.87878	3.89996e-05	0.0155392	7.77382	7.77658	7.76654	7.97448	8.01173	7.92606
GSU1006	NA	0.299321	7.04492	4.75817e-05	0.015545	6.88305	6.9502	6.93904	7.10003	7.20262	7.14333
GSU3482	fliO	0.251602	7.49566	4.79647e-05	0.015545	7.40423	7.42874	7.37347	7.56125	7.66063	7.50923
GSU3204	yajQ	0.325195	7.7595	5.3687e-05	0.015545	7.53276	7.65928	7.67371	7.89948	7.95503	7.76305
GSU1575	NA	0.365254	8.34896	5.63539e-05	0.015545	8.12031	8.25002	8.20005	8.4399	8.52258	8.48293
GSUR044	GSUR044	0.699927	6.03386	8.81556e-05	0.0225804	5.25032	5.64647	6.01317	6.51175	6.15636	6.19958
GSU2498	NA	0.250142	7.57969	9.53987e-05	0.0228066	7.44763	7.54815	7.46187	7.61016	7.74616	7.62659
GSUC0127	GSUC0127	0.37298	3.37482	0.000190647	0.0408676	3.22866	3.1825	3.23995	3.44299	3.64458	3.44545
GSU0263	NA	0.287505	7.1599	0.000193739	0.0408676	6.98215	7.04532	7.10454	7.24844	7.29361	7.23154
GSU1614	NA	0.429643	7.06336	0.000221139	0.0440557	6.56572	7.02014	6.96803	7.19774	7.21337	7.25869
GSU0049	NA	-0.304914	8.31445	0.000248763	0.0469507	8.54421	8.58039	8.36196	8.06831	8.14369	8.13454
GSU2638	NA	0.245977	7.99681	0.000286767	0.0514173	7.904	7.92823	7.88624	8.03239	8.14975	8.04667
GSU3529	NA	0.4418	7.35976	0.000358134	0.0611557	6.96457	7.09877	7.36823	7.68992	7.37998	7.47303
GSU1744	NA	0.250724	7.14535	0.000552192	0.0900072	7.02049	7.06112	7.07207	7.20869	7.29717	7.17392
GSU0652	nadE	-0.200199	7.40115	0.000674309	0.0970321	7.64221	7.48336	7.48003	7.18783	7.32155	7.26881
GSU0653	rsmI	-0.207256	7.43832	0.000677788	0.0970321	7.67667	7.51085	7.53896	7.19887	7.40174	7.27669
GSU1855	NA	-0.320984	8.39529	0.000680214	0.0970321	8.68353	8.57793	8.49258	8.25672	8.22664	8.0686
GSU1409	NA	0.540258	8.25756	0.000703523	0.0970321	7.73896	7.94083	8.25056	8.72086	8.2375	8.36602
GSU0224	NA	0.222701	7.26454	0.000818467	0.108705	7.25144	7.20444	7.10544	7.28553	7.32611	7.38601
GSUC0172	GSUC0172	0.446179	2.82947	0.000851352	0.109034	2.54532	2.80153	2.53898	3.0961	2.69829	3.14645
GSU1123	ycbL	0.214899	7.88974	0.000894211	0.110574	7.82106	7.84111	7.78595	7.87482	8.0245	7.9656
GSUC0170	GSUC0170	0.348972	2.93546	0.00129287	0.141567	2.80708	2.73235	2.83364	3.0961	3.03349	3.05333
GSU1706	panC	0.355892	8.37226	0.00130835	0.141567	8.07019	8.19892	8.3651	8.49899	8.46938	8.53019
GSU2666	NA	0.55404	8.81969	0.00132299	0.141567	8.47109	8.44911	8.7143	9.25286	8.81075	8.97524
GSU0050	NA	-0.236045	6.57453	0.00133946	0.141567	6.75881	6.71941	6.69818	6.35115	6.4885	6.4005
GSU2854	rplB	-0.233157	7.22959	0.00135811	0.141567	7.41297	7.28269	7.43443	7.02	7.13942	7.05063
GSU0645	rimM	0.489383	8.22131	0.00138172	0.141567	7.51246	8.2693	8.07513	8.44857	8.39908	8.36806
GSU1074	NA	0.268657	8.36099	0.0015046	0.149874	8.2928	8.28077	8.20201	8.38126	8.52094	8.45062
GSU1576	NA	0.207135	7.79139	0.00158789	0.153896	7.74961	7.76245	7.65416	7.83694	7.93076	7.7895
GSU2631	NA	0.215144	7.57786	0.00186168	0.175684	7.52575	7.50473	7.48211	7.68972	7.58454	7.64623
GSU1572	NA	0.206401	7.28235	0.00195812	0.180047	7.20651	7.25829	7.17426	7.30294	7.35106	7.37541
GSU0929	NA	0.258496	5.41394	0.00206353	0.182445	5.30624	5.38479	5.25949	5.45058	5.50228	5.54341
GSU1699	NA	0.592373	7.38564	0.00213416	0.182445	6.73041	6.98035	7.45317	7.7238	7.15999	7.84375
GSU1104	NA	0.725637	6.43881	0.00213684	0.182445	5.61596	5.9387	6.48095	7.09762	6.17907	6.6943
GSU1573	NA	0.410135	8.72252	0.00240866	0.200871	8.36202	8.56046	8.66865	8.91808	8.80864	8.88816
GSU2708	frx-2	0.536585	7.2658	0.00266964	0.217576	6.87949	6.86938	7.23529	7.87094	7.11823	7.27425
GSU0931	NA	0.200431	7.98462	0.00278928	0.219808	7.96972	7.94414	7.84337	7.92764	8.10317	8.09681
GSU2855	rplW	-0.26208	5.36546	0.00281963	0.219808	5.60505	5.41421	5.55749	5.1213	5.35363	5.08846
GSU0651	NA	-0.17972	7.3688	0.00288906	0.220429	7.58664	7.44431	7.4494	7.15626	7.33891	7.21806
GSU1972	NA	0.197345	7.75531	0.00335128	0.247202	7.66415	7.73819	7.66844	7.77535	7.82331	7.83715
GSU3215	NA	0.307056	6.2036	0.00337783	0.247202	6.00194	5.99349	6.22235	6.37977	6.25135	6.29044
GSU1144	cheD34H	0.266078	7.42952	0.00347314	0.249094	7.14247	7.50614	7.3059	7.46378	7.4983	7.58845
GSU2137	NA	0.929292	12.2965	0.00367255	0.258231	11.6684	11.4295	12.1648	13.2783	11.9195	12.3394
GSU0643	rpsP	0.34045	7.05224	0.00391009	0.269646	6.63249	7.03556	7.01157	7.26361	7.18265	7.06357
GSU0350	nuoM-1	-0.21955	8.19492	0.00402949	0.272637	8.41708	8.2711	8.32509	8.03807	8.10145	7.98663
GSU0045	NA	-0.202729	7.38825	0.00424191	0.281694	7.64601	7.43791	7.48418	7.23916	7.37585	7.11207
GSU2831	rpoA	-0.163619	7.52111	0.00432968	0.282295	7.73896	7.59651	7.57925	7.32866	7.48876	7.3787
GSU1991	NA	0.198464	7.63747	0.0047094	0.30157	7.58783	7.56453	7.56515	7.75269	7.73854	7.58495
GSU2760	kefG	0.188316	8.08895	0.0053986	0.339638	8.11263	8.01669	7.96025	8.08334	8.20278	8.13961
GSU1592	rpsO	0.327362	6.98835	0.00552168	0.341392	6.5991	7.01519	6.90187	7.17385	6.97735	7.14392
GSU0423	fliP	0.199252	8.15101	0.00621561	0.377782	8.07782	8.10673	8.07145	8.15974	8.24318	8.2237
GSU2639	NA	0.451253	10.6468	0.00634731	0.379357	10.4186	10.4442	10.4578	10.7714	10.8568	10.8217
GSU1960	cysE-2	0.450757	7.89741	0.00665745	0.388847	7.30611	7.73297	7.94005	8.14504	7.73087	8.25457
GSU2779	NA	0.165845	7.66182	0.00672295	0.388847	7.63495	7.62737	7.5812	7.59868	7.76485	7.74768
GSU1116	NA	-0.165183	7.30976	0.00733965	0.413115	7.47764	7.42725	7.37918	7.16753	7.27182	7.11814
GSU2635	NA	0.151774	7.53891	0.00737294	0.413115	7.53932	7.51694	7.44134	7.54338	7.60543	7.57441
[truncated: 3,522 more rows]
